# Supplementary material for: Evaluation of different intramuscular injectable anesthetic combinations in rabbits: Impact on anesthetic depth, physiological parameters, and EEG recordings
Source: PLoS One. 2025 Feb 25;20(2):e0319106. doi: 10.1371/journal.pone.0319106 (PMC11856588; doi:10.1371/journal.pone.0319106)
Supplement: S4 Table — (XLSX) [file pone.0319106.s004.xlsx]

## Sheet: heart rate
animal_number	treatment	time_in_min	HR
1	SKM	10	136.125
1	SKM	15	164.688
1	SKM	20	137.625
1	SKM	25	139.375
1	SKM	30	143.562
1	SKM	35	146.375
1	SKM	40	148.688
1	SKM	45	152.25
1	SKM	50	154.25
1	SKM	55	152.938
1	SKM	60	177.75
2	SKM	10	140
2	SKM	15	141.375
2	SKM	20	145.75
2	SKM	25	148.5
2	SKM	30	149.812
2	SKM	35	150.125
2	SKM	40	151.875
2	SKM	45	149.312
2	SKM	50	148.25
2	SKM	55	147.438
2	SKM	60	193.75
3	SKM	10	133.125
3	SKM	15	136.938
3	SKM	20	140.375
3	SKM	25	141.125
3	SKM	30	141.562
3	SKM	35	139.75
3	SKM	40	138.25
3	SKM	45	136.875
3	SKM	50	137
3	SKM	55	138.188
3	SKM	60	221.75
4	SKM	10	133.562
4	SKM	15	136.062
4	SKM	20	141.75
4	SKM	25	146
4	SKM	30	146.312
4	SKM	35	148
4	SKM	40	147.188
4	SKM	45	145.938
4	SKM	50	148.25
4	SKM	55	146.938
4	SKM	60	163.75
5	SKM	10	146.438
5	SKM	15	146.188
5	SKM	20	149.25
5	SKM	25	148.4
5	SKM	30	150
5	SKM	35	150.438
5	SKM	40	150.562
5	SKM	45	149.375
5	SKM	50	145.875
5	SKM	55	146.357
5	SKM	60	165.462
6	SKM	10	112.062
6	SKM	15	117.188
6	SKM	20	122.75
6	SKM	25	125.75
6	SKM	30	124.688
6	SKM	35	124
6	SKM	40	124.062
6	SKM	45	124.062
6	SKM	50	123.188
6	SKM	55	122.688
6	SKM	60	143.062
7	SKM	10	195.688
7	SKM	15	200.312
7	SKM	20	201.812
7	SKM	25	200.75
7	SKM	30	199.375
7	SKM	35	198.688
7	SKM	40	197.062
7	SKM	45	198.25
7	SKM	50	200.714
7	SKM	55	198.5
7	SKM	60	216.357
8	SKD	10	158.688
8	SKD	15	164.188
8	SKD	20	166.688
8	SKD	25	166.25
8	SKD	30	164.312
8	SKD	35	162.75
8	SKD	40	163.125
8	SKD	45	165.688
8	SKD	50	176.467
8	SKD	55	164.125
8	SKD	60	215.562
9	SKD	10	150.333
9	SKD	15	152.75
9	SKD	20	158.562
9	SKD	25	158.5
9	SKD	30	158.625
9	SKD	35	159.625
9	SKD	40	159.625
9	SKD	45	160
9	SKD	50	160.875
9	SKD	55	162.188
9	SKD	60	186
10	SKD	10	141.25
10	SKD	15	144.75
10	SKD	20	147.625
10	SKD	25	149.941
10	SKD	30	149.625
10	SKD	35	149.438
10	SKD	40	149
10	SKD	45	148.062
10	SKD	50	144.812
10	SKD	55	145.438
10	SKD	60	175.062
11	SKD	10
11	SKD	15
11	SKD	20	134.938
11	SKD	25	140.938
11	SKD	30	136.562
11	SKD	35	138.875
11	SKD	40	140.5
11	SKD	45	143.25
11	SKD	50	144.625
11	SKD	55	145.875
11	SKD	60	159.25
12	SKD	10	193.75
12	SKD	15	202.188
12	SKD	20	204.25
12	SKD	25	204.875
12	SKD	30	206.312
12	SKD	35	208.125
12	SKD	40	203.125
12	SKD	45	199.286
12	SKD	50	197.938
12	SKD	55	193.812
12	SKD	60	227.125
13	SKD	10	186.125
13	SKD	15	180
13	SKD	20	170.25
13	SKD	25	170
13	SKD	30	168.875
13	SKD	35	166.188
13	SKD	40	159.562
13	SKD	45	163.812
13	SKD	50	159.125
13	SKD	55	158.8
13	SKD	60	192.067
14	SKD	10	160
14	SKD	15	161.125
14	SKD	20	161.75
14	SKD	25	160.438
14	SKD	30	157.938
14	SKD	35	155.375
14	SKD	40	154.75
14	SKD	45	154.188
14	SKD	50	155.125
14	SKD	55	155.75
14	SKD	60	170.154
15	MMiB	10
15	MMiB	15	125.312
15	MMiB	20	127.625
15	MMiB	25	132.938
15	MMiB	30	137.375
15	MMiB	35	140
15	MMiB	40	141.5
15	MMiB	45	144.188
15	MMiB	50	146.75
15	MMiB	55	140.438
15	MMiB	60	206
16	MMiB	10	131.125
16	MMiB	15	135.188
16	MMiB	20	139.875
16	MMiB	25	145.25
16	MMiB	30	146.75
16	MMiB	35	149.75
16	MMiB	40	151.875
16	MMiB	45	154.267
16	MMiB	50	150.25
16	MMiB	55	159.375
16	MMiB	60
17	MMiB	10	111.5
17	MMiB	15	110.312
17	MMiB	20	110.875
17	MMiB	25	113.312
17	MMiB	30	114.438
17	MMiB	35	114.5
17	MMiB	40	116.312
17	MMiB	45	117.5
17	MMiB	50	120.5
17	MMiB	55	118.188
17	MMiB	60	159.812
18	MMiB	10
18	MMiB	15	106.312
18	MMiB	20	113.188
18	MMiB	25	115.5
18	MMiB	30	119.375
18	MMiB	35	121.25
18	MMiB	40	122
18	MMiB	45	122.5
18	MMiB	50	123.438
18	MMiB	55	124.375
18	MMiB	60	143.312
19	MMiB	10	137.583
19	MMiB	15	133.875
19	MMiB	20	135.125
19	MMiB	25	139
19	MMiB	30	147.875
19	MMiB	35	151.688
19	MMiB	40	151.812
19	MMiB	45	152.125
19	MMiB	50	151.312
19	MMiB	55	150.188
19	MMiB	60	200.778
20	MMiB	10	154.125
20	MMiB	15	163.938
20	MMiB	20	170.312
20	MMiB	25	177.375
20	MMiB	30	180.875
20	MMiB	35	189.5
20	MMiB	40	187.062
20	MMiB	45	186.062
20	MMiB	50	181.938
20	MMiB	55	180.562
20	MMiB	60	205
21	MMiB	10	151.25
21	MMiB	15	153.625
21	MMiB	20	156.938
21	MMiB	25	160.875
21	MMiB	30	163.188
21	MMiB	35	164.375
21	MMiB	40	166.688
21	MMiB	45	159.875
21	MMiB	50	162.188
21	MMiB	55	161.25
21	MMiB	60	179.062
22	DMiB	10	131.625
22	DMiB	15	141.188
22	DMiB	20	150.375
22	DMiB	25	154.25
22	DMiB	30	158
22	DMiB	35	162.875
22	DMiB	40	164.125
22	DMiB	45	166.625
22	DMiB	50	170
22	DMiB	55	170.188
22	DMiB	60
23	DMiB	10	138.438
23	DMiB	15	147.312
23	DMiB	20	156.647
23	DMiB	25	157.688
23	DMiB	30	162.75
23	DMiB	35	161.062
23	DMiB	40	162.938
23	DMiB	45	165.312
23	DMiB	50	161.5
23	DMiB	55	172.438
23	DMiB	60
24	DMiB	10	136.562
24	DMiB	15	143.312
24	DMiB	20	150.75
24	DMiB	25	161.438
24	DMiB	30	167.875
24	DMiB	35	170.312
24	DMiB	40	160.688
24	DMiB	45	161.857
24	DMiB	50	167.75
24	DMiB	55	167.75
24	DMiB	60
25	DMiB	10	118.25
25	DMiB	15	122.812
25	DMiB	20	130.875
25	DMiB	25	142.938
25	DMiB	30	145.438
25	DMiB	35	147.875
25	DMiB	40	152.062
25	DMiB	45	155.062
25	DMiB	50	157.688
25	DMiB	55	160.75
25	DMiB	60
26	DMiB	10	122.938
26	DMiB	15	127.562
26	DMiB	20	131.5
26	DMiB	25	134.625
26	DMiB	30	135.812
26	DMiB	35	138.625
26	DMiB	40	142.125
26	DMiB	45	141.5
26	DMiB	50	142.625
26	DMiB	55	142.25
26	DMiB	60
27	DMiB	10
27	DMiB	15	117.763
27	DMiB	20	117.612
27	DMiB	25	120.819
27	DMiB	30	123.975
27	DMiB	35	122.819
27	DMiB	40	123.075
27	DMiB	45	122.787
27	DMiB	50	122.444
27	DMiB	55	122.85
27	DMiB	60	167.219
28	DMiB	10	106.929
28	DMiB	15	113.867
28	DMiB	20	119
28	DMiB	25	123.385
28	DMiB	30	125.8
28	DMiB	35	127.833
28	DMiB	40	132.8
28	DMiB	45	131.125
28	DMiB	50	132.125
28	DMiB	55	140.812
28	DMiB	60	162.438
29	KM	10	126.938
29	KM	15	130.188
29	KM	20	144.438
29	KM	25	137.688
29	KM	30	135.75
29	KM	35	136.75
29	KM	40	136.25
29	KM	45	135.875
29	KM	50	133.875
29	KM	55	132.562
29	KM	60	171.688
30	KM	10	151.125
30	KM	15	152.5
30	KM	20	158.125
30	KM	25	161.312
30	KM	30	163.5
30	KM	35	164.188
30	KM	40	164.375
30	KM	45	164.375
30	KM	50	164.125
30	KM	55	163.438
30	KM	60	188.125
31	KM	10	139.569
31	KM	15	142.919
31	KM	20	145.944
31	KM	25	146.394
31	KM	30	147.54
31	KM	35	147.256
31	KM	40	150.019
31	KM	45	155.425
31	KM	50	158.618
31	KM	55	157.988
31	KM	60	193.069
32	KM	10
32	KM	15	145.125
32	KM	20	146.5
32	KM	25	146
32	KM	30	150.438
32	KM	35	150.625
32	KM	40	151.644
32	KM	45	150.525
32	KM	50	150.363
32	KM	55	150.469
32	KM	60	201.062
33	KM	10	132.067
33	KM	15	132.875
33	KM	20	133
33	KM	25	138.812
33	KM	30	138.688
33	KM	35	138.5
33	KM	40	136.562
33	KM	45	135
33	KM	50	135
33	KM	55	132.125
33	KM	60	160.312
34	KM	10	118.5
34	KM	15	119.875
34	KM	20	129.188
34	KM	25	128.062
34	KM	30	131.375
34	KM	35	132.812
34	KM	40	133.375
34	KM	45	133.062
34	KM	50	131.625
34	KM	55	129.75
34	KM	60	155.938
35	KM	10	142.133
35	KM	15	146.312
35	KM	20	150.5
35	KM	25	150.688
35	KM	30	149.438
35	KM	35	148.812
35	KM	40	148.625
35	KM	45	149.188
35	KM	50	147.625
35	KM	55	149.545
35	KM	60	193.562

## Sheet: blood pressure
animal_number	treatment	time_in_min	MAP
1	SKM	10	72.8125
1	SKM	15	72.9125
1	SKM	20	73.6562
1	SKM	25	73
1	SKM	30	72.5875
1	SKM	35	71.9812
1	SKM	40	71.4813
1	SKM	45	70.8188
1	SKM	50	70.3438
1	SKM	55	69.675
1	SKM	60	62.375
2	SKM	10	97.4059
2	SKM	15	96.9125
2	SKM	20	96.4812
2	SKM	25	97.1937
2	SKM	30	94.925
2	SKM	35	94.8125
2	SKM	40	93.7286
2	SKM	45	93.6267
2	SKM	50	92.675
2	SKM	55	92.075
2	SKM	60	79.1563
3	SKM	10	96.8286
3	SKM	15	96.2812
3	SKM	20	94.2375
3	SKM	25	92.7063
3	SKM	30	91.0875
3	SKM	35	88.7625
3	SKM	40	87.0938
3	SKM	45	84.9062
3	SKM	50	83.5571
3	SKM	55	83.7375
3	SKM	60	62.7
4	SKM	10	101.706
4	SKM	15	101.671
4	SKM	20	102.431
4	SKM	25	101.356
4	SKM	30	100.25
4	SKM	35	98.6688
4	SKM	40	97.4938
4	SKM	45	95.7562
4	SKM	50	94.5625
4	SKM	55	93.7625
4	SKM	60	84.55
5	SKM	10	89.3687
5	SKM	15	91.2625
5	SKM	20	92.0688
5	SKM	25	92.45
5	SKM	30	92.1188
5	SKM	35	90.85
5	SKM	40	89.4562
5	SKM	45	88.2938
5	SKM	50	86.2
5	SKM	55	84.2714
5	SKM	60	81.1692
6	SKM	10	106.531
6	SKM	15	104.131
6	SKM	20	103.244
6	SKM	25	102.781
6	SKM	30	102.731
6	SKM	35	102.375
6	SKM	40	102.012
6	SKM	45	101.262
6	SKM	50	100.344
6	SKM	55	99.3563
6	SKM	60	86.2375
7	SKM	10	101
7	SKM	15	99
7	SKM	20	98.75
7	SKM	25	98
7	SKM	30	97.6667
7	SKM	35	97
7	SKM	40	96
7	SKM	45	93.0625
7	SKM	50	92.75
7	SKM	55	91.5
7	SKM	60	81.3333
8	SKD	10	81.5125
8	SKD	15	80.85
8	SKD	20	81.2625
8	SKD	25	80.7688
8	SKD	30	79.8625
8	SKD	35	79.3937
8	SKD	40	78.4875
8	SKD	45	70.1143
8	SKD	50	72.4111
8	SKD	55	76.925
8	SKD	60	66.7812
9	SKD	10	94.8
9	SKD	15	98.025
9	SKD	20	93.9625
9	SKD	25	94.6625
9	SKD	30	94.2563
9	SKD	35	93.9375
9	SKD	40	93.1188
9	SKD	45	92.4563
9	SKD	50	92.0438
9	SKD	55	91.7
9	SKD	60	85.6937
10	SKD	10	86.1687
10	SKD	15	87.3438
10	SKD	20	86.9875
10	SKD	25	85.4941
10	SKD	30	85.7563
10	SKD	35	83.7687
10	SKD	40	82.425
10	SKD	45	81.2438
10	SKD	50	80.0812
10	SKD	55	81.8
10	SKD	60	74.4437
11	SKD	10	93.6687
11	SKD	15
11	SKD	20	98.4688
11	SKD	25	92.7062
11	SKD	30	96.2938
11	SKD	35	96.4938
11	SKD	40	96.2063
11	SKD	45	95.7063
11	SKD	50	95.325
11	SKD	55	94.625
11	SKD	60	85.0687
12	SKD	10	102.062
12	SKD	15	85.8563
12	SKD	20	98.8438
12	SKD	25	97.175
12	SKD	30	95.675
12	SKD	35	94.1687
12	SKD	40	95.9062
12	SKD	45	92.8429
12	SKD	50	93.875
12	SKD	55	90.4813
12	SKD	60	84.5125
13	SKD	10	78.1875
13	SKD	15	77.9375
13	SKD	20	79.75
13	SKD	25	80
13	SKD	30	79.9375
13	SKD	35	79.75
13	SKD	40	79.1875
13	SKD	45	79.1875
13	SKD	50	78.6875
13	SKD	55	78
13	SKD	60	71
14	SKD	10	87.625
14	SKD	15	88
14	SKD	20	88
14	SKD	25	88.625
14	SKD	30	88
14	SKD	35	87.6875
14	SKD	40	87
14	SKD	45	86.0625
14	SKD	50	85.375
14	SKD	55	84.375
14	SKD	60	80
15	MMiB	10
15	MMiB	15	70.7438
15	MMiB	20	71.0688
15	MMiB	25	71.1188
15	MMiB	30	71.375
15	MMiB	35	71.1938
15	MMiB	40	70.7875
15	MMiB	45	70.1437
15	MMiB	50	70.9688
15	MMiB	55	69.2063
15	MMiB	60	24.9312
16	MMiB	10
16	MMiB	15	78.7812
16	MMiB	20	79
16	MMiB	25	78.5125
16	MMiB	30	78.3813
16	MMiB	35	77.9187
16	MMiB	40	77.5062
16	MMiB	45	76.8333
16	MMiB	50	78.6312
16	MMiB	55	73.7312
16	MMiB	60
17	MMiB	10	74.8312
17	MMiB	15	75.1688
17	MMiB	20	79.2125
17	MMiB	25	76.125
17	MMiB	30	75.5875
17	MMiB	35	77.2437
17	MMiB	40	74.625
17	MMiB	45	74.525
17	MMiB	50	74.6562
17	MMiB	55	74.125
17	MMiB	60	69.075
18	MMiB	10
18	MMiB	15	90.1688
18	MMiB	20	89.1875
18	MMiB	25	89.3875
18	MMiB	30	88.6187
18	MMiB	35	88.3312
18	MMiB	40	87.75
18	MMiB	45	87.6562
18	MMiB	50	86.4875
18	MMiB	55	86.6812
18	MMiB	60	73.2875
19	MMiB	10	86.4
19	MMiB	15	85.56
19	MMiB	20	87.9625
19	MMiB	25	86.1
19	MMiB	30	84.2875
19	MMiB	35	83.4
19	MMiB	40	83.1562
19	MMiB	45	82.6562
19	MMiB	50	82.4125
19	MMiB	55	82.2562
19	MMiB	60	71.4778
20	MMiB	10	81.3188
20	MMiB	15	81.3187
20	MMiB	20	80.7375
20	MMiB	25	79.4562
20	MMiB	30	78.3688
20	MMiB	35	75.9
20	MMiB	40	74.2688
20	MMiB	45	73.1
20	MMiB	50	72.2938
20	MMiB	55	72.4375
20	MMiB	60	54.85
21	MMiB	10	80.25
21	MMiB	15	80.5625
21	MMiB	20	80.4375
21	MMiB	25	80.0625
21	MMiB	30	80.0625
21	MMiB	35	79.5
21	MMiB	40	78.25
21	MMiB	45	79.25
21	MMiB	50	78.625
21	MMiB	55	78.5625
21	MMiB	60	75.5
22	DMiB	10	85.1813
22	DMiB	15	85.4375
22	DMiB	20	85.55
22	DMiB	25	84.8063
22	DMiB	30	85.6125
22	DMiB	35	82.2187
22	DMiB	40	80.8187
22	DMiB	45	79.3
22	DMiB	50	78.3
22	DMiB	55	76.85
22	DMiB	60
23	DMiB	10	75.6625
23	DMiB	15	75.95
23	DMiB	20	75.0176
23	DMiB	25	76.0812
23	DMiB	30	76.8
23	DMiB	35	75.1
23	DMiB	40	74.8
23	DMiB	45	75.2
23	DMiB	50	73.2938
23	DMiB	55	72.4438
23	DMiB	60	66.775
24	DMiB	10	82.8563
24	DMiB	15	82.8688
24	DMiB	20	83.1375
24	DMiB	25	82.4125
24	DMiB	30	81.875
24	DMiB	35	81.8312
24	DMiB	40	81.6
24	DMiB	45	81.4357
24	DMiB	50	81.9
24	DMiB	55	82.3563
24	DMiB	60
25	DMiB	10	89.2933
25	DMiB	15	88.4313
25	DMiB	20	88.2813
25	DMiB	25	88.1813
25	DMiB	30	87.7625
25	DMiB	35	87.2063
25	DMiB	40	86.6562
25	DMiB	45	86.0125
25	DMiB	50	85.2625
25	DMiB	55	84.7813
25	DMiB	60
26	DMiB	10	74.6937
26	DMiB	15	74.9188
26	DMiB	20	76.4375
26	DMiB	25	77.0875
26	DMiB	30	77.3313
26	DMiB	35	77.775
26	DMiB	40	77.525
26	DMiB	45	77.1625
26	DMiB	50	76.9188
26	DMiB	55	76.3563
26	DMiB	60
27	DMiB	10
27	DMiB	15	75.55
27	DMiB	20	75.6
27	DMiB	25	75.6
27	DMiB	30	74.1187
27	DMiB	35	75.725
27	DMiB	40	75.1812
27	DMiB	45	75.0687
27	DMiB	50	74.6812
27	DMiB	55	74.6625
27	DMiB	60	65.6625
28	DMiB	10	83.1812
28	DMiB	15	82.2687
28	DMiB	20	82.9437
28	DMiB	25	82.5
28	DMiB	30	83.1875
28	DMiB	35	82.375
28	DMiB	40	82.575
28	DMiB	45	81.3812
28	DMiB	50	79.1063
28	DMiB	55	78.1938
28	DMiB	60	70.55
29	KM	10	95.3188
29	KM	15	95.6562
29	KM	20	93.4062
29	KM	25	94.0563
29	KM	30	92.35
29	KM	35	91.7625
29	KM	40	90.5875
29	KM	45	89.7312
29	KM	50	87.5625
29	KM	55	86.675
29	KM	60	76.8125
30	KM	10	80.1687
30	KM	15	84.0312
30	KM	20	85.4625
30	KM	25	85.725
30	KM	30	85.975
30	KM	35	85.7813
30	KM	40	85.425
30	KM	45	84.825
30	KM	50	84.4312
30	KM	55	83.5938
30	KM	60	78.3438
31	KM	10	87.5125
31	KM	15	87.9625
31	KM	20	88.075
31	KM	25	87.8
31	KM	30	88.0273
31	KM	35	87.6813
31	KM	40	87.7438
31	KM	45	88.425
31	KM	50	89.2187
31	KM	55	88.8187
31	KM	60	90.2688
32	KM	10
32	KM	15	75.3187
32	KM	20	75.4375
32	KM	25	75.4625
32	KM	30	75.7313
32	KM	35	75.65
32	KM	40	75.0562
32	KM	45	74.3625
32	KM	50	74.2813
32	KM	55	73.8375
32	KM	60	61.1188
33	KM	10	87.625
33	KM	15	86.6875
33	KM	20	85.6875
33	KM	25	82.75
33	KM	30	84.375
33	KM	35	83.0625
33	KM	40	81.8125
33	KM	45	80
33	KM	50	78.1875
33	KM	55	76.0625
33	KM	60	68.1875
34	KM	10	77.9375
34	KM	15	79.9375
34	KM	20	82.9375
34	KM	25	80.75
34	KM	30	80.375
34	KM	35	79.9375
34	KM	40	79.0625
34	KM	45	78.125
34	KM	50	77.4375
34	KM	55	76.625
34	KM	60	76.4375
35	KM	10	94.5333
35	KM	15	93.9375
35	KM	20	92.875
35	KM	25	91.9375
35	KM	30	91
35	KM	35	90
35	KM	40	88.25
35	KM	45	87
35	KM	50	85.6667
35	KM	55	85
35	KM	60	68.8125
NI-N10	DMiB	15	88.4313
NI-N10	DMiB	20	88.2813
NI-N10	DMiB	25	88.1813
NI-N10	DMiB	30	87.7625
NI-N10	DMiB	35	87.2063
NI-N10	DMiB	40	86.6562
NI-N10	DMiB	45	86.0125
NI-N10	DMiB	50	85.2625
NI-N10	DMiB	55	84.7813
NI-N10	DMiB	60
NI-N10	DMiB	65
NI-N10	DMiB	70
NI-N10	DMiB	75
NI-N10	DMiB	80
NI-N10	DMiB	85
T2-4	DMiB	10	74.6937
T2-4	DMiB	15	74.9188
T2-4	DMiB	20	76.4375
T2-4	DMiB	25	77.0875
T2-4	DMiB	30	77.3313
T2-4	DMiB	35	77.775
T2-4	DMiB	40	77.525
T2-4	DMiB	45	77.1625
T2-4	DMiB	50	76.9188
T2-4	DMiB	55	76.3563
T2-4	DMiB	60
T2-4	DMiB	65
T2-4	DMiB	70
T2-4	DMiB	75
T2-4	DMiB	80
T2-4	DMiB	85
L01-750-2	DMiB	10
L01-750-2	DMiB	15	75.55
L01-750-2	DMiB	20	75.6
L01-750-2	DMiB	25	75.6
L01-750-2	DMiB	30	74.1187
L01-750-2	DMiB	35	75.725
L01-750-2	DMiB	40	75.1812
L01-750-2	DMiB	45	75.0687
L01-750-2	DMiB	50	74.6812
L01-750-2	DMiB	55	74.6625
L01-750-2	DMiB	60	65.6625
L01-750-2	DMiB	65
L01-750-2	DMiB	70
L01-750-2	DMiB	75
L01-750-2	DMiB	80
L01-750-2	DMiB	85
ISO-2	DMiB	10	83.1812
ISO-2	DMiB	15	82.2687
ISO-2	DMiB	20	82.9437
ISO-2	DMiB	25	82.5
ISO-2	DMiB	30	83.1875
ISO-2	DMiB	35	82.375
ISO-2	DMiB	40	82.575
ISO-2	DMiB	45	81.3812
ISO-2	DMiB	50	79.1063
ISO-2	DMiB	55	78.1938
ISO-2	DMiB	60	70.55
ISO-2	DMiB	65
ISO-2	DMiB	70
ISO-2	DMiB	75
ISO-2	DMiB	80
ISO-2	DMiB	85
T1-5	KM	10	95.3188
T1-5	KM	15	95.6562
T1-5	KM	20	93.4062
T1-5	KM	25	94.0563
T1-5	KM	30	92.35
T1-5	KM	35	91.7625
T1-5	KM	40	90.5875
T1-5	KM	45	89.7312
T1-5	KM	50	87.5625
T1-5	KM	55	86.675
T1-5	KM	60	76.8125
T1-5	KM	65
T1-5	KM	70
T1-5	KM	75
T1-5	KM	80
T1-5	KM	85
T2-6	KM	10	80.1687
T2-6	KM	15	84.0312
T2-6	KM	20	85.4625
T2-6	KM	25	85.725
T2-6	KM	30	85.975
T2-6	KM	35	85.7813
T2-6	KM	40	85.425
T2-6	KM	45	84.825
T2-6	KM	50	84.4312
T2-6	KM	55	83.5938
T2-6	KM	60	78.3438
T2-6	KM	65
T2-6	KM	70
T2-6	KM	75
T2-6	KM	80
T2-6	KM	85
L01-750-4	KM	10	87.5125
L01-750-4	KM	15	87.9625
L01-750-4	KM	20	88.075
L01-750-4	KM	25	87.8
L01-750-4	KM	30	88.0273
L01-750-4	KM	35	87.6813
L01-750-4	KM	40	87.7438
L01-750-4	KM	45	88.425
L01-750-4	KM	50	89.2187
L01-750-4	KM	55	88.8187
L01-750-4	KM	60	90.2688
L01-750-4	KM	65
L01-750-4	KM	70
L01-750-4	KM	75
L01-750-4	KM	80
L01-750-4	KM	85
L01-750-3	KM	10
L01-750-3	KM	15	75.3187
L01-750-3	KM	20	75.4375
L01-750-3	KM	25	75.4625
L01-750-3	KM	30	75.7313
L01-750-3	KM	35	75.65
L01-750-3	KM	40	75.0562
L01-750-3	KM	45	74.3625
L01-750-3	KM	50	74.2813
L01-750-3	KM	55	73.8375
L01-750-3	KM	60	61.1188
L01-750-3	KM	65
L01-750-3	KM	70
L01-750-3	KM	75
L01-750-3	KM	80
L01-750-3	KM	85
Nano-2	KM	10	87.625
Nano-2	KM	15	86.6875
Nano-2	KM	20	85.6875
Nano-2	KM	25	82.75
Nano-2	KM	30	84.375
Nano-2	KM	35	83.0625
Nano-2	KM	40	81.8125
Nano-2	KM	45	80
Nano-2	KM	50	78.1875
Nano-2	KM	55	76.0625
Nano-2	KM	60	68.1875
Nano-2	KM	65
Nano-2	KM	70
Nano-2	KM	75
Nano-2	KM	80
Nano-2	KM	85
Nano-1	KM	10	77.9375
Nano-1	KM	15	79.9375
Nano-1	KM	20	82.9375
Nano-1	KM	25	80.75
Nano-1	KM	30	80.375
Nano-1	KM	35	79.9375
Nano-1	KM	40	79.0625
Nano-1	KM	45	78.125
Nano-1	KM	50	77.4375
Nano-1	KM	55	76.625
Nano-1	KM	60	76.4375
Nano-1	KM	65
Nano-1	KM	70
Nano-1	KM	75
Nano-1	KM	80
Nano-1	KM	85
L01-Nano-1	KM	10	94.5333
L01-Nano-1	KM	15	93.9375
L01-Nano-1	KM	20	92.875
L01-Nano-1	KM	25	91.9375
L01-Nano-1	KM	30	91
L01-Nano-1	KM	35	90
L01-Nano-1	KM	40	88.25
L01-Nano-1	KM	45	87
L01-Nano-1	KM	50	85.6667
L01-Nano-1	KM	55	85
L01-Nano-1	KM	60	68.8125
L01-Nano-1	KM	65
L01-Nano-1	KM	70
L01-Nano-1	KM	75
L01-Nano-1	KM	80
L01-Nano-1	KM	85

## Sheet: respiratory rate
animal_number	treatment	time_in_min	RR
1	SKM	10	31
1	SKM	15	35
1	SKM	20	42
1	SKM	25	38
1	SKM	30	44
1	SKM	35	41
1	SKM	40	49
1	SKM	45	51
1	SKM	50	56
1	SKM	55	60
1	SKM	60	60
2	SKM	10	10
2	SKM	15	12
2	SKM	20	15
2	SKM	25	21
2	SKM	30	21
2	SKM	35	22
2	SKM	40	24
2	SKM	45	24
2	SKM	50	27
2	SKM	55	28
2	SKM	60	28
3	SKM	10	40
3	SKM	15	37
3	SKM	20	38
3	SKM	25	38
3	SKM	30	38
3	SKM	35	39
3	SKM	40	41
3	SKM	45	44
3	SKM	50	45
3	SKM	55	55
3	SKM	60	50
4	SKM	10	39
4	SKM	15	42
4	SKM	20	38
4	SKM	25	47
4	SKM	30	42
4	SKM	35	49
4	SKM	40	44
4	SKM	45	49
4	SKM	50	47
4	SKM	55	44
4	SKM	60	50
5	SKM	10	36
5	SKM	15	40
5	SKM	20	38
5	SKM	25	41
5	SKM	30	43
5	SKM	35	47
5	SKM	40	48
5	SKM	45	49
5	SKM	50	46
5	SKM	55	45
5	SKM	60	46
6	SKM	10	17
6	SKM	15	18
6	SKM	20	20
6	SKM	25	19
6	SKM	30	20
6	SKM	35	22
6	SKM	40	22
6	SKM	45	22
6	SKM	50	25
6	SKM	55	24
6	SKM	60
7	SKM	10	29
7	SKM	15	32
7	SKM	20	39
7	SKM	25	41
7	SKM	30	42
7	SKM	35	43
7	SKM	40	45
7	SKM	45	42
7	SKM	50	35
7	SKM	55	33
7	SKM	60	33
8	SKD	10	19
8	SKD	15	39
8	SKD	20	40
8	SKD	25	44
8	SKD	30	43
8	SKD	35	44
8	SKD	40	47
8	SKD	45	48
8	SKD	50
8	SKD	55	40
8	SKD	60	44
9	SKD	10	44
9	SKD	15	42
9	SKD	20	36
9	SKD	25	49
9	SKD	30	52
9	SKD	35	51
9	SKD	40	57
9	SKD	45	58
9	SKD	50	57
9	SKD	55	57
9	SKD	60
10	SKD	10	29
10	SKD	15	28
10	SKD	20	29
10	SKD	25	30
10	SKD	30	29
10	SKD	35	30
10	SKD	40	31
10	SKD	45	32
10	SKD	50	34
10	SKD	55	34
10	SKD	60	33
11	SKD	10
11	SKD	15	8
11	SKD	20	16
11	SKD	25	16
11	SKD	30	20
11	SKD	35	20
11	SKD	40	20
11	SKD	45	28
11	SKD	50	28
11	SKD	55	28
11	SKD	60	44
12	SKD	10	13
12	SKD	15	17
12	SKD	20	29
12	SKD	25	36
12	SKD	30	39
12	SKD	35	41
12	SKD	40	44
12	SKD	45	45
12	SKD	50	43
12	SKD	55	44
12	SKD	60	51
13	SKD	10
13	SKD	15
13	SKD	20	84
13	SKD	25	80
13	SKD	30	84
13	SKD	35	80
13	SKD	40	80
13	SKD	45	76
13	SKD	50	76
13	SKD	55	72
13	SKD	60	46
14	SKD	10
14	SKD	15	36
14	SKD	20	41
14	SKD	25	42
14	SKD	30	45
14	SKD	35	40
14	SKD	40	44
14	SKD	45	48
14	SKD	50	49
14	SKD	55	35
14	SKD	60	53
15	MMiB	10	21
15	MMiB	15	26
15	MMiB	20	28
15	MMiB	25	29
15	MMiB	30	31
15	MMiB	35	31
15	MMiB	40	31
15	MMiB	45	34
15	MMiB	50	34
15	MMiB	55	36
15	MMiB	60	36
16	MMiB	10	17
16	MMiB	15	17
16	MMiB	20	17
16	MMiB	25	18
16	MMiB	30	19
16	MMiB	35	21
16	MMiB	40	23
16	MMiB	45	25
16	MMiB	50	28
16	MMiB	55	30
16	MMiB	60	30
17	MMiB	10	23
17	MMiB	15	28
17	MMiB	20	28
17	MMiB	25	28
17	MMiB	30	30
17	MMiB	35	32
17	MMiB	40	32
17	MMiB	45	34
17	MMiB	50	38
17	MMiB	55	39
17	MMiB	60	42
18	MMiB	10
18	MMiB	15	5
18	MMiB	20	6
18	MMiB	25	8
18	MMiB	30	7
18	MMiB	35	8
18	MMiB	40	9
18	MMiB	45	9
18	MMiB	50	10
18	MMiB	55	14
18	MMiB	60
19	MMiB	10	12
19	MMiB	15	12
19	MMiB	20	15
19	MMiB	25	16
19	MMiB	30	16
19	MMiB	35	24
19	MMiB	40	24
19	MMiB	45	28
19	MMiB	50	28
19	MMiB	55	28
19	MMiB	60	56
20	MMiB	10	15
20	MMiB	15	17
20	MMiB	20	20
20	MMiB	25	22
20	MMiB	30	25
20	MMiB	35	24
20	MMiB	40	23
20	MMiB	45	25
20	MMiB	50	25
20	MMiB	55	31
20	MMiB	60	32
21	MMiB	10	18
21	MMiB	15	18
21	MMiB	20	20
21	MMiB	25	22
21	MMiB	30	24
21	MMiB	35	26
21	MMiB	40	31
21	MMiB	45	37
21	MMiB	50	39
21	MMiB	55	42
21	MMiB	60	33
22	DMiB	10
22	DMiB	15	11
22	DMiB	20	13
22	DMiB	25	14
22	DMiB	30	15
22	DMiB	35	16
22	DMiB	40	16
22	DMiB	45	17
22	DMiB	50	19
22	DMiB	55	48
22	DMiB	60	84
23	DMiB	10	29
23	DMiB	15	27
23	DMiB	20	28
23	DMiB	25	29
23	DMiB	30	32
23	DMiB	35	35
23	DMiB	40	35
23	DMiB	45	37
23	DMiB	50	38
23	DMiB	55	39
23	DMiB	60	40
24	DMiB	10	24
24	DMiB	15	26
24	DMiB	20	25
24	DMiB	25	24
24	DMiB	30	27
24	DMiB	35	30
24	DMiB	40	27
24	DMiB	45	31
24	DMiB	50	30
24	DMiB	55	30
24	DMiB	60	27
25	DMiB	10	19
25	DMiB	15	19
25	DMiB	20	20
25	DMiB	25	21
25	DMiB	30	22
25	DMiB	35	24
25	DMiB	40	27
25	DMiB	45	29
25	DMiB	50	36
25	DMiB	55	36
25	DMiB	60
26	DMiB	10	16
26	DMiB	15	16
26	DMiB	20	16
26	DMiB	25	19
26	DMiB	30	21
26	DMiB	35	22
26	DMiB	40	24
26	DMiB	45	25
26	DMiB	50	26
26	DMiB	55	28
26	DMiB	60
27	DMiB	10
27	DMiB	15
27	DMiB	20
27	DMiB	25	20
27	DMiB	30	28
27	DMiB	35	28
27	DMiB	40	28
27	DMiB	45	28
27	DMiB	50	28
27	DMiB	55	32
27	DMiB	60	32
28	DMiB	10	16
28	DMiB	15	16
28	DMiB	20	15
28	DMiB	25	17
28	DMiB	30	18
28	DMiB	35	19
28	DMiB	40	23
28	DMiB	45	22
28	DMiB	50	22
28	DMiB	55	25
28	DMiB	60	12
29	KM	10	32
29	KM	15	32
29	KM	20	36
29	KM	25	35
29	KM	30	36
29	KM	35	38
29	KM	40	38
29	KM	45	37
29	KM	50	38
29	KM	55	38
29	KM	60	28
30	KM	10	17
30	KM	15	17
30	KM	20	18
30	KM	25	20
30	KM	30	22
30	KM	35	25
30	KM	40	25
30	KM	45	27
30	KM	50	28
30	KM	55	30
30	KM	60	31
31	KM	10
31	KM	15
31	KM	20
31	KM	25
31	KM	30
31	KM	35	78
31	KM	40	104
31	KM	45	96
31	KM	50
31	KM	55	100
31	KM	60	132
32	KM	10
32	KM	15	27
32	KM	20	32
32	KM	25	33
32	KM	30	34
32	KM	35	38
32	KM	40	36
32	KM	45	37
32	KM	50	40
32	KM	55	39
32	KM	60	44
33	KM	10
33	KM	15
33	KM	20	21
33	KM	25	22
33	KM	30	25
33	KM	35	27
33	KM	40	27
33	KM	45	28
33	KM	50	31
33	KM	55	31
33	KM	60	31
34	KM	10	30
34	KM	15	28
34	KM	20	20
34	KM	25	27
34	KM	30	29
34	KM	35	31
34	KM	40	32
34	KM	45	32
34	KM	50	37
34	KM	55	37
34	KM	60	39
35	KM	10	38
35	KM	15	39
35	KM	20	40
35	KM	25	40
35	KM	30	41
35	KM	35	42
35	KM	40	43
35	KM	45	43
35	KM	50	45
35	KM	55	43
35	KM	60	42
NI-N10	DMiB	15	19
NI-N10	DMiB	20	20
NI-N10	DMiB	25	21
NI-N10	DMiB	30	22
NI-N10	DMiB	35	24
NI-N10	DMiB	40	27
NI-N10	DMiB	45	29
NI-N10	DMiB	50	36
NI-N10	DMiB	55	36
NI-N10	DMiB	60
NI-N10	DMiB	65
NI-N10	DMiB	70
NI-N10	DMiB	75
NI-N10	DMiB	80
NI-N10	DMiB	85
T2-4	DMiB	10	16
T2-4	DMiB	15	16
T2-4	DMiB	20	16
T2-4	DMiB	25	19
T2-4	DMiB	30	21
T2-4	DMiB	35	22
T2-4	DMiB	40	24
T2-4	DMiB	45	25
T2-4	DMiB	50	26
T2-4	DMiB	55	28
T2-4	DMiB	60
T2-4	DMiB	65
T2-4	DMiB	70
T2-4	DMiB	75
T2-4	DMiB	80
T2-4	DMiB	85
L01-750-2	DMiB	10
L01-750-2	DMiB	15
L01-750-2	DMiB	20
L01-750-2	DMiB	25	20
L01-750-2	DMiB	30	28
L01-750-2	DMiB	35	28
L01-750-2	DMiB	40	28
L01-750-2	DMiB	45	28
L01-750-2	DMiB	50	28
L01-750-2	DMiB	55	32
L01-750-2	DMiB	60	32
L01-750-2	DMiB	65	40
L01-750-2	DMiB	70
L01-750-2	DMiB	75
L01-750-2	DMiB	80
L01-750-2	DMiB	85
ISO-2	DMiB	10	16
ISO-2	DMiB	15	16
ISO-2	DMiB	20	15
ISO-2	DMiB	25	17
ISO-2	DMiB	30	18
ISO-2	DMiB	35	19
ISO-2	DMiB	40	23
ISO-2	DMiB	45	22
ISO-2	DMiB	50	22
ISO-2	DMiB	55	25
ISO-2	DMiB	60	12
ISO-2	DMiB	65
ISO-2	DMiB	70
ISO-2	DMiB	75
ISO-2	DMiB	80
ISO-2	DMiB	85
T1-5	KM	10	32
T1-5	KM	15	32
T1-5	KM	20	36
T1-5	KM	25	35
T1-5	KM	30	36
T1-5	KM	35	38
T1-5	KM	40	38
T1-5	KM	45	37
T1-5	KM	50	38
T1-5	KM	55	38
T1-5	KM	60	28
T1-5	KM	65
T1-5	KM	70
T1-5	KM	75
T1-5	KM	80
T1-5	KM	85
T2-6	KM	10	17
T2-6	KM	15	17
T2-6	KM	20	18
T2-6	KM	25	20
T2-6	KM	30	22
T2-6	KM	35	25
T2-6	KM	40	25
T2-6	KM	45	27
T2-6	KM	50	28
T2-6	KM	55	30
T2-6	KM	60	31
T2-6	KM	65
T2-6	KM	70
T2-6	KM	75
T2-6	KM	80
T2-6	KM	85
L01-750-4	KM	10
L01-750-4	KM	15
L01-750-4	KM	20
L01-750-4	KM	25
L01-750-4	KM	30
L01-750-4	KM	35	78
L01-750-4	KM	40	104
L01-750-4	KM	45	96
L01-750-4	KM	50
L01-750-4	KM	55	100
L01-750-4	KM	60	132
L01-750-4	KM	65
L01-750-4	KM	70
L01-750-4	KM	75
L01-750-4	KM	80
L01-750-4	KM	85
L01-750-3	KM	10
L01-750-3	KM	15	27
L01-750-3	KM	20	32
L01-750-3	KM	25	33
L01-750-3	KM	30	34
L01-750-3	KM	35	38
L01-750-3	KM	40	36
L01-750-3	KM	45	37
L01-750-3	KM	50	40
L01-750-3	KM	55	39
L01-750-3	KM	60	44
L01-750-3	KM	65
L01-750-3	KM	70
L01-750-3	KM	75
L01-750-3	KM	80
L01-750-3	KM	85
Nano-2	KM	10
Nano-2	KM	15
Nano-2	KM	20	21
Nano-2	KM	25	22
Nano-2	KM	30	25
Nano-2	KM	35	27
Nano-2	KM	40	27
Nano-2	KM	45	28
Nano-2	KM	50	31
Nano-2	KM	55	31
Nano-2	KM	60	31
Nano-2	KM	65
Nano-2	KM	70
Nano-2	KM	75
Nano-2	KM	80
Nano-2	KM	85
Nano-1	KM	10	30
Nano-1	KM	15	28
Nano-1	KM	20	20
Nano-1	KM	25	27
Nano-1	KM	30	29
Nano-1	KM	35	31
Nano-1	KM	40	32
Nano-1	KM	45	32
Nano-1	KM	50	37
Nano-1	KM	55	37
Nano-1	KM	60	39
Nano-1	KM	65
Nano-1	KM	70
Nano-1	KM	75
Nano-1	KM	80
Nano-1	KM	85
L01-Nano-1	KM	10	38
L01-Nano-1	KM	15	39
L01-Nano-1	KM	20	40
L01-Nano-1	KM	25	40
L01-Nano-1	KM	30	41
L01-Nano-1	KM	35	42
L01-Nano-1	KM	40	43
L01-Nano-1	KM	45	43
L01-Nano-1	KM	50	45
L01-Nano-1	KM	55	43
L01-Nano-1	KM	60	42
L01-Nano-1	KM	65
L01-Nano-1	KM	70
L01-Nano-1	KM	75
L01-Nano-1	KM	80
L01-Nano-1	KM	85

## Sheet: oxygen sturation
animal_number	treatment	time_in_min	O2
1	SKM	10	100
1	SKM	15	100
1	SKM	20	100
1	SKM	25	100
1	SKM	30	100
1	SKM	35	100
1	SKM	40	100
1	SKM	45	100
1	SKM	50	100
1	SKM	55	100
1	SKM	60	100
2	SKM	10	100
2	SKM	15	100
2	SKM	20	100
2	SKM	25	100
2	SKM	30	100
2	SKM	35	100
2	SKM	40	100
2	SKM	45	100
2	SKM	50	100
2	SKM	55	100
2	SKM	60	100
3	SKM	10	100
3	SKM	15	100
3	SKM	20	100
3	SKM	25	100
3	SKM	30	100
3	SKM	35	100
3	SKM	40	100
3	SKM	45	100
3	SKM	50	100
3	SKM	55	100
3	SKM	60	100
4	SKM	10	99
4	SKM	15	99
4	SKM	20	98
4	SKM	25	98
4	SKM	30	97
4	SKM	35	97
4	SKM	40	97
4	SKM	45	97
4	SKM	50	98
4	SKM	55	98
4	SKM	60	98
5	SKM	10	100
5	SKM	15	100
5	SKM	20	100
5	SKM	25	100
5	SKM	30	100
5	SKM	35	100
5	SKM	40	100
5	SKM	45	100
5	SKM	50	100
5	SKM	55	100
5	SKM	60	100
6	SKM	10	100
6	SKM	15	100
6	SKM	20	100
6	SKM	25	100
6	SKM	30	99
6	SKM	35	100
6	SKM	40	100
6	SKM	45	100
6	SKM	50	100
6	SKM	55	100
6	SKM	60	100
7	SKM	10	100
7	SKM	15	100
7	SKM	20	100
7	SKM	25	100
7	SKM	30	100
7	SKM	35	100
7	SKM	40	100
7	SKM	45	100
7	SKM	50	100
7	SKM	55	100
7	SKM	60	100
8	SKD	10	100
8	SKD	15	100
8	SKD	20	100
8	SKD	25	100
8	SKD	30	100
8	SKD	35	100
8	SKD	40	100
8	SKD	45	100
8	SKD	50	100
8	SKD	55	100
8	SKD	60	100
9	SKD	10	98
9	SKD	15	100
9	SKD	20	98
9	SKD	25	98
9	SKD	30	98
9	SKD	35	98
9	SKD	40	98
9	SKD	45	99
9	SKD	50	99
9	SKD	55	100
9	SKD	60	99
10	SKD	10	98
10	SKD	15	98
10	SKD	20	99
10	SKD	25	98
10	SKD	30	99
10	SKD	35	99
10	SKD	40	99
10	SKD	45	99
10	SKD	50	99
10	SKD	55	99
10	SKD	60	100
11	SKD	10	100
11	SKD	15	100
11	SKD	20	100
11	SKD	25	100
11	SKD	30	100
11	SKD	35	100
11	SKD	40	100
11	SKD	45	100
11	SKD	50	100
11	SKD	55	100
11	SKD	60	100
12	SKD	10	100
12	SKD	15	100
12	SKD	20	100
12	SKD	25	100
12	SKD	30	100
12	SKD	35	100
12	SKD	40	100
12	SKD	45	100
12	SKD	50	100
12	SKD	55	100
12	SKD	60	100
13	SKD	10	99
13	SKD	15	100
13	SKD	20	99
13	SKD	25	99
13	SKD	30	99
13	SKD	35	99
13	SKD	40	99
13	SKD	45	99
13	SKD	50	99
13	SKD	55	99
13	SKD	60	99
14	SKD	10	97
14	SKD	15	99
14	SKD	20	99
14	SKD	25	99
14	SKD	30	99
14	SKD	35	99
14	SKD	40	99
14	SKD	45	99
14	SKD	50	99
14	SKD	55	100
14	SKD	60	100
15	MMiB	10	100
15	MMiB	15	100
15	MMiB	20	100
15	MMiB	25	100
15	MMiB	30	100
15	MMiB	35	100
15	MMiB	40	100
15	MMiB	45	100
15	MMiB	50	100
15	MMiB	55	99
15	MMiB	60	99
16	MMiB	10	100
16	MMiB	15	100
16	MMiB	20	100
16	MMiB	25	100
16	MMiB	30	100
16	MMiB	35	100
16	MMiB	40	100
16	MMiB	45	100
16	MMiB	50	100
16	MMiB	55	100
16	MMiB	60	100
17	MMiB	10	100
17	MMiB	15	100
17	MMiB	20	100
17	MMiB	25	100
17	MMiB	30	100
17	MMiB	35	100
17	MMiB	40	100
17	MMiB	45	100
17	MMiB	50	100
17	MMiB	55	100
17	MMiB	60	100
18	MMiB	10	100
18	MMiB	15	100
18	MMiB	20	100
18	MMiB	25	100
18	MMiB	30	100
18	MMiB	35	100
18	MMiB	40	100
18	MMiB	45	100
18	MMiB	50	100
18	MMiB	55	100
18	MMiB	60	95
19	MMiB	10	98
19	MMiB	15	98
19	MMiB	20	97
19	MMiB	25	97
19	MMiB	30	100
19	MMiB	35	100
19	MMiB	40	100
19	MMiB	45	100
19	MMiB	50	100
19	MMiB	55	100
19	MMiB	60	100
20	MMiB	10
20	MMiB	15	100
20	MMiB	20	100
20	MMiB	25	100
20	MMiB	30	100
20	MMiB	35	100
20	MMiB	40	100
20	MMiB	45	100
20	MMiB	50	100
20	MMiB	55	100
20	MMiB	60	100
21	MMiB	10	100
21	MMiB	15	99
21	MMiB	20	99
21	MMiB	25	99
21	MMiB	30	99
21	MMiB	35	99
21	MMiB	40	99
21	MMiB	45	99
21	MMiB	50	99
21	MMiB	55	99
21	MMiB	60	99
22	DMiB	10	100
22	DMiB	15	100
22	DMiB	20	100
22	DMiB	25	100
22	DMiB	30	100
22	DMiB	35	100
22	DMiB	40	100
22	DMiB	45	100
22	DMiB	50	100
22	DMiB	55	100
22	DMiB	60	100
23	DMiB	10	100
23	DMiB	15	100
23	DMiB	20	100
23	DMiB	25	100
23	DMiB	30	100
23	DMiB	35	100
23	DMiB	40	100
23	DMiB	45	100
23	DMiB	50	100
23	DMiB	55	100
23	DMiB	60	100
24	DMiB	10	100
24	DMiB	15	100
24	DMiB	20	100
24	DMiB	25	100
24	DMiB	30	100
24	DMiB	35	100
24	DMiB	40	100
24	DMiB	45	100
24	DMiB	50	100
24	DMiB	55	100
24	DMiB	60
25	DMiB	10	99
25	DMiB	15	98
25	DMiB	20	98
25	DMiB	25	99
25	DMiB	30	99
25	DMiB	35	99
25	DMiB	40	99
25	DMiB	45	99
25	DMiB	50	99
25	DMiB	55	99
25	DMiB	60	99
26	DMiB	10	100
26	DMiB	15	100
26	DMiB	20	100
26	DMiB	25	100
26	DMiB	30	100
26	DMiB	35	100
26	DMiB	40	100
26	DMiB	45	100
26	DMiB	50	100
26	DMiB	55	100
26	DMiB	60	100
27	DMiB	10
27	DMiB	15	99
27	DMiB	20	100
27	DMiB	25	100
27	DMiB	30	100
27	DMiB	35	100
27	DMiB	40	100
27	DMiB	45	100
27	DMiB	50	100
27	DMiB	55	100
27	DMiB	60	100
28	DMiB	10	100
28	DMiB	15	100
28	DMiB	20	100
28	DMiB	25	99
28	DMiB	30	99
28	DMiB	35	99
28	DMiB	40	99
28	DMiB	45	99
28	DMiB	50	99
28	DMiB	55	100
28	DMiB	60	99
29	KM	10	100
29	KM	15	100
29	KM	20	100
29	KM	25	100
29	KM	30	100
29	KM	35	100
29	KM	40	100
29	KM	45	100
29	KM	50	100
29	KM	55	100
29	KM	60	100
30	KM	10	100
30	KM	15	100
30	KM	20	100
30	KM	25	100
30	KM	30	100
30	KM	35	100
30	KM	40	100
30	KM	45	100
30	KM	50	100
30	KM	55	100
30	KM	60	100
31	KM	10	100
31	KM	15	100
31	KM	20	99
31	KM	25	99
31	KM	30	99
31	KM	35	99
31	KM	40	99
31	KM	45	99
31	KM	50	99
31	KM	55	99
31	KM	60	100
32	KM	10	100
32	KM	15	100
32	KM	20	100
32	KM	25	100
32	KM	30	100
32	KM	35	100
32	KM	40	100
32	KM	45	99
32	KM	50	99
32	KM	55	99
32	KM	60	100
33	KM	10	95
33	KM	15	100
33	KM	20	100
33	KM	25	100
33	KM	30	100
33	KM	35	100
33	KM	40	100
33	KM	45	100
33	KM	50	100
33	KM	55	100
33	KM	60	100
34	KM	10	100
34	KM	15	100
34	KM	20	100
34	KM	25	100
34	KM	30	100
34	KM	35	100
34	KM	40	100
34	KM	45	100
34	KM	50	100
34	KM	55	100
34	KM	60	100
35	KM	10	100
35	KM	15	100
35	KM	20	100
35	KM	25	100
35	KM	30	100
35	KM	35	100
35	KM	40	100
35	KM	45	100
35	KM	50	100
35	KM	55	100
35	KM	60	100
NI-N10	DMiB	15	98
NI-N10	DMiB	20	98
NI-N10	DMiB	25	99
NI-N10	DMiB	30	99
NI-N10	DMiB	35	99
NI-N10	DMiB	40	99
NI-N10	DMiB	45	99
NI-N10	DMiB	50	99
NI-N10	DMiB	55	99
NI-N10	DMiB	60	99
NI-N10	DMiB	65
NI-N10	DMiB	70
NI-N10	DMiB	75
NI-N10	DMiB	80
NI-N10	DMiB	85
T2-4	DMiB	10	100
T2-4	DMiB	15	100
T2-4	DMiB	20	100
T2-4	DMiB	25	100
T2-4	DMiB	30	100
T2-4	DMiB	35	100
T2-4	DMiB	40	100
T2-4	DMiB	45	100
T2-4	DMiB	50	100
T2-4	DMiB	55	100
T2-4	DMiB	60	100
T2-4	DMiB	65
T2-4	DMiB	70
T2-4	DMiB	75
T2-4	DMiB	80
T2-4	DMiB	85
L01-750-2	DMiB	10
L01-750-2	DMiB	15	99
L01-750-2	DMiB	20	100
L01-750-2	DMiB	25	100
L01-750-2	DMiB	30	100
L01-750-2	DMiB	35	100
L01-750-2	DMiB	40	100
L01-750-2	DMiB	45	100
L01-750-2	DMiB	50	100
L01-750-2	DMiB	55	100
L01-750-2	DMiB	60	100
L01-750-2	DMiB	65	100
L01-750-2	DMiB	70
L01-750-2	DMiB	75
L01-750-2	DMiB	80
L01-750-2	DMiB	85
ISO-2	DMiB	10	100
ISO-2	DMiB	15	100
ISO-2	DMiB	20	100
ISO-2	DMiB	25	99
ISO-2	DMiB	30	99
ISO-2	DMiB	35	99
ISO-2	DMiB	40	99
ISO-2	DMiB	45	99
ISO-2	DMiB	50	99
ISO-2	DMiB	55	100
ISO-2	DMiB	60	99
ISO-2	DMiB	65
ISO-2	DMiB	70
ISO-2	DMiB	75
ISO-2	DMiB	80
ISO-2	DMiB	85
T1-5	KM	10	100
T1-5	KM	15	100
T1-5	KM	20	100
T1-5	KM	25	100
T1-5	KM	30	100
T1-5	KM	35	100
T1-5	KM	40	100
T1-5	KM	45	100
T1-5	KM	50	100
T1-5	KM	55	100
T1-5	KM	60	100
T1-5	KM	65
T1-5	KM	70
T1-5	KM	75
T1-5	KM	80
T1-5	KM	85
T2-6	KM	10	100
T2-6	KM	15	100
T2-6	KM	20	100
T2-6	KM	25	100
T2-6	KM	30	100
T2-6	KM	35	100
T2-6	KM	40	100
T2-6	KM	45	100
T2-6	KM	50	100
T2-6	KM	55	100
T2-6	KM	60	100
T2-6	KM	65
T2-6	KM	70
T2-6	KM	75
T2-6	KM	80
T2-6	KM	85
L01-750-4	KM	10	100
L01-750-4	KM	15	100
L01-750-4	KM	20	99
L01-750-4	KM	25	99
L01-750-4	KM	30	99
L01-750-4	KM	35	99
L01-750-4	KM	40	99
L01-750-4	KM	45	99
L01-750-4	KM	50	99
L01-750-4	KM	55	99
L01-750-4	KM	60	100
L01-750-4	KM	65
L01-750-4	KM	70
L01-750-4	KM	75
L01-750-4	KM	80
L01-750-4	KM	85
L01-750-3	KM	10	100
L01-750-3	KM	15	100
L01-750-3	KM	20	100
L01-750-3	KM	25	100
L01-750-3	KM	30	100
L01-750-3	KM	35	100
L01-750-3	KM	40	100
L01-750-3	KM	45	99
L01-750-3	KM	50	99
L01-750-3	KM	55	99
L01-750-3	KM	60	100
L01-750-3	KM	65
L01-750-3	KM	70
L01-750-3	KM	75
L01-750-3	KM	80
L01-750-3	KM	85
Nano-2	KM	10	95
Nano-2	KM	15	100
Nano-2	KM	20	100
Nano-2	KM	25	100
Nano-2	KM	30	100
Nano-2	KM	35	100
Nano-2	KM	40	100
Nano-2	KM	45	100
Nano-2	KM	50	100
Nano-2	KM	55	100
Nano-2	KM	60	100
Nano-2	KM	65
Nano-2	KM	70
Nano-2	KM	75
Nano-2	KM	80
Nano-2	KM	85
Nano-1	KM	10	100
Nano-1	KM	15	100
Nano-1	KM	20	100
Nano-1	KM	25	100
Nano-1	KM	30	100
Nano-1	KM	35	100
Nano-1	KM	40	100
Nano-1	KM	45	100
Nano-1	KM	50	100
Nano-1	KM	55	100
Nano-1	KM	60	100
Nano-1	KM	65
Nano-1	KM	70
Nano-1	KM	75
Nano-1	KM	80
Nano-1	KM	85
L01-Nano-1	KM	10	100
L01-Nano-1	KM	15	100
L01-Nano-1	KM	20	100
L01-Nano-1	KM	25	100
L01-Nano-1	KM	30	100
L01-Nano-1	KM	35	100
L01-Nano-1	KM	40	100
L01-Nano-1	KM	45	100
L01-Nano-1	KM	50	100
L01-Nano-1	KM	55	100
L01-Nano-1	KM	60	100
L01-Nano-1	KM	65
L01-Nano-1	KM	70
L01-Nano-1	KM	75
L01-Nano-1	KM	80
L01-Nano-1	KM	85

## Sheet: temperature
animal_number	treatment	time_in_min	Temperature
1	SKM	10	39.8
1	SKM	15	39.8
1	SKM	20	39.8
1	SKM	25	39.8
1	SKM	30	39.8
1	SKM	35	39.9
1	SKM	40	39.95
1	SKM	45	40
1	SKM	50	40
1	SKM	55	40
1	SKM	60	39.9375
2	SKM	10	40.3882
2	SKM	15	40.5
2	SKM	20	40.5
2	SKM	25	40.5
2	SKM	30	40.4375
2	SKM	35	40.4
2	SKM	40	40.2063
2	SKM	45	40.1
2	SKM	50	40
2	SKM	55	40
2	SKM	60	39.925
3	SKM	10	40.2812
3	SKM	15	40.4562
3	SKM	20	40.5
3	SKM	25	40.5
3	SKM	30	40.4
3	SKM	35	40.2875
3	SKM	40	40.1313
3	SKM	45	40
3	SKM	50	39.9187
3	SKM	55	39.8
3	SKM	60	39.6375
4	SKM	10	39.9187
4	SKM	15	40.1
4	SKM	20	40.2
4	SKM	25	40.1
4	SKM	30	40
4	SKM	35	39.9
4	SKM	40	39.75
4	SKM	45	39.7
4	SKM	50	39.7
4	SKM	55	39.6
4	SKM	60	39.5438
5	SKM	10	40.6
5	SKM	15	40.6
5	SKM	20	40.5
5	SKM	25	40.475
5	SKM	30	40.4
5	SKM	35	40.3
5	SKM	40	40.2
5	SKM	45	40.1
5	SKM	50	40
5	SKM	55	39.9125
5	SKM	60	39.8
6	SKM	10	39.5
6	SKM	15	39.5
6	SKM	20	39.5
6	SKM	25	39.5
6	SKM	30	39.4
6	SKM	35	39.325
6	SKM	40	39.3
6	SKM	45	39.2
6	SKM	50	39.1375
6	SKM	55	39
6	SKM	60	38.9562
7	SKM	10	40.1
7	SKM	15	40.1
7	SKM	20	40.1
7	SKM	25	40
7	SKM	30	40
7	SKM	35	39.9
7	SKM	40	39.8
7	SKM	45	39.7
7	SKM	50	39.5125
7	SKM	55	39.5
7	SKM	60	39.2688
8	SKD	10	40.1
8	SKD	15	40.2
8	SKD	20	40.2
8	SKD	25	40.1
8	SKD	30	40
8	SKD	35	39.9875
8	SKD	40	39.9
8	SKD	45	39.8
8	SKD	50	39.8133
8	SKD	55	39.8
8	SKD	60	39.4875
9	SKD	10	39.975
9	SKD	15	39.9
9	SKD	20	39.8
9	SKD	25	39.9
9	SKD	30	39.9
9	SKD	35	39.9
9	SKD	40	39.9
9	SKD	45	39.9
9	SKD	50	39.8
9	SKD	55	39.85
9	SKD	60	39.7875
10	SKD	10	40.1
10	SKD	15	40.2
10	SKD	20	40.1
10	SKD	25	40
10	SKD	30	39.8625
10	SKD	35	39.7
10	SKD	40	39.6
10	SKD	45	39.6
10	SKD	50	39.7
10	SKD	55	39.8
10	SKD	60	39.8
11	SKD	10	39.7125
11	SKD	15
11	SKD	20	37.175
11	SKD	25	37.0438
11	SKD	30	38.9
11	SKD	35	38.9
11	SKD	40	38.9
11	SKD	45	38.9
11	SKD	50	38.9
11	SKD	55	38.9
11	SKD	60	38.9375
12	SKD	10	40.6
12	SKD	15	40.6
12	SKD	20	40.5
12	SKD	25	40.4
12	SKD	30	40.3
12	SKD	35	40.1625
12	SKD	40	40
12	SKD	45	40
12	SKD	50	39.9
12	SKD	55	39.85
12	SKD	60	39.7938
13	SKD	10	39.3125
13	SKD	15	39.9125
13	SKD	20	40.025
13	SKD	25	40.1
13	SKD	30	40.1
13	SKD	35	40
13	SKD	40	40
13	SKD	45	39.9
13	SKD	50	39.7438
13	SKD	55	39.6
13	SKD	60	39.1313
14	SKD	10	40.6
14	SKD	15	40.7
14	SKD	20	40.7
14	SKD	25	40.7
14	SKD	30	40.6
14	SKD	35	40.5
14	SKD	40	40.4
14	SKD	45	40.3
14	SKD	50	40.2
14	SKD	55	40.1563
14	SKD	60	40.0187
15	MMiB	10	40.3
15	MMiB	15	40.4
15	MMiB	20	40.4
15	MMiB	25	40.4
15	MMiB	30	40.275
15	MMiB	35	40.2
15	MMiB	40	40.1
15	MMiB	45	40
15	MMiB	50	39.9
15	MMiB	55	39.9
15	MMiB	60	37.0875
16	MMiB	10	40.1
16	MMiB	15	40.1563
16	MMiB	20	40.2
16	MMiB	25	40.3
16	MMiB	30	40.3
16	MMiB	35	40.3
16	MMiB	40	40.3
16	MMiB	45	40.2
16	MMiB	50	40.2
16	MMiB	55	40.1
16	MMiB	60	40
17	MMiB	10	39.9
17	MMiB	15	40
17	MMiB	20	40.1
17	MMiB	25	40.1
17	MMiB	30	40
17	MMiB	35	39.9812
17	MMiB	40	39.8
17	MMiB	45	39.8
17	MMiB	50	39.8875
17	MMiB	55	39.95
17	MMiB	60	39.6688
18	MMiB	10	39.3
18	MMiB	15	39.5
18	MMiB	20	39.4
18	MMiB	25	39.4
18	MMiB	30	39.3
18	MMiB	35	39.2
18	MMiB	40	39.1
18	MMiB	45	39.0187
18	MMiB	50	39
18	MMiB	55	38.95
18	MMiB	60	38.9
19	MMiB	10	40
19	MMiB	15	39.9
19	MMiB	20	39.8
19	MMiB	25	39.8
19	MMiB	30	39.8
19	MMiB	35	39.8
19	MMiB	40	39.8
19	MMiB	45	39.8
19	MMiB	50	39.8
19	MMiB	55	39.8
19	MMiB	60	39.5687
20	MMiB	10	39.9
20	MMiB	15	40.1375
20	MMiB	20	40.3
20	MMiB	25	40.3
20	MMiB	30	40.3
20	MMiB	35	40.3
20	MMiB	40	40.2
20	MMiB	45	40.0563
20	MMiB	50	39.9
20	MMiB	55	39.8
20	MMiB	60	39.4929
21	MMiB	10	40.1
21	MMiB	15	40.2
21	MMiB	20	40.2
21	MMiB	25	40.2
21	MMiB	30	40.2
21	MMiB	35	40.1438
21	MMiB	40	40.1
21	MMiB	45	40
21	MMiB	50	39.9937
21	MMiB	55	39.8437
21	MMiB	60	39.7
22	DMiB	10	40.4
22	DMiB	15	40.4
22	DMiB	20	40.7
22	DMiB	25	40.6
22	DMiB	30	40.5063
22	DMiB	35	40.4
22	DMiB	40	40.3
22	DMiB	45	40.2
22	DMiB	50	40.0312
22	DMiB	55	40
22	DMiB	60	39.9
23	DMiB	10	40.5875
23	DMiB	15	40.6188
23	DMiB	20	40.7
23	DMiB	25	40.6
23	DMiB	30	40.5
23	DMiB	35	40.4
23	DMiB	40	40.3
23	DMiB	45	40.1313
23	DMiB	50	40
23	DMiB	55	39.9
23	DMiB	60	39.7
24	DMiB	10	39.95
24	DMiB	15	40.0688
24	DMiB	20	40.2
24	DMiB	25	40.2
24	DMiB	30	40.2
24	DMiB	35	40.2
24	DMiB	40	40.2
24	DMiB	45	40.2
24	DMiB	50	40.1
24	DMiB	55	40.1
24	DMiB	60	39.9
25	DMiB	10	39.95
25	DMiB	15	40.0688
25	DMiB	20	40.2
25	DMiB	25	40.2
25	DMiB	30	40.2
25	DMiB	35	40.2
25	DMiB	40	40.2
25	DMiB	45	40.2
25	DMiB	50	40.1
25	DMiB	55	40.1
25	DMiB	60	39.9
26	DMiB	10	40
26	DMiB	15	40
26	DMiB	20	39.9
26	DMiB	25	39.9
26	DMiB	30	39.8
26	DMiB	35	39.8
26	DMiB	40	39.7
26	DMiB	45	39.6
26	DMiB	50	39.6
26	DMiB	55	39.5
26	DMiB	60	39.2364
27	DMiB	10
27	DMiB	15	38.4
27	DMiB	20	39.95
27	DMiB	25	40
27	DMiB	30	40.1
27	DMiB	35	39.1
27	DMiB	40	39.1
27	DMiB	45	39.2
27	DMiB	50	39.3875
27	DMiB	55	39.7687
27	DMiB	60	40.2438
28	DMiB	10	40.1
28	DMiB	15	40
28	DMiB	20	40
28	DMiB	25	39.9
28	DMiB	30	39.8
28	DMiB	35	39.7
28	DMiB	40	39.6313
28	DMiB	45	39.5
28	DMiB	50	39.3312
28	DMiB	55	39.2
28	DMiB	60	39.75
29	KM	10	40
29	KM	15	40
29	KM	20	35.325
29	KM	25	39.9
29	KM	30	39.8
29	KM	35	38.3875
29	KM	40	39.6
29	KM	45	39.5
29	KM	50	39.5
29	KM	55	39.5
29	KM	60	39.3625
30	KM	10	40.4
30	KM	15	40.45
30	KM	20	40.4
30	KM	25	40.4
30	KM	30	40.4
30	KM	35	40.4
30	KM	40	40.3
30	KM	45	40.3
30	KM	50	40.3
30	KM	55	40.3
30	KM	60	40.2188
31	KM	10	39.8875
31	KM	15	39.7
31	KM	20	39.5
31	KM	25	39.3
31	KM	30	39.1938
31	KM	35	39.1
31	KM	40	39
31	KM	45	39
31	KM	50	39
31	KM	55	39.1
31	KM	60	38.3125
32	KM	10
32	KM	15	39.275
32	KM	20	40
32	KM	25	40
32	KM	30	39.9
32	KM	35	39.8
32	KM	40	39.8
32	KM	45	39.7
32	KM	50	39.7
32	KM	55	39.6
32	KM	60	39.5
33	KM	10	39.5
33	KM	15	39.4
33	KM	20	39.3
33	KM	25	39.2563
33	KM	30	39.2
33	KM	35	39.2
33	KM	40	39.3
33	KM	45	39.4
33	KM	50	39.4
33	KM	55	39.4
33	KM	60	39.4
34	KM	10	39.475
34	KM	15	39.7
34	KM	20	39.8
34	KM	25	39.9
34	KM	30	39.9
34	KM	35	39.9
34	KM	40	39.8
34	KM	45	39.7
34	KM	50	39.6
34	KM	55	39.5
34	KM	60	39.3
35	KM	10	40
35	KM	15	39.9
35	KM	20	39.8
35	KM	25	39.7
35	KM	30	39.5
35	KM	35	39.4
35	KM	40	39.3
35	KM	45	39.2
35	KM	50	39.1
35	KM	55	39.1
35	KM	60	39.0375
NI-N10	DMiB	15	40.0688
NI-N10	DMiB	20	40.2
NI-N10	DMiB	25	40.2
NI-N10	DMiB	30	40.2
NI-N10	DMiB	35	40.2
NI-N10	DMiB	40	40.2
NI-N10	DMiB	45	40.2
NI-N10	DMiB	50	40.1
NI-N10	DMiB	55	40.1
NI-N10	DMiB	60	39.9
NI-N10	DMiB	65
NI-N10	DMiB	70
NI-N10	DMiB	75
NI-N10	DMiB	80
NI-N10	DMiB	85
T2-4	DMiB	10	40
T2-4	DMiB	15	40
T2-4	DMiB	20	39.9
T2-4	DMiB	25	39.9
T2-4	DMiB	30	39.8
T2-4	DMiB	35	39.8
T2-4	DMiB	40	39.7
T2-4	DMiB	45	39.6
T2-4	DMiB	50	39.6
T2-4	DMiB	55	39.5
T2-4	DMiB	60	39.2364
T2-4	DMiB	65
T2-4	DMiB	70
T2-4	DMiB	75
T2-4	DMiB	80
T2-4	DMiB	85
L01-750-2	DMiB	10
L01-750-2	DMiB	15	38.4
L01-750-2	DMiB	20	39.95
L01-750-2	DMiB	25	40
L01-750-2	DMiB	30	40.1
L01-750-2	DMiB	35	39.1
L01-750-2	DMiB	40	39.1
L01-750-2	DMiB	45	39.2
L01-750-2	DMiB	50	39.3875
L01-750-2	DMiB	55	39.7687
L01-750-2	DMiB	60	40.2438
L01-750-2	DMiB	65
L01-750-2	DMiB	70
L01-750-2	DMiB	75
L01-750-2	DMiB	80
L01-750-2	DMiB	85
ISO-2	DMiB	10	40.1
ISO-2	DMiB	15	40
ISO-2	DMiB	20	40
ISO-2	DMiB	25	39.9
ISO-2	DMiB	30	39.8
ISO-2	DMiB	35	39.7
ISO-2	DMiB	40	39.6313
ISO-2	DMiB	45	39.5
ISO-2	DMiB	50	39.3312
ISO-2	DMiB	55	39.2
ISO-2	DMiB	60	39.75
ISO-2	DMiB	65
ISO-2	DMiB	70
ISO-2	DMiB	75
ISO-2	DMiB	80
ISO-2	DMiB	85
T1-5	KM	10	40
T1-5	KM	15	40
T1-5	KM	20	35.325
T1-5	KM	25	39.9
T1-5	KM	30	39.8
T1-5	KM	35	38.3875
T1-5	KM	40	39.6
T1-5	KM	45	39.5
T1-5	KM	50	39.5
T1-5	KM	55	39.5
T1-5	KM	60	39.3625
T1-5	KM	65
T1-5	KM	70
T1-5	KM	75
T1-5	KM	80
T1-5	KM	85
T2-6	KM	10	40.4
T2-6	KM	15	40.45
T2-6	KM	20	40.4
T2-6	KM	25	40.4
T2-6	KM	30	40.4
T2-6	KM	35	40.4
T2-6	KM	40	40.3
T2-6	KM	45	40.3
T2-6	KM	50	40.3
T2-6	KM	55	40.3
T2-6	KM	60	40.2188
T2-6	KM	65
T2-6	KM	70
T2-6	KM	75
T2-6	KM	80
T2-6	KM	85
L01-750-4	KM	10	39.8875
L01-750-4	KM	15	39.7
L01-750-4	KM	20	39.5
L01-750-4	KM	25	39.3
L01-750-4	KM	30	39.1938
L01-750-4	KM	35	39.1
L01-750-4	KM	40	39
L01-750-4	KM	45	39
L01-750-4	KM	50	39
L01-750-4	KM	55	39.1
L01-750-4	KM	60	38.3125
L01-750-4	KM	65
L01-750-4	KM	70
L01-750-4	KM	75
L01-750-4	KM	80
L01-750-4	KM	85
L01-750-3	KM	10
L01-750-3	KM	15	39.275
L01-750-3	KM	20	40
L01-750-3	KM	25	40
L01-750-3	KM	30	39.9
L01-750-3	KM	35	39.8
L01-750-3	KM	40	39.8
L01-750-3	KM	45	39.7
L01-750-3	KM	50	39.7
L01-750-3	KM	55	39.6
L01-750-3	KM	60	39.5
L01-750-3	KM	65
L01-750-3	KM	70
L01-750-3	KM	75
L01-750-3	KM	80
L01-750-3	KM	85
Nano-2	KM	10	39.5
Nano-2	KM	15	39.4
Nano-2	KM	20	39.3
Nano-2	KM	25	39.2563
Nano-2	KM	30	39.2
Nano-2	KM	35	39.2
Nano-2	KM	40	39.3
Nano-2	KM	45	39.4
Nano-2	KM	50	39.4
Nano-2	KM	55	39.4
Nano-2	KM	60	39.4
Nano-2	KM	65
Nano-2	KM	70
Nano-2	KM	75
Nano-2	KM	80
Nano-2	KM	85
Nano-1	KM	10	39.475
Nano-1	KM	15	39.7
Nano-1	KM	20	39.8
Nano-1	KM	25	39.9
Nano-1	KM	30	39.9
Nano-1	KM	35	39.9
Nano-1	KM	40	39.8
Nano-1	KM	45	39.7
Nano-1	KM	50	39.6
Nano-1	KM	55	39.5
Nano-1	KM	60	39.3
Nano-1	KM	65
Nano-1	KM	70
Nano-1	KM	75
Nano-1	KM	80
Nano-1	KM	85
L01-Nano-1	KM	10	40
L01-Nano-1	KM	15	39.9
L01-Nano-1	KM	20	39.8
L01-Nano-1	KM	25	39.7
L01-Nano-1	KM	30	39.5
L01-Nano-1	KM	35	39.4
L01-Nano-1	KM	40	39.3
L01-Nano-1	KM	45	39.2
L01-Nano-1	KM	50	39.1
L01-Nano-1	KM	55	39.1
L01-Nano-1	KM	60	39.0375
L01-Nano-1	KM	65
L01-Nano-1	KM	70
L01-Nano-1	KM	75
L01-Nano-1	KM	80
L01-Nano-1	KM	85

## Sheet: anesthetic score
ID	animal_number	treatment	time_in_min	Score
NI-T1	1	SKM	10	16
NI-T1	1	SKM	15	16
NI-T1	1	SKM	20	16
NI-T1	1	SKM	25	17
NI-T1	1	SKM	30	17
NI-T1	1	SKM	35	16
NI-T1	1	SKM	40	14
NI-T1	1	SKM	45	16
NI-T1	1	SKM	50	13
NI-T1	1	SKM	55	14
NI-T1	1	SKM	60	15
NI-T1	1	SKM	65	8
NI-T1	1	SKM	70	6
NI-T1	1	SKM	75	5
NI-T1	1	SKM	80	0
NI-T1	1	SKM	85	0
NI-T6	2	SKM	10	15
NI-T6	2	SKM	15	16
NI-T6	2	SKM	20	16
NI-T6	2	SKM	25	16
NI-T6	2	SKM	30	17
NI-T6	2	SKM	35	17
NI-T6	2	SKM	40	17
NI-T6	2	SKM	45	16
NI-T6	2	SKM	50	16
NI-T6	2	SKM	55	15
NI-T6	2	SKM	60	14
NI-T6	2	SKM	65	9
NI-T6	2	SKM	70	2
NI-T6	2	SKM	75	0
NI-T6	2	SKM	80	0
NI-T6	2	SKM	85	0
NI-N7	3	SKM	10	15
NI-N7	3	SKM	15	16
NI-N7	3	SKM	20	16
NI-N7	3	SKM	25	16
NI-N7	3	SKM	30	16
NI-N7	3	SKM	35	14
NI-N7	3	SKM	40	14
NI-N7	3	SKM	45	14
NI-N7	3	SKM	50	13
NI-N7	3	SKM	55	13
NI-N7	3	SKM	60	11
NI-N7	3	SKM	65	0
NI-N7	3	SKM	70	0
NI-N7	3	SKM	75	0
NI-N7	3	SKM	80	0
NI-N7	3	SKM	85	0
NI-N11	4	SKM	10	15
NI-N11	4	SKM	15	15
NI-N11	4	SKM	20	15
NI-N11	4	SKM	25	15
NI-N11	4	SKM	30	15
NI-N11	4	SKM	35	15
NI-N11	4	SKM	40	15
NI-N11	4	SKM	45	15
NI-N11	4	SKM	50	15
NI-N11	4	SKM	55	15
NI-N11	4	SKM	60	15
NI-N11	4	SKM	65	10
NI-N11	4	SKM	70	5
NI-N11	4	SKM	75	0
NI-N11	4	SKM	80	0
NI-N11	4	SKM	85	0
P2-17	5	SKM	10	15
P2-17	5	SKM	15	15
P2-17	5	SKM	20	15
P2-17	5	SKM	25	16
P2-17	5	SKM	30	15
P2-17	5	SKM	35	15
P2-17	5	SKM	40	15
P2-17	5	SKM	45	13
P2-17	5	SKM	50	13
P2-17	5	SKM	55	13
P2-17	5	SKM	60	13
P2-17	5	SKM	65	8
P2-17	5	SKM	70	4
P2-17	5	SKM	75	0
P2-17	5	SKM	80	0
P2-17	5	SKM	85	0
T2-5	6	SKM	10	18
T2-5	6	SKM	15	16
T2-5	6	SKM	20	16
T2-5	6	SKM	25	16
T2-5	6	SKM	30	16
T2-5	6	SKM	35	16
T2-5	6	SKM	40	15
T2-5	6	SKM	45	15
T2-5	6	SKM	50	15
T2-5	6	SKM	55	15
T2-5	6	SKM	60	15
T2-5	6	SKM	65	10
T2-5	6	SKM	70	4
T2-5	6	SKM	75	0
T2-5	6	SKM	80	0
T2-5	6	SKM	85	0
L01-Nano-2	7	SKM	10	16
L01-Nano-2	7	SKM	15	17
L01-Nano-2	7	SKM	20	17
L01-Nano-2	7	SKM	25	16
L01-Nano-2	7	SKM	30	16
L01-Nano-2	7	SKM	35	16
L01-Nano-2	7	SKM	40	16
L01-Nano-2	7	SKM	45	16
L01-Nano-2	7	SKM	50	14
L01-Nano-2	7	SKM	55	14
L01-Nano-2	7	SKM	60	14
L01-Nano-2	7	SKM	65	6
L01-Nano-2	7	SKM	70	0
L01-Nano-2	7	SKM	75	0
L01-Nano-2	7	SKM	80	0
L01-Nano-2	7	SKM	85	0
NI-T2	8	SKD	10	13
NI-T2	8	SKD	15	13
NI-T2	8	SKD	20	13
NI-T2	8	SKD	25	14
NI-T2	8	SKD	30	14
NI-T2	8	SKD	35	13
NI-T2	8	SKD	40	13
NI-T2	8	SKD	45	13
NI-T2	8	SKD	50	13
NI-T2	8	SKD	55	12
NI-T2	8	SKD	60	11
NI-T2	8	SKD	65	3
NI-T2	8	SKD	70	0
NI-T2	8	SKD	75	0
NI-T2	8	SKD	80	0
NI-T2	8	SKD	85	0
NI-N8	9	SKD	10	14
NI-N8	9	SKD	15	14
NI-N8	9	SKD	20	14
NI-N8	9	SKD	25	15
NI-N8	9	SKD	30	15
NI-N8	9	SKD	35	15
NI-N8	9	SKD	40	35
NI-N8	9	SKD	45	35
NI-N8	9	SKD	50	15
NI-N8	9	SKD	55	14
NI-N8	9	SKD	60	14
NI-N8	9	SKD	65	11
NI-N8	9	SKD	70	3
NI-N8	9	SKD	75	2
NI-N8	9	SKD	80	0
NI-N8	9	SKD	85	0
NI-N12	10	SKD	10	14
NI-N12	10	SKD	15	14
NI-N12	10	SKD	20	14
NI-N12	10	SKD	25	13
NI-N12	10	SKD	30	12
NI-N12	10	SKD	35	12
NI-N12	10	SKD	40	12
NI-N12	10	SKD	45	12
NI-N12	10	SKD	50	12
NI-N12	10	SKD	55	12
NI-N12	10	SKD	60	12
NI-N12	10	SKD	65	11
NI-N12	10	SKD	70	4
NI-N12	10	SKD	75	1
NI-N12	10	SKD	80	0
NI-N12	10	SKD	85	0
T1-4	11	SKD	10	14
T1-4	11	SKD	15	0
T1-4	11	SKD	20	16
T1-4	11	SKD	25	16
T1-4	11	SKD	30	16
T1-4	11	SKD	35	14
T1-4	11	SKD	40	15
T1-4	11	SKD	45	15
T1-4	11	SKD	50	15
T1-4	11	SKD	55	16
T1-4	11	SKD	60	16
T1-4	11	SKD	65	14
T1-4	11	SKD	70	9
T1-4	11	SKD	75	4
T1-4	11	SKD	80	4
T1-4	11	SKD	85	0
P1-12	12	SKD	10	15
P1-12	12	SKD	15	15
P1-12	12	SKD	20	15
P1-12	12	SKD	25	16
P1-12	12	SKD	30	14
P1-12	12	SKD	35	14
P1-12	12	SKD	40	14
P1-12	12	SKD	45	14
P1-12	12	SKD	50	14
P1-12	12	SKD	55	14
P1-12	12	SKD	60	14
P1-12	12	SKD	65	0
P1-12	12	SKD	70	0
P1-12	12	SKD	75	0
P1-12	12	SKD	80	0
P1-12	12	SKD	85	0
L01-Nano-3	13	SKD	10	13
L01-Nano-3	13	SKD	15	14
L01-Nano-3	13	SKD	20	14
L01-Nano-3	13	SKD	25	15
L01-Nano-3	13	SKD	30	15
L01-Nano-3	13	SKD	35	15
L01-Nano-3	13	SKD	40	15
L01-Nano-3	13	SKD	45	15
L01-Nano-3	13	SKD	50	15
L01-Nano-3	13	SKD	55	15
L01-Nano-3	13	SKD	60	15
L01-Nano-3	13	SKD	65	6
L01-Nano-3	13	SKD	70	0
L01-Nano-3	13	SKD	75	0
L01-Nano-3	13	SKD	80	0
L01-Nano-3	13	SKD	85	0
ISO-3	14	SKD	10	14
ISO-3	14	SKD	15	15
ISO-3	14	SKD	20	16
ISO-3	14	SKD	25	16
ISO-3	14	SKD	30	16
ISO-3	14	SKD	35	14
ISO-3	14	SKD	40	14
ISO-3	14	SKD	45	14
ISO-3	14	SKD	50	14
ISO-3	14	SKD	55	14
ISO-3	14	SKD	60	14
ISO-3	14	SKD	65	7
ISO-3	14	SKD	70	0
ISO-3	14	SKD	75	0
ISO-3	14	SKD	80	0
ISO-3	14	SKD	85	0
T3-1	15	MMiB	10	0
T3-1	15	MMiB	15	16
T3-1	15	MMiB	20	16
T3-1	15	MMiB	25	16
T3-1	15	MMiB	30	16
T3-1	15	MMiB	35	16
T3-1	15	MMiB	40	16
T3-1	15	MMiB	45	14
T3-1	15	MMiB	50	15
T3-1	15	MMiB	55	13
T3-1	15	MMiB	60	12
T3-1	15	MMiB	65	8
T3-1	15	MMiB	70	8
T3-1	15	MMiB	75	6
T3-1	15	MMiB	80	0
T3-1	15	MMiB	85	0
T3-2	16	MMiB	10	15
T3-2	16	MMiB	15	15
T3-2	16	MMiB	20	14
T3-2	16	MMiB	25	13
T3-2	16	MMiB	30	13
T3-2	16	MMiB	35	13
T3-2	16	MMiB	40	13
T3-2	16	MMiB	45	12
T3-2	16	MMiB	50	12
T3-2	16	MMiB	55	12
T3-2	16	MMiB	60	11
T3-2	16	MMiB	65	0
T3-2	16	MMiB	70	0
T3-2	16	MMiB	75	0
T3-2	16	MMiB	80	0
T3-2	16	MMiB	85	0
NI-N13	17	MMiB	10	14
NI-N13	17	MMiB	15	14
NI-N13	17	MMiB	20	14
NI-N13	17	MMiB	25	13
NI-N13	17	MMiB	30	13
NI-N13	17	MMiB	35	13
NI-N13	17	MMiB	40	13
NI-N13	17	MMiB	45	13
NI-N13	17	MMiB	50	13
NI-N13	17	MMiB	55	13
NI-N13	17	MMiB	60	13
NI-N13	17	MMiB	65	0
NI-N13	17	MMiB	70	0
NI-N13	17	MMiB	75	0
NI-N13	17	MMiB	80	0
NI-N13	17	MMiB	85	0
T1-6	18	MMiB	10
T1-6	18	MMiB	15	14
T1-6	18	MMiB	20	14
T1-6	18	MMiB	25	13
T1-6	18	MMiB	30	13
T1-6	18	MMiB	35	13
T1-6	18	MMiB	40	13
T1-6	18	MMiB	45	13
T1-6	18	MMiB	50	13
T1-6	18	MMiB	55	13
T1-6	18	MMiB	60	13
T1-6	18	MMiB	65	5
T1-6	18	MMiB	70	2
T1-6	18	MMiB	75	0
T1-6	18	MMiB	80	0
T1-6	18	MMiB	85	0
ISO-1	19	MMiB	10	12
ISO-1	19	MMiB	15	12
ISO-1	19	MMiB	20	12
ISO-1	19	MMiB	25	12
ISO-1	19	MMiB	30	12
ISO-1	19	MMiB	35	12
ISO-1	19	MMiB	40	12
ISO-1	19	MMiB	45	12
ISO-1	19	MMiB	50	12
ISO-1	19	MMiB	55	12
ISO-1	19	MMiB	60	12
ISO-1	19	MMiB	65	4
ISO-1	19	MMiB	70	4
ISO-1	19	MMiB	75	2
ISO-1	19	MMiB	80	2
ISO-1	19	MMiB	85	0
L01-750-1	20	MMiB	10	15
L01-750-1	20	MMiB	15	15
L01-750-1	20	MMiB	20	15
L01-750-1	20	MMiB	25	15
L01-750-1	20	MMiB	30	15
L01-750-1	20	MMiB	35	15
L01-750-1	20	MMiB	40	15
L01-750-1	20	MMiB	45	15
L01-750-1	20	MMiB	50	15
L01-750-1	20	MMiB	55	15
L01-750-1	20	MMiB	60	15
L01-750-1	20	MMiB	65	6
L01-750-1	20	MMiB	70	6
L01-750-1	20	MMiB	75	6
L01-750-1	20	MMiB	80	6
L01-750-1	20	MMiB	85	0
L01-Nano-4	21	MMiB	10	14
L01-Nano-4	21	MMiB	15	14
L01-Nano-4	21	MMiB	20	16
L01-Nano-4	21	MMiB	25	16
L01-Nano-4	21	MMiB	30	16
L01-Nano-4	21	MMiB	35	16
L01-Nano-4	21	MMiB	40	15
L01-Nano-4	21	MMiB	45	13
L01-Nano-4	21	MMiB	50	14
L01-Nano-4	21	MMiB	55	16
L01-Nano-4	21	MMiB	60	16
L01-Nano-4	21	MMiB	65	8
L01-Nano-4	21	MMiB	70	0
L01-Nano-4	21	MMiB	75	0
L01-Nano-4	21	MMiB	80	0
L01-Nano-4	21	MMiB	85	0
NI-T3	22	DMiB	10	14
NI-T3	22	DMiB	15	14
NI-T3	22	DMiB	20	15
NI-T3	22	DMiB	25	16
NI-T3	22	DMiB	30	16
NI-T3	22	DMiB	35	16
NI-T3	22	DMiB	40	14
NI-T3	22	DMiB	45	14
NI-T3	22	DMiB	50	13
NI-T3	22	DMiB	55	13
NI-T3	22	DMiB	60	11
NI-T3	22	DMiB	65	0
NI-T3	22	DMiB	70	0
NI-T3	22	DMiB	75	0
NI-T3	22	DMiB	80	0
NI-T3	22	DMiB	85	0
NI-T5	23	DMiB	10	14
NI-T5	23	DMiB	15	14
NI-T5	23	DMiB	20	14
NI-T5	23	DMiB	25	13
NI-T5	23	DMiB	30	13
NI-T5	23	DMiB	35	13
NI-T5	23	DMiB	40	13
NI-T5	23	DMiB	45	13
NI-T5	23	DMiB	50	13
NI-T5	23	DMiB	55	13
NI-T5	23	DMiB	60	12
NI-T5	23	DMiB	65	4
NI-T5	23	DMiB	70	0
NI-T5	23	DMiB	75	0
NI-T5	23	DMiB	80	0
NI-T5	23	DMiB	85	0
NI-N9	24	DMiB	10	13
NI-N9	24	DMiB	15	14
NI-N9	24	DMiB	20	14
NI-N9	24	DMiB	25	14
NI-N9	24	DMiB	30	13
NI-N9	24	DMiB	35	14
NI-N9	24	DMiB	40	13
NI-N9	24	DMiB	45	13
NI-N9	24	DMiB	50	12
NI-N9	24	DMiB	55	11
NI-N9	24	DMiB	60	8
NI-N9	24	DMiB	65	0
NI-N9	24	DMiB	70	0
NI-N9	24	DMiB	75	0
NI-N9	24	DMiB	80	0
NI-N9	24	DMiB	85	0
NI-N10	25	DMiB	10	13
NI-N10	25	DMiB	15	13
NI-N10	25	DMiB	20	13
NI-N10	25	DMiB	25	13
NI-N10	25	DMiB	30	13
NI-N10	25	DMiB	35	13
NI-N10	25	DMiB	40	13
NI-N10	25	DMiB	45	12
NI-N10	25	DMiB	50	12
NI-N10	25	DMiB	55	12
NI-N10	25	DMiB	60	12
NI-N10	25	DMiB	65	0
NI-N10	25	DMiB	70	0
NI-N10	25	DMiB	75	0
NI-N10	25	DMiB	80	0
NI-N10	25	DMiB	85	0
T2-4	26	DMiB	10	14
T2-4	26	DMiB	15	14
T2-4	26	DMiB	20	15
T2-4	26	DMiB	25	14
T2-4	26	DMiB	30	15
T2-4	26	DMiB	35	15
T2-4	26	DMiB	40	15
T2-4	26	DMiB	45	16
T2-4	26	DMiB	50	15
T2-4	26	DMiB	55	15
T2-4	26	DMiB	60	14
T2-4	26	DMiB	65	6
T2-4	26	DMiB	70	0
T2-4	26	DMiB	75	0
T2-4	26	DMiB	80	0
T2-4	26	DMiB	85	0
L01-750-2	27	DMiB	10
L01-750-2	27	DMiB	15	13
L01-750-2	27	DMiB	20	14
L01-750-2	27	DMiB	25	14
L01-750-2	27	DMiB	30	14
L01-750-2	27	DMiB	35	14
L01-750-2	27	DMiB	40	13
L01-750-2	27	DMiB	45	13
L01-750-2	27	DMiB	50	13
L01-750-2	27	DMiB	55	13
L01-750-2	27	DMiB	60	10
L01-750-2	27	DMiB	65	0
L01-750-2	27	DMiB	70	0
L01-750-2	27	DMiB	75	0
L01-750-2	27	DMiB	80	0
L01-750-2	27	DMiB	85	0
ISO-2	28	DMiB	10	15
ISO-2	28	DMiB	15	17
ISO-2	28	DMiB	20	16
ISO-2	28	DMiB	25	16
ISO-2	28	DMiB	30	16
ISO-2	28	DMiB	35	17
ISO-2	28	DMiB	40	17
ISO-2	28	DMiB	45	17
ISO-2	28	DMiB	50	17
ISO-2	28	DMiB	55	17
ISO-2	28	DMiB	60	16
ISO-2	28	DMiB	65	3
ISO-2	28	DMiB	70	2
ISO-2	28	DMiB	75	0
ISO-2	28	DMiB	80	0
ISO-2	28	DMiB	85	0
T1-5	29	KM	10	13
T1-5	29	KM	15	15
T1-5	29	KM	20	14
T1-5	29	KM	25	14
T1-5	29	KM	30	14
T1-5	29	KM	35	14
T1-5	29	KM	40	14
T1-5	29	KM	45	14
T1-5	29	KM	50	13
T1-5	29	KM	55	13
T1-5	29	KM	60	12
T1-5	29	KM	65	1
T1-5	29	KM	70	0
T1-5	29	KM	75	0
T1-5	29	KM	80	0
T1-5	29	KM	85	0
T2-6	30	KM	10	12
T2-6	30	KM	15	14
T2-6	30	KM	20	15
T2-6	30	KM	25	15
T2-6	30	KM	30	14
T2-6	30	KM	35	14
T2-6	30	KM	40	14
T2-6	30	KM	45	14
T2-6	30	KM	50	13
T2-6	30	KM	55	13
T2-6	30	KM	60	13
T2-6	30	KM	65	13
T2-6	30	KM	70	11
T2-6	30	KM	75	2
T2-6	30	KM	80	0
T2-6	30	KM	85	0
L01-750-4	31	KM	10	14
L01-750-4	31	KM	15	15
L01-750-4	31	KM	20	15
L01-750-4	31	KM	25	15
L01-750-4	31	KM	30	15
L01-750-4	31	KM	35	15
L01-750-4	31	KM	40	15
L01-750-4	31	KM	45	15
L01-750-4	31	KM	50	12
L01-750-4	31	KM	55	12
L01-750-4	31	KM	60	12
L01-750-4	31	KM	65	7
L01-750-4	31	KM	70	2
L01-750-4	31	KM	75	0
L01-750-4	31	KM	80	0
L01-750-4	31	KM	85	0
L01-750-3	32	KM	10
L01-750-3	32	KM	15	16
L01-750-3	32	KM	20	17
L01-750-3	32	KM	25	18
L01-750-3	32	KM	30	18
L01-750-3	32	KM	35	18
L01-750-3	32	KM	40	18
L01-750-3	32	KM	45	17
L01-750-3	32	KM	50	18
L01-750-3	32	KM	55	18
L01-750-3	32	KM	60	18
L01-750-3	32	KM	65	14
L01-750-3	32	KM	70	1
L01-750-3	32	KM	75	0
L01-750-3	32	KM	80	0
L01-750-3	32	KM	85	0
Nano-2	33	KM	10	18
Nano-2	33	KM	15	18
Nano-2	33	KM	20	18
Nano-2	33	KM	25	18
Nano-2	33	KM	30	18
Nano-2	33	KM	35	15
Nano-2	33	KM	40	17
Nano-2	33	KM	45	15
Nano-2	33	KM	50	15
Nano-2	33	KM	55	15
Nano-2	33	KM	60	14
Nano-2	33	KM	65	8
Nano-2	33	KM	70	0
Nano-2	33	KM	75	0
Nano-2	33	KM	80	0
Nano-2	33	KM	85	0
Nano-1	34	KM	10	18
Nano-1	34	KM	15	17
Nano-1	34	KM	20	17
Nano-1	34	KM	25	17
Nano-1	34	KM	30	16
Nano-1	34	KM	35	16
Nano-1	34	KM	40	16
Nano-1	34	KM	45	16
Nano-1	34	KM	50	15
Nano-1	34	KM	55	15
Nano-1	34	KM	60	15
Nano-1	34	KM	65	6
Nano-1	34	KM	70	0
Nano-1	34	KM	75	0
Nano-1	34	KM	80	0
Nano-1	34	KM	85	0
L01-Nano-1	35	KM	10	17
L01-Nano-1	35	KM	15	18
L01-Nano-1	35	KM	20	18
L01-Nano-1	35	KM	25	18
L01-Nano-1	35	KM	30	17
L01-Nano-1	35	KM	35	16
L01-Nano-1	35	KM	40	17
L01-Nano-1	35	KM	45	15
L01-Nano-1	35	KM	50	14
L01-Nano-1	35	KM	55	15
L01-Nano-1	35	KM	60	14
L01-Nano-1	35	KM	65	2
L01-Nano-1	35	KM	70	0
L01-Nano-1	35	KM	75	0
L01-Nano-1	35	KM	80	0
L01-Nano-1	35	KM	85	0

## Sheet: weight
animal_number	treatment	Day	weight_in_g
1	SKM	0	2980
1	SKM	1	2900
1	SKM	2	2980
1	SKM	7 ±3	3140
2	SKM	0	2700
2	SKM	1	2780
2	SKM	2	2680
2	SKM	7 ±3	3000
3	SKM	0	2730
3	SKM	1	2660
3	SKM	2	2660
3	SKM	7 ±3	2820
4	SKM	0	2940
4	SKM	1	2940
4	SKM	2	2950
4	SKM	7 ±3	3038
5	SKM	0	3440
5	SKM	1	3380
5	SKM	2	3380
5	SKM	7 ±3	3480
6	SKM	0	3200
6	SKM	1	3120
6	SKM	2	3160
6	SKM	7 ±3	3140
7	SKM	0	3240
7	SKM	1	3240
7	SKM	2	3200
7	SKM	7 ±3	3240
8	SKD	0	3080
8	SKD	1	3020
8	SKD	2	3060
8	SKD	7 ±3	3320
9	SKD	0	3530
9	SKD	1	3390
9	SKD	2	3480
9	SKD	7 ±3	3610
10	SKD	0	2700
10	SKD	1	2680
10	SKD	2	2680
10	SKD	7 ±3	2840
11	SKD	0	3240
11	SKD	1	3300
11	SKD	2	3200
11	SKD	7 ±3	4560
12	SKD	0	3600
12	SKD	1	3500
12	SKD	2	3620
12	SKD	7 ±3	3680
13	SKD	0	3500
13	SKD	1	3480
13	SKD	2	3440
13	SKD	7 ±3	3500
14	SKD	0	3000
14	SKD	1	2940
14	SKD	2	2940
14	SKD	7 ±3	3000
15	MMiB	0	3000
15	MMiB	1	2990
15	MMiB	2
15	MMiB	7 ±3	3020
16	MMiB	0	3000
16	MMiB	1	3010
16	MMiB	2
16	MMiB	7 ±3	3000
17	MMiB	0	2810
17	MMiB	1	2760
17	MMiB	2	2780
17	MMiB	7 ±3	2910
18	MMiB	0	3060
18	MMiB	1	3000
18	MMiB	2	2900
18	MMiB	7 ±3
19	MMiB	0	3240
19	MMiB	1	3220
19	MMiB	2	3140
19	MMiB	7 ±3	3280
20	MMiB	0	3020
20	MMiB	1	2980
20	MMiB	2	3000
20	MMiB	7 ±3	3080
21	MMiB	0	2960
21	MMiB	1	2900
21	MMiB	2	2960
21	MMiB	7 ±3	3060
22	DMiB	0	3020
22	DMiB	1	2960
22	DMiB	2	3000
22	DMiB	7 ±3	3180
23	DMiB	0	2720
23	DMiB	1	2700
23	DMiB	2	2740
23	DMiB	7 ±3	2980
24	DMiB	0	3510
24	DMiB	1	3480
24	DMiB	2	3460
24	DMiB	7 ±3	3640
25	DMiB	0	3380
25	DMiB	1	3340
25	DMiB	2	3280
25	DMiB	7 ±3	3570
26	DMiB	0	3560
26	DMiB	1	3560
26	DMiB	2	3560
26	DMiB	7 ±3	3620
27	DMiB	0	3120
27	DMiB	1	3040
27	DMiB	2	3120
27	DMiB	7 ±3	3040
28	DMiB	0	3120
28	DMiB	1	3200
28	DMiB	2	3040
28	DMiB	7 ±3	3100
29	KM	0	3300
29	KM	1	3280
29	KM	2	3220
29	KM	7 ±3	3100
30	KM	0	3160
30	KM	1	3160
30	KM	2	3160
30	KM	7 ±3	3180
31	KM	0	3780
31	KM	1	3700
31	KM	2	3740
31	KM	7 ±3	3800
32	KM	0	3260
32	KM	1	3140
32	KM	2	3200
32	KM	7 ±3	3360
33	KM	0	3500
33	KM	1	3440
33	KM	2	3460
33	KM	7 ±3	3680
34	KM	0	3400
34	KM	1	3300
34	KM	2	3340
34	KM	7 ±3	3380
35	KM	0	3180
35	KM	1	3100
35	KM	2	3120
35	KM	7 ±3	3220
