# Supplementary material for: Evaluation of different intramuscular injectable anesthetic combinations in rabbits: Impact on anesthetic depth, physiological parameters, and EEG recordings
Source: PLoS One. 2025 Feb 25;20(2):e0319106. doi: 10.1371/journal.pone.0319106 (PMC11856588; doi:10.1371/journal.pone.0319106)
Supplement: S5 Table — (XLSX) [file pone.0319106.s005.xlsx]

## Sheet: ASW
animal_number	treatment	time_in_min
1	SKM	152
2	SKM	55.75
3	SKM	78
4	SKM	66
5	SKM	110
6	SKM	132.95
7	SKM	143
8	SKD	98
9	SKD	67
10	SKD	92
11	SKD	80.78
12	SKD	86.18
13	SKD	165.00
14	SKD	47.00
15	MMiB	35
16	MMiB	3
17	MMiB	13
18	MMiB	210
19	MMiB	18
20	MMiB	26
21	MMiB	13
22	DMiB	3.66
23	DMiB	21
24	DMiB	50
25	DMiB	3
26	DMiB	8
27	DMiB	14.76
28	DMiB	17
29	KM	18
30	KM	90
31	KM	61.78
32	KM	83.08
33	KM	35.13
34	KM	61
35	KM	57.73

## Sheet: LOR
animal_number	treatment	time_in_min
1	SKM	1.33
2	SKM	2.38
3	SKM	1.5
4	SKM	2.57
5	SKM	1.3
6	SKM	2.83
7	SKM	2.25
8	SKD	3.1
9	SKD	2.67
10	SKD	2.27
11	SKD	3.55
12	SKD	2.37
13	SKD	2.23
14	SKD	2.63
15	MMiB	3.57
16	MMiB	3.4
17	MMiB	2.47
18	MMiB	2.68
19	MMiB	4
20	MMiB	2.37
21	MMiB	5.78
22	DMiB	3.5
23	DMiB	5.13
24	DMiB	3.25
25	DMiB	3
26	DMiB	6.53
27	DMiB	7.13
28	DMiB	2.72
29	KM	2.08
30	KM	7.83
31	KM	3.23
32	KM	6.37
33	KM	3.5
34	KM	4.22
35	KM	3.55

## Sheet: ROR
animal_number	treatment	time_in_min
1	SKM	20
2	SKM	15
3	SKM	5
4	SKM	15
5	SKM	15
6	SKM	15
7	SKM	10
8	SKD	10
9	SKD	20
10	SKD	20
11	SKD	25
12	SKD	10
13	SKD	10
14	SKD	10
15	MMiB	20
16	MMiB	5
17	MMiB	5
18	MMiB	15
19	MMiB	25
20	MMiB	25
21	MMiB	10
22	DMiB	5
23	DMiB	10
24	DMiB	5
25	DMiB	5
26	DMiB	10
27	DMiB	5
28	DMiB	15
29	KM	10
30	KM	20
31	KM	15
32	KM	15
33	KM	10
34	KM	10
35	KM	5

## Sheet: pinching pressure
	pressure_in_g_hind_limb					pressure_in_g_front_limb
treatment	SKM	SKD	MMiB	DMiB	KM	SKM	SKD	MMiB	DMiB	KM
	819	884		1495	898	829	936		942	863
	841	1100	1315	1119	808	495	1286	1282	900	754
	794	847	967	780	898	554	714	1080	754	888
	598	693	885	864	898	566	827	1011	897	1029
	1002	1070	1038	1112	830	634	932	1006	939	897
	725	987	1026	783	908	876	769	924	1066	809
	764	844	961	1006	956	778	848	971	877	872
	1001	981	1237	1071	1014	841	880	760	937	852
	929	1066	936	679	806	830	891	1011	876	793
	789	983	1080	1202	883	862	898	901	1039	992
	1403	1086	1008	1259	929	870	724	1018		1042
	801	1057	1188	969	1047	1031	1195	1074	805	866
	975	1214	1225	1032	983	623	1115	1016	675	1007
	1037	1066	1119	838	981	614	1018	1115	904	938
	1019	1070	912	993	994	789	978	977	892	967
	1046	1301	1053	962	920	620	1015	1010	917	981
	1072	1168	1100	755	915	772	1039	989	906	1018
	818	1285	1203	1140	1038	748	1040	1184	924	963
	821	962	1459	879	906	737	950	1009	917	958
	814	950	1312	1200	994	680	1005	1162	885	1049
	981	816	1372	950	1025	763	910	1069	939	841
	797	1008	1145	1114	1049	929	924	1127	1240	963
	1189	967	1220	1299	946	1000	1042	1022	1087	967
	1023	1065	1241	1073	1081	1174	889	1020	1074	1000
	1396	925	1019	1010	977	1093	984	1092	1090	1076
	1052	1189	1055	1199	1055	1086	1019	1021	936	899
	1013	1009	1188	1116	939	1084	1052	1002	932	997
	1244	1052	1067	932	891	924	1105	1087	842	956
	1131	1024	932	1064	932	983	1076	934	1021	963
	933	1014	1017	1176	1115	1040	1005	1061	1013	929
	1105	1101	1025	1126	949	917	986	1168	1027	966
	940	1009	973	1167	1037	966	1072	993	1129	986
	1042	1064	1011	1395	1004	1073	910	1047	1017	983
	1116	975		1095		914	1028		989
	1037		1194	1151	1005	1096		1028	1148	1084
	670	1026	837	939	870	1054	796	930	1003	807
	1018	1103	796	984	949	939	926	958	955	985
	1232	777	985	943	1058	954	877	900	1080	850
	897	993	801	1111	1040	959	861	843	977	956
	1129	921	1109	1160	964	1091	816	904	1020	941
	1066	828	895	1174	973	1089	777	777	1006	912
	1033	1011	1025	832	1033	889	1019	913	941	940
	1030	1128	921	983	892	1025	750	830	1212	938
	1097	851	933	1207	921	1078	768	1050	1210	873
	914	967	1132	874	915	1051	911	915	966	858
	1110	1065	1000	940	990	1026	890	1067	867	961
	1033	925	899	885	853	967	927	836	873	967
	1090	1189	894	997	1058	1030	908	956	1050	792
	1001	1009	913	1035	949	1033	877	954	881	931
	1147	1052	1093	983	1038	1109	922	994	956	965
	981	1024	864	1034	1025	978	953	902	966	885
	1087	1014	842	956	936	971	852	884	973	1009
	827	1101	997	929	910	919	962	904	1107	1041
	1360	1009	946	1165	1081	1913	939	914	1010	1096
	1029	1064	1164	988	935	1034	839	1049	915	1149
	1140	1009	1095		979	977	976	1064		908
	1134	843	963	1057	1048	1048	985	885	954	888
	1079	928	1064	863	1147	962	989	1134	924	949
	908	925	938	1060	923	897	697	928	943	881
	927	922	931	945	952	1018	995	997	1013	996
	951	1129	1004	1062	961	964	1103	827	1156	1025
	847	907	992	995	993	1020	951	1078	920	1007
	924	1034	1057	763	885	956	985	1058	945	1094
	888	875	957	969	1018	948	1017	1003	873	1183
	957	952	1220	1082	944	1059	977	1020	901	957
	950	984	973	1016	955	923	966	1189	901	1185
	1102	1075	1082	950	813	949	930	980	1060	927
	929	905	1033	1013	1072	956	925	1096	904	988
	974	805	925	935	908	981	1082	1084	969	1001
	1038	966	1091	974	839	1151	1021	1047	894	1007
	1063	1017	1016	971	1059	949	898	1046	935	1008
	1030	817	1073	966	1004	997	875	981	996	975
	988	1014	1154	951	944	965	995	1060	1025	1014
	974	983	955	1020	950	976	1290	1047	1031	974
	977	1030	1013	981	1006	985	1091	981	910	1054
	957	986	862	853	1019	1006	951	895	949	1025
	1071	923	1060	938	887	893	1009	1042	958	926
