# Supplementary material for: Evaluation of different intramuscular injectable anesthetic combinations in rabbits: Impact on anesthetic depth, physiological parameters, and EEG recordings
Source: PLoS One. 2025 Feb 25;20(2):e0319106. doi: 10.1371/journal.pone.0319106 (PMC11856588; doi:10.1371/journal.pone.0319106)
Supplement: S6 Table — (XLSX) [file pone.0319106.s006.xlsx]

## Sheet: SKM
animal_number
1	2	3	4	5	6	7
current_eeg
	4.32682	17.0217	-9.38986	-16.5313	-18.5505	25.7201
	5.31185	15.5303	-12.891	-20.9763	-19.1288	23.452
	5.01344	11.997	-17.3857	-20.9836	-22.3555	22.1146
	4.95244	14.7986	-17.3898	-20.4926	-24.9887	19.9961
	6.60662	18.1502	-8.00195	-20.6453	-24.93	16.9346
	10.3694	13.4231	6.40452	-19.6096	-23.9317	17.5306
	13.253	7.76203	16.9498	-18.0921	-23.9343	19.8607
	12.4472	8.6041	20.0807	-16.9166	-24.5598	14.6942
	9.95672	10.2761	18.8352	-13.8485	-24.2399	2.80388
	7.60068	8.5618	17.5951	-8.48647	-23.2931	-4.67441
	4.6193	7.48019	16.582	-4.89441	-23.1449	-5.287
	2.98071	8.02338	15.1731	-3.94121	-22.0137	-4.18699
	4.05733	7.00388	15.2772	-1.02709	-17.2348	-0.660672
	4.51347	5.30264	15.0651	3.56602	-10.7242	5.61028
	3.76001	5.36005	12.3335	4.83895	-5.76002	9.19348
	4.06714	5.56666	11.4325	3.5122	-2.17125	9.77477
	4.00429	4.42469	13.3722	2.70961	1.59396	11.3785
	3.43058	3.43641	13.8425	1.69751	5.57249	12.3142
	4.74197	3.42298	13.8599	0.114894	7.67609	10.4756
	6.12234	4.05461	15.4592	-0.853559	6.2014	9.4941
	7.6159	5.97139	14.7023	-0.595982	4.08289	11.189
	13.0443	10.2184	8.6016	1.02353	4.81353	12.6312
	17.5714	16.7138	0.804824	2.67318	4.53996	12.2341
	15.441	22.6934	-3.90733	3.29889	-2.38369	10.1782
	13.5546	24.4499	-6.56407	3.28702	-12.6368	6.21018
	15.3485	22.7891	-9.30173	1.79697	-18.2316	2.29446
	13.5134	22.0033	-10.0975	-0.321418	-17.2744	0.453843
	8.51505	24.001	-10.4148	0.108581	-12.8212	-2.80495
	6.28305	28.4204	-14.1445	1.84489	-6.0147	-10.1103
	3.93964	33.939	-15.7991	2.65348	3.20515	-16.9659
	-1.24001	37.0422	-8.50356	4.62642	11.3781	-20.9942
	-5.16061	35.9474	2.49713	7.45515	13.9518	-25.6572
	-6.89836	34.487	10.303	8.10602	13.1868	-30.9641
	-9.95303	35.3791	18.4766	7.57828	15.4279	-32.8747
	-15.9439	34.9852	31.877	8.78831	19.9111	-30.0258
	-23.3139	30.5726	44.8745	12.0388	22.0074	-24.8586
	-27.9734	24.1156	48.3444	15.0261	23.9319	-20.4183
	-28.7498	16.8402	44.8823	16.4581	29.141	-16.1186
	-30.9521	9.22614	45.0777	18.1423	33.4524	-10.2911
	-36.73	2.54429	49.3924	19.7139	32.201	-5.92975
	-41.374	-4.68187	49.1713	18.5655	29.802	-4.33761
	-42.798	-13.3422	44.6476	16.7485	33.422	-0.527365
	-41.1823	-19.3866	44.3416	16.6373	38.9426	6.29895
	-35.0032	-20.6053	47.7274	15.2035	37.1194	10.0915
	-26.6009	-19.8369	44.9175	11.3163	32.9023	8.63181
	-19.8534	-19.6012	32.8919	8.54817	35.7945	5.40646
	-13.4101	-20.959	18.67	8.10151	40.3615	2.78958
	-6.66652	-23.66	6.85615	7.77109	40.1442	1.34806
	-2.37841	-25.3978	-4.94607	6.63979	39.1473	2.40742
	0.713873	-25.4041	-18.8437	5.80737	38.3203	5.00888
	5.035	-24.533	-32.2809	5.10802	34.8891	5.20877
	7.73497	-21.8517	-40.6661	2.58744	29.4851	3.07243
	7.1286	-18.0254	-42.9777	-1.30391	22.8502	2.83882
	6.57335	-16.4705	-43.3254	-4.01258	18.1046	5.53123
	7.79181	-16.7162	-44.2274	-5.68155	18.2762	8.18469
	9.64615	-15.472	-44.5679	-6.75111	17.0492	7.12528
	11.1336	-13.6213	-45.8586	-5.193	11.5856	1.87779
	9.93903	-13.2793	-49.467	-1.56669	12.5864	-2.2388
	4.96179	-12.5278	-50.8074	1.18893	22.9083	-2.53246
	1.12421	-9.15616	-47.0434	2.53472	30.5626	-4.39535
	3.94314	-4.74755	-42.6499	2.6134	31.2394	-9.23095
	10.9513	-2.27747	-41.4363	1.52688	31.3845	-10.5779
	14.0438	-1.78645	-41.3567	0.888202	32.9346	-7.69829
	10.0322	-1.28128	-39.6671	1.0619	34.0206	-6.21106
	4.69139	-1.20615	-38.2171	0.87985	34.1871	-5.4452
	3.78119	-1.66794	-39.0613	0.344057	33.412	-0.927084
	5.90538	0.682019	-38.6175	0.0625066	34.4807	4.43337
	7.34374	5.09315	-34.3024	1.20781	37.9851	5.21037
	6.67444	5.90827	-29.0372	4.70541	35.4601	4.25015
	3.87855	3.20974	-23.8281	8.67389	24.559	6.93373
	-0.686899	1.805	-18.9164	11.7631	19.8102	10.0533
	-6.24166	2.12863	-17.8041	14.6875	28.6486	7.25483
	-9.81521	2.17165	-18.7497	16.1828	36.7159	1.63194
	-9.2225	2.3078	-16.3365	15.7427	35.4731	1.07488
	-8.22041	2.73695	-13.0975	15.274	37.6015	4.5277
	-8.16502	2.13039	-13.2388	14.6673	49.536	6.74583
	-3.56132	0.65517	-14.5191	14.0849	59.8367	9.10798
	3.51206	-0.226573	-16.281	15.2142	63.111	12.4953
	4.31558	0.496528	-19.2702	16.8071	64.9536	13.1226
	0.390422	3.90195	-20.1996	16.731	66.7688	11.7921
	-1.7541	7.29183	-21.9083	15.5545	68.439	11.6299
	-2.69516	3.58681	-30.9701	15.8596	71.354	10.6318
	-4.24834	-6.04998	-39.1982	19.8303	70.7214	7.9365
	-6.37169	-11.4097	-36.0295	24.2791	63.2751	6.46268
	-10.6261	-11.1274	-28.7792	24.1576	54.6694	5.98709
	-16.2828	-11.9181	-24.6352	22.3161	47.3227	4.52851
	-19.02	-13.3875	-19.2896	23.681	38.5812	2.80799
	-17.935	-12.577	-14.2202	26.0447	30.6828	1.66794
	-17.4526	-11.5014	-14.1142	25.8148	26.7452	0.775916
	-19.4573	-10.7319	-14.0578	22.6843	24.5199	0.700729
	-19.8534	-9.78974	-9.70075	18.4506	20.7329	2.18923
	-17.044	-11.0883	-3.06098	15.9741	16.3873	3.71834
	-15.0507	-14.0159	6.19077	14.8793	13.5823	3.05324
	-15.0947	-14.8165	17.6549	13.1573	8.67303	1.45332
	-13.5859	-13.417	24.2733	11.6986	0.68422	1.46535
	-8.13931	-11.8082	22.2511	9.68413	-2.29685	1.02554
	-0.801278	-11.1164	18.0308	5.77385	1.38744	-2.96495
	4.03757	-12.4863	17.6576	3.01755	5.92417	-8.05827
	5.80828	-14.5542	19.9952	2.13002	8.19889	-10.5598
	7.11144	-14.0268	24.0944	0.661851	1.88705	-10.9222
	6.51765	-11.6612	29.3028	-0.982553	-13.4948	-11.3344
	2.39471	-11.3169	30.7106	-3.14033	-25.1482	-13.3004
	-0.980826	-13.4781	27.4209	-6.37942	-30.8008	-16.0931
	-0.421744	-14.964	24.4021	-6.98159	-37.6681	-16.0922
	1.22283	-13.6934	22.4464	-4.50061	-42.1706	-11.7946
	0.554446	-11.0986	20.5017	-4.47193	-43.2224	-7.15977
	-1.86312	-9.96145	20.0391	-7.70931	-47.4668	-6.49105
	-2.87244	-10.4801	19.7412	-9.43381	-51.812	-8.54906
	-1.58193	-10.2643	17.9765	-8.43633	-50.4879	-8.559
	-0.200762	-7.27043	16.5859	-7.16235	-47.8428	-5.90178
	0.969435	-0.815454	15.7984	-7.03176	-48.2621	-4.37363
	3.06976	7.03342	15.5672	-8.46996	-49.7161	-3.91763
	4.79802	11.5393	19.802	-10.9616	-51.3856	-1.70442
	5.36504	11.6219	29.5331	-13.182	-53.6286	0.53198
	6.29004	11.6195	37.7016	-15.135	-52.5296	0.449426
	7.70418	13.182	37.8403	-17.7133	-47.8418	-0.427284
	7.74813	14.1183	32.2603	-21.1516	-46.3235	-1.45336
	4.62512	14.786	26.0519	-24.6237	-47.8364	-2.94691
	-1.60682	16.1583	19.9062	-25.6182	-46.4606	-3.16935
	-7.54695	17.3792	13.9008	-23.3644	-44.2968	-2.02828
	-9.14168	19.1367	9.87407	-21.6937	-45.1714	-1.77167
	-5.98446	20.5335	7.61131	-22.524	-45.4845	-2.52286
	-0.84463	17.512	5.27476	-22.9113	-42.5492	-3.52057
	3.02931	11.2971	2.10575	-22.0221	-39.2396	-5.37235
	3.57618	7.78048	-1.22868	-21.9963	-37.8861	-7.82135
	1.59688	7.07296	-2.36431	-23.6003	-37.8168	-9.97468
	0.304416	4.99723	0.885452	-26.4226	-37.8529	-11.4588
	1.67732	2.02948	6.61616	-29.1694	-37.6044	-11.8934
	4.70953	1.22511	10.093	-30.8301	-35.9113	-11.9485
	7.326	1.95131	10.858	-32.2909	-31.5635	-11.5345
	8.66609	3.094	12.464	-32.997	-27.959	-9.07488
	9.5413	6.06516	13.6968	-30.6559	-29.5107	-7.31642
	9.40781	9.55463	11.3595	-25.978	-32.882	-9.59886
	5.69475	10.2626	8.24676	-22.2496	-33.5951	-11.3034
	-0.368343	8.90561	6.01202	-21.4028	-35.3734	-9.43866
	-4.67371	6.70043	2.38892	-23.4412	-40.4972	-9.42828
	-7.3251	2.91588	0.186082	-27.7262	-43.9925	-12.1758
	-9.52317	-1.3898	1.67548	-32.6272	-44.6185	-12.5141
	-10.0081	-5.81517	1.65864	-34.9566	-46.3727	-10.9002
	-10.1982	-10.0559	-0.793415	-33.2277	-50.2505	-10.844
	-12.4711	-10.2114	-1.3723	-30.7771	-54.9076	-11.792
	-14.535	-6.62669	-3.46223	-31.2308	-58.7364	-12.2239
	-13.6924	-5.12173	-9.83757	-33.712	-59.4826	-12.6108
	-11.6059	-5.51634	-11.4779	-36.303	-57.9394	-13.3695
	-11.4641	-4.22879	-5.77407	-37.7694	-57.5353	-12.7075
	-13.3325	-2.5786	-4.82692	-35.7267	-59.484	-9.20892
	-13.5391	-1.9237	-11.7295	-30.8436	-63.5116	-5.99989
	-10.724	-1.2062	-17.1031	-27.1112	-69.1289	-5.55516
	-7.96145	-0.302637	-20.6736	-24.3765	-73.6332	-4.04437
	-4.64036	0.499888	-27.9912	-20.0318	-73.8604	0.62629
	3.55607	0.172666	-35.5186	-15.0214	-70.4045	4.61526
	14.7945	-1.5511	-37.8269	-10.5664	-66.8674	7.11042
	23.096	-1.32362	-36.0312	-5.70291	-64.4845	10.2947
	27.1185	1.42653	-32.9433	-1.02009	-60.7274	12.1995
	28.7919	1.59207	-29.2314	1.58844	-55.0798	11.7132
	29.8894	-1.80305	-23.8909	2.74694	-50.667	12.0876
	32.4683	-4.89419	-17.3323	4.87248	-47.593	13.2217
	36.2087	-8.55251	-12.6594	8.37737	-42.6412	12.4124
	38.604	-15.4384	-10.3214	10.9273	-36.7022	11.3111
	40.7313	-22.0758	-7.63398	10.9083	-33.8883	11.7913
	44.8907	-24.4738	-4.32367	10.2422	-34.0549	11.4644
	48.6654	-24.8563	-1.89528	11.3144	-32.6364	9.37623
	49.7203	-25.7187	-1.12309	13.0187	-27.7567	9.0276
	49.5588	-25.1977	-1.36139	13.5149	-22.5169	12.8154
	48.4457	-23.0879	-0.808386	13.119	-17.842	18.6294
	45.6469	-22.6155	-0.841659	12.0598	-12.3123	23.2538
	43.2037	-24.3247	-3.7435	10.8542	-8.70903	25.6178
	41.9199	-26.1231	-5.11933	11.5235	-7.09545	25.7773
	37.6473	-26.8775	-0.954064	14.0893	-3.38513	23.4919
	26.8625	-25.8951	3.69586	17.2718	-0.341259	19.7365
	13.5073	-24.2633	4.0573	21.665	-1.36535	16.7813
	4.96206	-24.6536	2.59247	25.9015	-4.76723	14.4577
	1.66244	-25.8815	1.47981	27.6877	-8.81967	10.6659
	-1.78088	-24.6184	-0.557682	29.8184	-5.89155	6.28845
	-7.09745	-22.429	-3.3986	33.5466	9.56863	3.41109
	-13.3606	-23.339	-5.24458	34.2107	26.7395	1.06163
	-21.3812	-26.6576	-5.27072	31.5647	36.7472	-1.45975
	-28.9595	-28.0788	-3.28801	29.8466	43.2196	-2.75105
	-31.2151	-25.8338	0.692894	27.987	46.6114	-3.04261
	-28.9507	-20.9817	6.83902	23.6769	45.0506	-3.36439
	-27.0457	-13.8727	15.3094	20.4323	42.0167	-3.28899
	-26.4451	-5.79854	23.9592	21.0577	42.5101	-2.72929
	-24.5515	-0.191224	30.0578	21.908	47.5829	-2.42759
	-20.8442	3.40007	33.7817	19.7498	49.9073	-3.47381
	-18.3437	10.1301	36.2177	17.2716	45.5192	-6.05979
	-18.9659	20.4943	38.5105	16.597	44.2589	-6.46939
	-20.0142	27.9375	41.4825	14.0816	49.8745	-1.62675
	-17.7112	29.5765	41.9283	7.75892	53.3775	3.54086
	-12.0491	31.707	38.1586	3.12758	53.6894	3.10856
	-6.98366	38.4625	35.4164	4.60639	55.1759	-0.411081
	-5.40934	43.121	35.0514	9.16831	54.7159	-2.08719
	-4.44459	39.4704	32.7326	13.28	51.1774	-1.52433
	-1.3636	32.0804	30.5243	16.1083	49.0851	-0.499416
	-0.619589	27.862	31.8846	15.1763	49.0794	-1.34374
	-5.75503	27.2586	32.3619	9.32205	49.3316	-4.46061
	-13.0196	27.5986	28.7768	2.98154	48.4943	-5.89655
	-18.342	28.3883	25.0671	0.00452008	44.132	-5.00141
	-19.8458	31.0948	24.828	-1.59187	38.2933	-6.3743
	-17.5225	35.8973	27.1228	-5.01972	36.4312	-8.51796
	-15.5114	40.4485	27.642	-10.0083	36.0361	-7.05014
	-14.8261	42.2213	21.8422	-13.9001	31.9664	-6.13129
	-10.5491	41.5202	10.3563	-14.4142	29.8776	-9.21837
	-2.78189	41.0708	-1.26069	-11.3132	35.4071	-10.8333
	4.0464	41.5309	-8.81136	-6.44047	40.4909	-7.9519
	9.10182	39.9926	-11.409	-1.8112	38.334	-4.69648
	11.0897	33.9261	-11.5575	2.35599	36.1399	-3.29037
	8.36627	23.2408	-14.7338	6.28633	39.0898	-0.767344
	4.84944	11.164	-21.36	8.40165	39.9769	4.64375
	3.86391	4.56233	-25.6912	8.55506	34.9348	8.99995
	2.51894	7.14452	-26.8282	10.158	31.3571	8.76159
	-1.22242	13.9327	-26.9965	13.7802	31.647	7.34836
	-4.9369	17.3187	-24.3016	15.2426	28.7375	8.96279
	-7.25991	15.3245	-18.9552	12.6901	24.8415	12.0769
	-9.92283	12.487	-13.8557	8.24543	29.1782	14.1172
	-14.1095	13.5055	-8.43457	3.85288	36.6387	15.9283
	-18.8813	15.732	-2.93821	-0.019917	38.0807	17.896
	-23.0349	12.7305	0.321493	-2.74255	38.3586	17.0369
	-25.7049	5.37117	2.67384	-2.76632	40.7071	13.2738
	-24.8702	0.393066	6.96644	-0.71381	39.8668	11.5775
	-17.9193	-0.469004	12.6357	0.0248365	39.0483	12.4967
	-5.79778	-1.10029	15.5227	-0.365938	44.3981	11.963
	4.66894	-4.12132	12.01	2.00781	49.9177	10.2105
	7.58079	-8.47087	4.34833	6.37681	49.1336	9.23508
	5.70845	-10.7863	-2.69683	8.59795	46.1246	8.63107
	4.2204	-9.28683	-8.63774	9.34072	44.9031	8.04712
	3.00357	-5.96438	-14.9421	11.3401	43.5788	6.21674
	1.72577	-1.91262	-21.0811	13.7688	40.559	2.58848
	2.0782	3.28253	-25.6134	14.7427	35.5711	-0.394682
	3.45687	6.79505	-28.211	13.3721	28.6669	-3.13028
	4.16599	6.52315	-30.2025	9.86059	21.9236	-8.02696
	3.56188	4.74945	-32.2708	6.12304	16.1537	-12.9433
	2.21978	2.95391	-34.368	3.34727	10.4227	-15.544
	2.44587	1.05514	-38.0395	1.19953	6.39026	-17.9243
	4.9434	-0.808864	-42.0276	0.319771	3.54225	-21.8305
	7.28909	-3.30516	-40.9841	1.09111	-2.4745	-25.0334
	7.72783	-4.86924	-35.1045	1.81206	-9.53658	-23.9911
	6.54389	-2.9863	-29.5793	1.67275	-11.826	-19.2633
	5.88478	-1.16447	-24.6795	2.23516	-11.5363	-15.3889
	7.28133	-3.38936	-20.4043	3.65622	-12.938	-13.1946
	7.21091	-5.15314	-20.6364	2.98096	-14.8196	-8.12596
	2.93723	-1.94747	-22.9505	-1.44711	-16.426	1.36986
	-0.834203	1.50184	-22.1554	-6.52801	-18.5116	9.35449
	-0.398334	0.263351	-21.1891	-7.8504	-20.4189	9.46167
	2.24853	-3.00119	-22.0881	-5.33568	-23.3105	5.35257
	6.38277	-5.61168	-23.2028	-3.31231	-28.2618	7.80567
	10.9461	-9.0476	-27.8101	-4.45317	-31.5883	17.5406
	11.6972	-13.2729	-34.2721	-5.77145	-30.3946	22.196
	8.90848	-15.9746	-34.454	-3.91016	-27.759	16.6755
	6.24945	-17.1083	-30.5195	-1.35488	-27.3849	10.4499
	3.30283	-19.7771	-27.761	-1.14527	-27.7735	9.72311
	-0.444951	-25.515	-23.7029	-0.525994	-24.7609	10.809
	-3.83733	-30.3254	-20.6401	2.83529	-18.3985	11.6058
	-7.70001	-30.1761	-23.0849	5.39775	-13.333	13.6228
	-11.1894	-27.073	-25.3103	3.78711	-11.7143	16.4593
	-12.7333	-24.8667	-22.2962	-0.537395	-10.3379	17.5001
	-13.9898	-25.1105	-17.2594	-4.12441	-6.14886	14.2523
	-13.7931	-26.649	-12.592	-4.48665	-1.69952	10.4208
	-9.69468	-25.4654	-7.85255	-2.00687	-0.832216	13.263
	-4.86763	-20.2051	-2.56178	-0.760765	-0.551025	18.1191
	-0.781624	-14.4512	2.70054	-3.48885	3.36537	14.8283
	4.28777	-10.2137	5.50091	-6.96127	7.19934	8.42299
	6.98975	-7.74926	5.76811	-7.8701	7.04929	7.90541
	5.35518	-8.06286	6.63561	-8.48027	5.59915	8.02986
	4.33802	-9.19457	9.0838	-10.7176	4.68385	3.32354
	5.55513	-7.71284	12.1462	-12.2471	3.99325	-1.06394
	4.95694	-3.70885	14.9099	-12.241	5.37373	-4.25587
	1.76827	0.74318	16.3567	-13.1929	8.05155	-12.1341
	-1.02043	4.11942	18.0484	-15.8796	7.42658	-20.7398
	-2.45078	6.07157	23.0407	-18.4501	4.28132	-21.1424
	-2.69529	8.08834	30.3751	-19.5535	4.32747	-17.9382
	-0.477671	11.6748	36.8666	-19.0864	6.61679	-19.1933
	3.40142	15.5883	42.6013	-18.1131	6.04101	-20.9183
	5.99349	16.4133	48.18	-18.1391	5.30553	-19.5541
	6.88718	12.9615	50.5199	-18.26	8.55011	-18.5146
	6.40782	8.22188	48.3226	-16.7473	11.186	-16.9822
	3.96238	3.46222	45.742	-15.2852	9.65215	-13.0673
	1.33381	-3.96121	45.3911	-15.4803	7.25234	-10.3114
	-0.192841	-13.1485	45.6408	-15.3271	5.18231	-9.76303
	-3.14857	-19.6672	44.5474	-14.1113	3.19754	-8.3767
	-8.03047	-22.4107	39.6553	-13.4513	3.84247	-6.27002
	-11.0977	-21.3922	31.0575	-12.8413	6.77808	-5.90959
	-10.9596	-16.3927	24.9075	-11.0967	9.93938	-6.3623
	-9.75567	-11.7215	24.3739	-8.79453	13.8839	-4.92897
	-7.9144	-10.6421	24.5879	-6.87893	15.7359	-3.78852
	-5.02799	-8.86673	20.938	-5.48939	10.5574	-6.18935
	-4.04491	-4.03595	13.4408	-3.05212	2.08865	-7.75753
	-7.88374	-0.948875	5.42475	0.661058	-1.49738	-4.16728
	-14.515	-1.37661	0.497835	3.16696	-0.327998	-0.264259
	-18.7665	-1.38459	-1.46861	5.47865	-0.586236	-0.521293
	-16.1794	0.304997	-0.778922	9.03251	-4.05021	-2.35681
	-8.00513	1.27479	4.34542	10.2515	-7.6833	-2.56803
	-2.08487	0.756511	11.2901	9.77105	-10.8516	-0.747996
	-1.31157	0.00520821	15.2565	11.7424	-15.7098	0.0705986
	0.297463	-0.931562	17.1665	12.7562	-20.7729	-3.74861
	4.523	-3.48278	19.9851	9.07371	-23.0869	-8.16366
	7.48628	-7.14654	23.1281	4.59776	-25.6212	-6.35811
	9.40673	-8.52747	24.7567	2.43458	-32.1059	-1.72367
	11.628	-6.32547	23.933	0.767852	-39.0812	-1.80141
	12.2934	-3.19292	21.1134	-1.97018	-41.6047	-5.05673
	11.6934	-0.262062	18.5326	-4.21168	-40.1052	-4.87205
	12.4851	4.32475	16.7412	-4.15247	-37.4518	-0.519013
	13.7309	10.8466	14.3657	-4.25846	-34.8183	2.4891
	11.5697	16.758	13.9295	-7.48617	-31.8649	1.40607
	5.99829	19.3475	18.0678	-10.9413	-29.3248	-0.119654
	1.63744	17.8824	22.0222	-11.2163	-29.0514	0.237755
	-0.266726	12.9422	21.4442	-9.53502	-29.8092	0.486098
	-3.90745	4.37858	18.6193	-6.86788	-27.7379	0.140281
	-9.81048	-7.0661	15.0614	-3.10004	-22.3941	0.0175375
	-12.12	-17.8648	10.2686	0.195211	-16.7831	-0.330879
	-8.05443	-24.9682	4.05416	1.93232	-13.2773	-0.732803
	-2.04572	-27.6166	-6.32585	2.08857	-13.5626	-1.48187
	1.22162	-25.5317	-20.2998	1.25258	-17.978	-3.60102
	1.06835	-19.1618	-30.259	2.1355	-23.1657	-5.78324
	-1.57373	-10.2944	-34.1234	6.42817	-25.0469	-6.93124
	-4.634	-1.60304	-37.8945	11.4665	-23.4506	-7.72927
	-5.38927	4.59687	-42.2991	13.6957	-20.0766	-6.49795
	-4.70675	8.79948	-41.9093	12.4339	-14.9372	-2.10432
	-5.50598	12.1104	-35.719	10.1017	-8.31319	1.45447
	-6.41548	12.9306	-29.5511	9.97258	-1.77824	1.79309
	-4.26756	10.9358	-28.7932	12.0075	4.60713	2.3238
	-0.154191	8.67336	-31.5147	12.9701	10.9797	4.93835
	2.81337	7.06894	-32.3047	11.8125	14.8941	6.62432
	3.33072	5.68741	-30.086	11.0417	14.4764	5.39575
	1.34431	4.85532	-26.196	12.3472	11.0467	3.92134
	-1.55349	4.23832	-21.0467	13.5558	7.03944	5.01703
	-2.18831	3.38357	-16.6062	12.1642	4.16149	6.92825
	-0.844176	2.37402	-15.7456	11.6336	2.27627	6.80513
	-1.57815	0.0501653	-18.9068	16.4228	0.0844324	5.11534
	-3.84591	-4.09303	-23.4534	21.5583	-1.73203	2.78899
	-3.56298	-8.00898	-26.113	20.2818	-1.23916	-0.826285
	-3.14823	-10.5121	-28.674	16.4642	0.34437	-4.59716
	-7.88186	-11.9514	-36.2051	16.2185	-0.875039	-5.5396
	-15.6143	-10.995	-45.9291	17.7044	-5.04453	-3.56089
	-20.1034	-5.90841	-49.4547	17.3936	-7.31963	-1.3057
	-20.1368	1.78392	-45.3415	15.7785	-6.81337	0.566744
	-19.7207	8.38779	-36.1577	14.9028	-8.59615	2.18528
	-20.1574	12.0884	-22.6702	16.181	-12.7191	1.77605
	-17.2625	14.1683	-10.8815	18.1344	-13.8555	-0.438145
	-10.55	15.8436	-6.99487	16.3335	-12.1823	-2.3589
	-6.46978	15.4061	-2.88255	9.63641	-11.9648	-4.50184
	-6.97675	11.3882	10.4943	2.38259	-14.0973	-6.41303
	-6.91061	6.28796	24.7895	-2.03846	-17.517	-5.92637
	-4.95221	2.73474	33.1068	-4.1171	-21.4911	-6.00372
	-4.2167	0.0476096	42.1144	-4.66073	-24.6625	-9.62982
	-3.90492	-1.77414	49.3582	-3.95608	-25.9973	-12.103
	-0.907623	-0.62866	45.3275	-3.51288	-25.803	-10.3514
	3.4631	3.02193	37.0155	-4.36956	-24.262	-8.52115
	4.92876	5.42276	33.6435	-6.25115	-20.7072	-8.14903
	3.48757	4.1475	29.7116	-9.5386	-15.5053	-6.64076
	4.13078	1.40464	24.1342	-12.7737	-10.2467	-5.03071
	8.70365	2.28417	24.4728	-12.726	-5.62154	-5.47371
	14.0363	8.46885	28.135	-11.4228	-2.71139	-6.08065
	18.1617	15.6559	28.0345	-12.4547	-4.10316	-4.96104
	20.3197	19.1609	26.3746	-12.8045	-8.48948	-2.83335
	19.5336	18.5584	25.5271	-10.2296	-8.52494	-0.673824
	16.1196	16.0727	22.5622	-8.08519	-0.341797	0.864774
	9.91388	14.0705	17.5014	-6.74426	9.45716	2.13659
	4.15789	14.0523	12.0378	-3.99684	13.5354	4.23098
	4.89873	15.5347	6.35749	-1.59429	14.6379	6.61079
	5.45052	16.6236	3.00332	-0.79872	17.1984	8.45807
	-3.53607	16.41	2.1339	0.0671605	17.8961	9.9194
	-9.26729	14.872	-0.835585	0.122367	14.8083	10.3136
	-0.276476	12.066	-4.31339	-1.93474	11.7976	9.2008
	8.86362	9.68583	-2.8489	-3.94876	9.27632	6.97045
	8.88266	9.9059	-0.332274	-5.19598	5.82055	3.71148
	9.69579	11.9688	-2.68454	-7.17295	3.64497	1.08853
	12.1118	12.7257	-5.30103	-8.42412	2.63725	1.38282
	9.45437	10.2511	-2.64805	-6.84769	0.00384985	3.22148
	5.83067	6.68519	2.19681	-4.73236	-3.68477	3.29418
	5.14648	5.31129	6.70819	-5.17579	-6.90376	1.21361
	4.68174	5.12418	13.174	-6.80848	-9.74556	-0.776061
	5.18271	3.99834	19.747	-6.82755	-11.9156	-1.04949
	7.23578	2.33807	21.3849	-5.36121	-12.9536	0.707985
	7.10389	-0.292994	19.1493	-3.04609	-11.8953	4.24877
	5.66385	-3.21975	16.658	-0.0293241	-7.73321	7.68992
	7.98797	-3.48454	14.0973	1.10968	-3.10026	8.16975
	13.3293	-2.56775	13.0182	-0.728804	-1.92175	6.44714
	15.9502	-3.51963	14.9434	-1.40188	-1.57947	7.21309
	15.0078	-4.353	15.3887	0.47552	4.56342	12.2542
	15.7908	-3.92906	12.0033	1.11207	13.5363	17.3246
	18.9467	-5.09467	11.0274	1.48016	13.9471	18.8861
	18.785	-7.94493	15.7289	5.16664	5.7456	19.6514
	15.2926	-8.82011	20.0127	8.61838	0.104104	21.8594
	12.889	-6.98585	19.294	7.9574	-0.925878	21.1003
	9.87215	-5.29014	15.2901	6.48028	-2.31627	15.5925
	4.38592	-3.01333	9.79967	6.60408	-2.4348	11.6434
	0.758496	3.62454	4.19099	6.17104	0.614198	10.1889
	0.559278	14.0733	-0.373238	4.5419	3.78416	4.64404
	-0.422185	24.8697	-6.7058	2.51373	6.62174	-1.90664
	-4.00705	34.2762	-17.1911	-0.529197	10.2673	-1.3135
	-7.41985	41.4071	-28.2245	-4.28743	12.7547	1.1358
	-8.93798	45.2926	-35.224	-7.5713	12.6033	-1.91572
	-10.5408	45.2799	-37.7196	-9.79844	10.2514	-5.10622
	-14.024	42.8983	-38.5143	-9.69145	6.5742	-4.68241
	-17.682	41.9523	-40.1255	-7.99036	3.5705	-5.2223
	-18.7875	43.5628	-42.0122	-8.356	2.07224	-7.05813
	-16.5851	45.5937	-44.1295	-10.1885	1.4291	-6.87692
	-11.5163	45.4107	-48.1234	-9.19573	2.89579	-5.53865
	-4.81388	39.3885	-52.1137	-6.68349	5.90941	-5.24532
	1.20295	27.3102	-53.749	-7.75436	6.86049	-6.58533
	4.8841	14.5377	-54.9324	-11.5568	6.95851	-9.22832
	6.10703	3.24653	-56.2116	-12.8704	9.05249	-11.5116
	6.02851	-7.76402	-56.2455	-10.715	10.6806	-11.5903
	6.42578	-15.1703	-55.9759	-7.37868	11.4139	-10.0379
	7.22938	-16.9919	-53.621	-3.82007	12.7442	-9.75428
	7.52608	-18.8741	-46.3757	-1.17355	10.5209	-11.3852
	8.8805	-23.8681	-39.9749	-0.0416032	4.41847	-11.4555
	12.4923	-27.8998	-40.0429	1.26894	1.48751	-8.87748
	15.7249	-30.0199	-41.0103	2.69023	1.5275	-7.06208
	15.5028	-32.7079	-38.2465	2.56639	-0.38075	-7.06844
	12.7478	-33.817	-35.8942	2.10618	-1.23361	-7.24434
	11.1376	-31.7037	-34.8773	2.65368	1.33648	-7.11112
	11.9367	-29.4161	-31.2649	3.38584	2.71164	-5.23981
	13.3613	-26.8545	-26.226	5.04078	2.70933	-0.588385
	14.8329	-23.7827	-23.2566	8.6209	4.94865	3.92698
	16.4881	-26.3746	-21.993	11.4444	7.6751	6.48481
	16.8672	-35.1133	-20.6927	10.7156	9.79971	8.9563
	15.0562	-40.5709	-18.3157	7.75719	14.0682	11.8435
	11.5478	-40.0186	-15.5693	4.47305	18.3413	13.8072
	8.26218	-40.3617	-13.9077	-0.358577	18.0753	13.736
	7.87037	-44.6361	-11.5843	-6.70994	15.2905	11.4817
	8.73709	-49.4876	-7.8228	-10.7925	14.7344	11.0626
	7.03318	-52.4444	-7.30073	-12.3607	15.6775	16.782
	4.71046	-54.9217	-10.6253	-15.2414	12.8997	23.9704
	5.0829	-58.6434	-8.7518	-18.1378	5.34709	24.9676
	6.0672	-60.9336	2.727	-17.6539	-0.414756	21.4035
	5.77576	-57.985	12.9224	-16.1754	-0.439337	19.2933
	6.29588	-51.3682	12.2512	-15.8221	0.244863	18.6205
	8.47271	-45.2333	9.47783	-14.5632	-1.52086	16.1299
	9.95167	-40.9869	15.1946	-12.0344	-1.18407	11.9921
	10.2929	-37.7563	22.8535	-8.75676	3.26423	8.51905
	12.3925	-33.6034	24.0321	-3.78299	7.5026	6.04965
	15.5639	-27.8704	23.7468	0.94138	9.43489	3.22762
	14.8526	-23.1013	27.1996	2.46443	10.795	-0.739555
	10.5319	-21.2806	29.8644	2.74374	11.7527	-5.63146
	7.45639	-21.6805	27.4051	4.96028	12.7562	-9.1017
	5.62924	-22.6637	22.5222	8.88683	15.7757	-8.16497
	2.84128	-21.8275	20.4794	12.8712	18.532	-5.15788
	1.00455	-18.2763	23.1807	15.3678	18.0762	-5.00318
	1.44853	-14.4563	27.828	16.1213	17.8707	-7.20365
	1.06092	-11.6151	31.3444	16.5404	19.6667	-9.64262
	-2.93065	-8.42831	33.5897	16.6845	19.4636	-13.4907
	-9.11056	-5.05237	34.2412	15.3744	17.8572	-19.2091
	-14.0021	-1.70581	32.9357	12.8402	19.1727	-25.3801
	-15.8895	4.35356	33.427	9.95176	22.3928	-29.8885
	-15.5894	14.1732	36.9183	7.38873	23.8805	-30.7282
	-15.1412	24.3286	35.682	5.97966	22.5476	-29.001
	-16.7067	33.0727	27.9875	5.90586	19.8442	-25.9466
	-20.4593	41.3394	25.1178	6.75262	18.2477	-20.4956
	-24.0857	46.4887	27.9258	7.72934	17.682	-15.197
	-25.9386	45.699	22.8565	7.57674	16.4545	-12.6621
	-25.9331	43.4555	11.2036	6.83456	15.765	-8.59736
	-23.3495	46.0218	6.86454	7.15816	16.6986	-1.71294
	-18.1056	52.6485	8.31598	7.50971	16.9763	1.86371
	-13.9522	57.9927	7.42481	7.3564	15.8587	1.25259
	-14.6073	59.4247	7.29502	8.56214	15.9099	1.92042
	-16.8473	58.2103	10.0198	9.39395	17.3299	4.73529
	-14.9865	54.6459	13.9057	7.10174	16.8618	5.90692
	-10.0342	46.7576	23.4475	4.37655	14.0458	4.37308
	-6.89886	35.029	39.0107	3.90676	13.3481	2.83795
	-7.27507	23.6714	52.026	4.00623	17.2017	2.88108
	-9.585	16.1964	58.2554	2.78101	21.0498	3.37994
	-11.615	11.7812	57.5178	0.240619	21.1243	3.67095
	-12.1181	6.06613	48.9221	-2.50705	21.4463	3.46594
	-11.3535	-3.31712	37.6154	-4.56005	25.0035	1.5872
	-10.9564	-12.6601	31.3176	-5.58703	28.4049	-1.82048
	-12.7567	-17.2766	28.8252	-4.71638	30.7993	-4.76935
	-15.4939	-18.5722	25.1681	-3.1284	34.4719	-4.47201
	-15.5015	-19.4866	23.2242	-4.15498	37.1607	-0.260902
	-13.0362	-17.2871	27.9157	-6.70885	36.3115	2.29371
	-11.8346	-10.726	34.6016	-7.25341	35.6261	-0.839779
	-11.2138	-6.46281	36.9014	-6.55886	35.7988	-3.90983
	-7.20713	-7.66753	39.7438	-6.04158	30.7457	-3.20371
	-1.56045	-7.50812	47.8429	-5.07531	24.4908	-2.93656
	0.129695	-2.14762	51.1581	-4.29194	25.8794	-2.86902
	-1.99785	2.76511	41.7247	-4.66573	24.2806	0.200696
	-3.71659	4.15231	30.0347	-6.16081	9.28157	3.54258
	-4.4224	6.6272	26.7952	-8.18018	-4.55401	5.87843
	-5.33076	11.6362	27.7197	-9.45305	-7.04175	9.29128
	-5.596	15.4672	27.6487	-9.51018	-8.04648	10.4697
	-5.09597	18.023	29.948	-8.83566	-11.3478	6.96854
	-5.48185	20.8024	36.0627	-8.27987	-11.7352	4.86793
	-7.63782	22.9968	40.5827	-8.73785	-9.90724	7.22883
	-10.7194	25.1842	40.2632	-8.56758	-9.43631	8.87925
	-11.5439	26.0763	37.4535	-5.83825	-10.6408	8.5177
	-7.23305	21.7686	32.2829	-3.09194	-11.7773	9.21383
	-0.87243	15.0276	22.5586	-2.97158	-13.0302	9.11911
	2.39526	10.948	11.2767	-3.63674	-15.6554	6.59883
	4.43899	6.83723	3.40105	-2.8922	-17.0347	5.14078
	8.64508	0.658325	-1.3922	-1.01705	-15.8068	5.33077
	10.2013	-2.24273	-6.43708	0.896812	-16.3188	3.47414
	4.75065	0.826128	-11.2634	1.31314	-19.9183	-1.2555
	-2.09358	5.98311	-11.3947	-0.739391	-22.4055	-5.63008
	-5.10106	10.2697	-8.16958	-3.20575	-22.7306	-8.15735
	-7.23928	13.6205	-8.6574	-3.13877	-24.14	-11.9761
	-11.3428	15.8592	-11.7732	-1.19122	-27.3361	-17.4001
	-15.4216	16.4292	-12.7008	-0.100008	-29.3869	-19.4001
	-16.5308	14.1452	-14.3588	-0.64683	-27.7483	-18.7047
	-14.1673	7.81228	-18.7902	-2.08886	-23.0498	-20.9736
	-10.6554	-1.03019	-25.4871	-3.45246	-19.1884	-23.976
	-6.08258	-9.49107	-35.6549	-4.16113	-17.727	-22.134
	2.86929	-16.6327	-43.1806	-5.74731	-14.8471	-18.3677
	13.9528	-22.8398	-42.9593	-9.51294	-9.25036	-17.7293
	19.7207	-27.986	-43.2668	-13.0015	-4.235	-17.5408
	19.2598	-30.0241	-47.7101	-13.62	-0.285192	-14.3678
	17.2207	-27.364	-49.2139	-12.3449	3.04085	-10.2253
	14.8842	-24.0137	-47.0173	-11.0413	3.35011	-4.5404
	11.9684	-25.0266	-44.719	-9.26792	0.592165	4.89064
	10.0783	-28.5034	-42.5829	-4.81131	-2.75377	12.9404
	9.91476	-29.8666	-40.7484	1.65415	-6.05461	16.0241
	10.5005	-28.5414	-38.6663	5.44378	-9.34933	18.8225
	10.9203	-26.9683	-36.6448	5.70789	-12.7965	21.9335
	10.5057	-26.9954	-37.2687	6.98376	-17.5168	21.1756
	8.69069	-27.2553	-38.7139	9.81289	-23.5739	18.9088
	6.62991	-26.7029	-36.8977	10.429	-30.1645	20.1022
	6.83914	-28.2485	-33.9626	9.22742	-36.711	22.7976
	7.95137	-31.0349	-34.4499	8.92388	-42.2667	21.933
	6.04067	-28.4307	-38.1603	8.26975	-47.6177	18.1595
	2.69169	-20.4638	-42.2526	6.45984	-54.3858	14.5247
	0.831961	-13.5395	-46.1494	6.67338	-59.9464	8.99606
	-2.0357	-8.12668	-51.0453	8.91175	-61.481	1.13654
	-6.93128	-2.27333	-55.6266	9.37768	-62.5136	-4.16022
	-13.1463	1.70469	-57.5591	9.00837	-65.9891	-5.70402
	-24.0021	4.91605	-58.4828	10.4451	-68.0969	-4.5074
	-36.8852	10.2954	-60.3008	10.1975	-66.0519	-0.760766
	-41.685	12.2903	-61.757	5.86377	-63.0477	0.452995
	-39.027	6.9998	-63.5951	1.63594	-62.7262	-2.7236
	-38.4908	2.01718	-66.8516	-1.22316	-64.8868	-3.35324
	-40.5813	1.58761	-67.4365	-5.91579	-66.1193	-0.632167
	-40.8023	1.33358	-63.3429	-11.4497	-64.1387	-0.273913
	-40.3211	1.40833	-60.0268	-14.4099	-61.6047	-0.850708
	-40.1532	4.69921	-60.1797	-14.6984	-61.1475	0.36639
	-38.728	9.03781	-57.6561	-13.8823	-59.7212	0.0456801
	-37.9618	12.7518	-48.4853	-12.5243	-55.5165	-2.09005
	-39.5674	16.5527	-37.6299	-10.1757	-53.1438	-2.10337
	-39.0608	19.4077	-28.3797	-6.66307	-53.1141	-0.577265
	-32.7096	20.9249	-18.3678	-2.54296	-49.7242	-0.445328
	-23.7664	22.3717	-9.39976	1.46512	-43.8629	-0.677243
	-16.1736	22.799	-4.04444	4.21752	-39.3231	0.732737
	-10.1174	20.3748	2.74956	5.11144	-35.8006	2.93068
	-4.4543	16.3815	12.6445	4.79028	-36.2569	4.16822
	2.65251	12.7284	18.9416	4.05238	-37.1845	3.90286
	10.9419	9.30359	19.9551	4.39914	-25.5445	3.25837
	16.5674	7.81434	19.5481	6.39894	-6.39871	3.73775
	19.6569	10.0232	18.4332	7.5151	3.3395	3.88307
	24.5755	11.0949	17.2077	7.06525	5.09885	1.21519
	30.8526	6.38692	18.3964	7.31651	6.09222	-1.99054
	35.2866	0.0173474	22.0231	7.22007	4.55598	-2.82338
	37.5688	-3.34409	25.0048	5.13143	1.8464	-3.93486
	38.056	-5.69761	24.8644	3.91329	1.50616	-6.49531
	38.2622	-9.54291	23.6466	5.26705	4.42003	-6.58036
	39.9678	-12.8254	24.2527	6.9242	11.0575	-4.11047
	40.7637	-12.5696	24.7824	7.75308	16.3365	-2.58173
	38.4031	-9.64926	23.4417	9.20063	14.6622	-0.86953
	34.7777	-7.01266	21.2595	12.4668	10.202	3.94453
	31.7321	-5.9773	18.1163	15.6208	7.72762	10.3677
	29.598	-7.15196	15.212	15.515	5.06348	15.1378
	27.9937	-9.93271	14.5329	14.0794	2.29266	18.3893
	26.3952	-11.281	12.5913	15.4285	2.97922	22.0817
	24.5779	-9.84109	6.05214	17.7726	5.37657	24.5743
	20.8128	-7.6159	-1.09386	18.1358	6.08705	23.1857
	15.5941	-6.59133	-5.21784	18.5102	6.76733	19.7641
	13.9135	-6.91439	-8.07616	19.1463	8.31253	16.0897
	15.4189	-7.54391	-10.5499	16.8583	8.42574	11.3667
	14.112	-7.91056	-11.1668	13.5108	7.23674	7.30892
	10.224	-7.39071	-9.41211	13.2031	6.41346	4.64552
	7.79829	-5.01447	-6.63285	13.0802	5.73408	0.976286
	6.40022	-2.58828	-6.80497	9.40857	5.9637	-0.93448
	5.21727	-2.02916	-10.9747	5.26904	9.69558	2.65154
	5.98397	-0.762538	-12.0597	2.49448	15.5106	6.06309
	8.04715	2.63642	-7.43545	-1.99465	18.7096	3.84085
	8.65922	5.65535	-4.39398	-7.25533	19.4669	1.54288
	8.18226	7.69972	-2.95676	-9.98783	20.0344	5.41282
	8.65163	8.97648	2.87349	-12.9241	18.5625	12.3774
	8.67437	8.44355	9.26864	-18.1077	15.2649	17.0086
	5.31791	8.73142	12.855	-21.0748	13.4802	19.1083
	-0.819756	12.8942	18.5128	-21.5376	12.445	20.907
	-6.57957	18.0956	24.5172	-24.9532	10.5234	22.5182
	-10.5558	22.339	25.5871	-29.7937	9.40332	21.8586
	-13.7522	28.2664	25.9104	-30.3378	9.88868	17.1635
	-16.2034	34.4014	29.2723	-29.2178	11.6913	9.29477
	-15.8186	35.1825	32.3203	-31.1599	15.5472	1.26177
	-12.6583	30.7613	34.4846	-32.4696	20.2884	-4.8381
	-10.6876	25.2003	37.4776	-30.533	22.4641	-9.64533
	-12.0634	18.7389	38.2979	-30.5128	22.0678	-15.2555
	-13.2896	11.6647	34.9355	-33.6142	23.4917	-21.6938
	-10.3495	8.6735	32.7193	-35.6457	28.0288	-25.4836
	-4.15668	10.4002	36.4014	-36.5572	32.5964	-25.3593
	2.93818	10.6256	41.2217	-36.3817	36.4699	-25.6261
	11.2176	8.94618	40.2469	-31.6671	40.9721	-27.7497
	20.3167	11.171	35.8184	-22.7787	45.9038	-27.716
	27.4949	15.3757	34.9971	-13.6676	50.4489	-25.8487
	29.6181	16.1156	38.7974	-6.07191	53.4665	-24.7504
	25.1654	15.041	42.1681	-0.143549	55.5672	-20.6749
	18.6739	13.0115	40.4354	3.37969	59.7502	-12.3954
	17.3735	7.42991	34.6108	4.19637	65.0366	-6.62567
	20.906	0.894993	29.6636	3.52678	67.5824	-5.06446
	24.7393	-3.09938	25.4558	2.32629	68.61	-2.05497
	26.7937	-5.94129	18.2222	0.240285	70.7792	3.58469
	23.8583	-8.4496	11.3313	-1.78353	72.0228	7.08374
	14.9464	-10.1923	11.0086	-2.13056	70.5349	6.19359
	6.36474	-11.8896	15.1249	-1.38102	68.9356	3.96416
	3.09609	-13.0134	17.0955	0.292651	69.4463	2.2307
	2.38682	-12.6967	16.1283	3.57648	69.0121	-1.16551
	-1.08068	-11.5766	16.9109	6.59687	63.2592	-5.21219
	-8.73815	-9.53547	20.6587	7.39463	54.2516	-6.48519
	-16.3228	-5.59119	22.8803	6.78572	47.4285	-7.90901
	-18.8175	-0.417077	22.0238	7.15028	42.5351	-12.3068
	-16.8933	3.05488	21.89	10.7294	36.2826	-14.3726
	-15.2039	2.68074	22.3017	16.0808	29.4968	-12.1339
	-14.6814	0.840035	17.7465	19.7649	24.8105	-11.2894
	-11.393	1.24753	9.04714	22.2024	22.2009	-13.1352
	-6.1633	2.73834	4.59059	23.8981	19.4786	-14.7842
	-5.32652	2.37216	6.4816	22.3311	15.312	-16.318
	-6.43056	1.86118	9.49699	18.0932	11.2547	-17.9339
	-1.32749	3.54928	13.2676	14.3436	8.91892	-19.3151
	6.75799	4.95735	20.0886	11.6963	7.43998	-21.0032
	11.2362	5.2371	27.2718	9.93813	6.23027	-21.741
	14.8084	8.81249	32.3894	9.00608	4.89861	-20.6011
	18.7228	15.2179	36.9225	8.04762	1.57149	-18.0894
	19.3941	18.6249	42.1517	7.66017	-2.93864	-14.5837
	17.4482	21.1857	46.6358	9.06872	-5.47757	-13.3606
	15.2607	28.2584	47.3451	11.2609	-7.29131	-15.5997
	13.8507	33.5986	43.8721	12.7546	-10.9051	-14.9564
	14.1001	29.9099	37.8087	13.3227	-13.5672	-9.16148
	14.1023	24.0244	26.9943	13.9191	-13.0849	-4.04413
	12.3767	23.3414	10.9446	16.1663	-12.2073	-2.06745
	10.7175	21.8046	-1.92899	19.2901	-12.1973	-1.37447
	7.79918	13.9811	-6.42068	21.3042	-11.4752	-0.383352
	1.90101	5.55315	-9.96021	23.9314	-10.1626	2.806
	-1.55017	-0.41343	-18.628	28.719	-9.45507	7.4145
	0.788836	-7.73085	-27.6665	32.3856	-9.68301	9.713
	2.56226	-14.4108	-32.42	33.2816	-10.3603	8.99686
	-0.758637	-15.8967	-34.5332	33.8988	-10.3442	7.90694
	-5.65246	-16.1945	-35.4936	34.2387	-10.637	8.71267
	-8.99764	-19.7176	-35.5911	33.2613	-14.4297	11.4347
	-10.5334	-22.4379	-36.3925	32.6174	-20.1309	13.2008
	-9.525	-20.8098	-37.6466	31.8448	-22.3149	11.8413
	-6.84043	-18.0232	-37.6146	29.9304	-22.5448	9.03139
	-5.19037	-16.4355	-35.8845	29.256	-27.2541	6.36374
	-6.18058	-14.0384	-32.0896	29.1037	-35.3228	3.68009
	-11.2942	-11.9524	-27.702	26.7083	-40.817	2.46406
	-19.8074	-13.9109	-25.8987	24.2374	-44.2191	4.1267
	-24.5459	-15.9364	-24.9278	22.8318	-49.0085	6.69382
	-19.9841	-12.0335	-20.8167	20.2151	-52.3748	7.15385
	-12.3066	-7.84719	-15.9964	17.4981	-50.0673	4.68473
	-10.6916	-11.0382	-15.9864	16.4648	-44.9997	1.48694
	-13.3324	-16.5899	-21.0583	15.8009	-41.0576	0.236763
	-12.0704	-15.9506	-25.5437	14.9176	-35.6507	0.307999
	-6.47478	-9.74067	-24.4633	13.881	-26.8799	0.507885
	-4.0993	-4.30273	-20.486	11.9804	-18.0549	2.13507
	-8.44984	-3.73122	-19.4953	10.247	-11.308	4.62077
	-14.6386	-6.52512	-20.7274	10.3464	-6.30721	5.69641
	-18.0694	-7.90387	-20.0469	11.0537	-2.14356	5.67692
	-19.8651	-5.93834	-17.65	9.91047	3.19882	4.51689
	-19.9301	-2.77231	-16.0969	7.26654	8.61754	2.09732
	-13.6602	-0.665825	-16.9839	6.10992	9.97664	2.41669
	-1.42112	-1.78821	-19.3071	7.14223	8.44966	6.03717
	9.40892	-8.37418	-19.2084	6.84426	9.53997	5.97762
	15.8806	-17.2913	-14.7317	3.72557	14.6343	1.50852
	21.1874	-20.7491	-6.35088	1.60237	19.6665	0.919579
	25.6652	-17.2211	5.33015	2.91356	19.5924	4.9823
	27.1762	-13.4805	15.013	4.89307	14.8078	6.60725
	26.9957	-13.9534	15.8464	4.01366	11.5504	5.7728
	28.0284	-16.482	10.4396	-0.458188	11.34	7.30115
	30.6802	-18.2476	5.98514	-6.34369	10.2084	10.6999
	32.8138	-19.0283	2.35956	-10.4741	10.2833	13.3708
	32.3314	-19.1193	-3.9153	-13.0613	14.5267	15.1252
	30.7325	-18.8052	-10.2187	-17.7409	17.0445	16.0777
	31.7324	-18.9354	-11.4745	-24.8797	15.4523	16.1018
	35.4402	-18.9199	-8.38658	-30.3062	15.6405	14.9741
	38.4638	-17.5328	-4.00934	-31.7587	18.0198	12.2971
	37.8689	-16.2447	1.15579	-31.1379	19.3629	9.05549
	33.4245	-16.0541	3.93257	-31.7996	20.3792	6.80275
	28.5196	-15.0385	-0.376191	-35.848	19.755	4.98268
	24.6118	-13.756	-9.25396	-40.9995	16.4599	1.12783
	17.9377	-14.5917	-17.7168	-42.5165	14.3854	-4.45384
	8.30392	-15.3295	-25.8087	-40.3863	13.3544	-6.98064
	0.562599	-12.5896	-33.4534	-38.3113	9.87877	-5.77552
	-4.49529	-8.33246	-38.6337	-36.9381	5.87702	-6.13217
	-8.94972	-6.75766	-39.6116	-35.5074	3.54736	-7.76374
	-12.2362	-8.60796	-32.2076	-34.7757	1.79021	-6.59091
	-13.3481	-11.5429	-15.317	-33.8646	0.881805	-5.79355
	-13.927	-12.2969	1.7888	-31.7377	0.565106	-9.71846
	-17.9909	-7.59926	11.8747	-30.463	-1.34112	-15.8542
	-26.4151	0.504339	20.5052	-30.6839	-4.73586	-19.8319
	-33.4912	3.75747	30.8597	-29.3114	-7.88224	-19.9868
	-36.4436	0.933293	34.8966	-25.1565	-10.3201	-17.8857
	-39.7192	-0.36997	30.1705	-21.4234	-12.4029	-15.0237
	-44.0883	0.411414	23.3885	-21.1102	-14.993	-10.9498
	-45.9105	-0.98375	15.6777	-23.4942	-19.2578	-8.93721
	-46.0592	-2.56153	6.66316	-25.6182	-24.5356	-11.6978
	-47.2665	-3.6755	2.39199	-25.6589	-28.2043	-13.7706
	-49.3936	-6.77786	2.95791	-25.0798	-30.6011	-12.7357
	-51.7268	-9.51755	1.94174	-25.7562	-35.0498	-12.7887
	-53.2794	-10.7698	1.83993	-26.3443	-39.4361	-12.2399
	-52.226	-12.3058	6.9159	-25.3639	-39.7621	-8.26509
	-48.1301	-10.6903	9.74451	-22.282	-40.5955	-5.40731
	-43.8407	-3.52294	5.95216	-16.0161	-44.2974	-5.12332
	-43.831	4.57357	3.72936	-9.62029	-43.2917	-3.19748
	-48.08	10.1958	5.28279	-7.69246	-37.7566	-0.356153
	-51.1532	13.5046	3.70878	-8.07048	-37.2587	0.063636
	-50.117	15.3912	0.143698	-7.88757	-41.651	0.0367958
	-46.0303	17.9643	0.390249	-8.51917	-43.1894	2.25406
	-39.5694	20.5038	2.23089	-8.70554	-39.4334	4.89923
	-32.7577	19.819	0.582041	-6.91002	-31.6783	5.89091
	-28.3267	18.7846	-3.72404	-6.30946	-21.7527	5.59251
	-25.7385	22.4868	-6.54062	-7.86985	-13.2295	4.26225
	-23.2889	27.3587	-7.89562	-9.08229	-8.81877	2.0591
	-19.5003	26.8426	-10.721	-10.1215	-6.46043	0.46931
	-14.018	22.5792	-12.7398	-11.4261	-2.37912	0.635577
	-9.75037	20.9756	-10.1254	-11.3096	1.99983	1.83331
	-6.9133	23.2206	-5.04514	-10.7074	3.77124	3.23036
	-1.60221	23.7801	-0.292068	-12.7075	5.40896	5.00715
	5.23324	20.1105	2.80158	-16.4156	8.2056	6.04345
	10.4541	18.6088	2.29327	-17.706	9.72068	5.08035
	15.164	22.5466	1.46063	-16.0146	11.3607	4.935
	18.6481	24.4968	3.582	-13.8075	14.9195	8.28614
	18.9187	20.5022	4.04965	-10.7506	18.1283	12.1959
	19.1719	15.5666	2.48818	-5.69226	20.5766	13.589
	20.8136	11.652	3.45028	-0.434502	22.9515	13.2221
	18.865	7.22411	2.87434	2.88192	23.5343	11.751
	11.1421	4.15661	-2.7278	3.4907	22.4086	9.27097
	2.05429	3.96587	-9.16945	2.79776	21.3197	6.56367
	-2.43562	4.82112	-16.4707	5.15708	19.4371	3.85391
	0.529913	5.29658	-24.365	12.2153	15.2788	2.18686
	6.99552	5.52859	-27.0986	19.4285	9.62888	3.04802
	10.7159	5.9108	-27.1743	22.8459	4.64923	3.91488
	12.6258	6.47824	-31.1714	22.8196	2.13409	0.746967
	15.8385	6.75021	-35.6522	19.6972	1.53706	-4.01012
	16.5671	6.73305	-36.0988	13.8113	0.45748	-4.75993
	12.4086	6.79319	-34.2998	8.04939	-0.739226	-3.04098
	9.42832	5.21608	-33.1576	4.25505	0.997138	-2.61491
	11.0636	-0.905601	-36.1103	1.76048	4.60914	-0.625055
	11.6663	-10.0164	-42.8539	0.965668	5.00398	3.74182
	7.0452	-15.5775	-47.2784	2.02874	0.846926	5.54147
	1.29226	-14.9226	-47.9419	2.66029	-4.47474	5.16424
	0.0179365	-13.746	-48.8618	1.07946	-9.15973	5.83238
	3.45677	-17.5117	-51.0682	-2.24624	-14.206	5.9038
	7.16228	-24.1189	-53.1286	-5.21301	-18.4527	5.86854
	6.50093	-29.3242	-52.611	-5.16695	-19.69	8.4918
	1.66254	-33.4751	-46.2844	-2.09084	-21.2373	11.0608
	-2.39161	-37.8233	-34.2971	1.07765	-27.5216	10.7008
	-3.91498	-39.186	-20.9555	2.87795	-36.0519	9.61665
	-6.47088	-34.8808	-12.0839	4.00886	-43.6606	10.2371
	-9.33829	-28.3816	-10.1744	4.66838	-49.886	13.2264
	-7.58586	-23.4522	-8.88615	5.40494	-50.4949	17.7353
	-2.84527	-18.9372	-0.785435	7.7509	-44.6133	21.1299
	0.418385	-13.4365	10.4439	11.2368	-40.8254	21.8774
	3.85626	-8.04864	18.2176	12.7184	-41.2354	19.7847
	8.17187	-3.72009	25.3254	11.2508	-37.6698	14.6291
	8.07773	-0.18119	34.4755	10.3834	-29.9727	8.62963
	2.05909	2.31361	39.9529	12.0556	-26.0308	4.81004
	-3.52017	1.86149	39.1976	14.1543	-26.6081	2.29374
	-4.11702	-1.43343	36.9965	16.6435	-26.2466	-0.645521
	-2.70385	-3.52419	34.2754	21.3821	-21.0228	-1.93156
	-2.97587	-2.03988	27.8817	27.2164	-11.6023	1.39266
	-4.55216	1.56313	19.2864	32.3653	-4.68701	8.24984
	-6.64103	5.41326	13.5941	36.7273	-4.51945	13.622
	-8.46234	8.41206	13.6853	39.3649	-6.50666	14.1003
	-8.35381	11.1239	17.5114	39.0336	-7.75204	12.2574
	-6.96227	14.2794	19.9953	37.1023	-10.1447	11.815
	-4.45109	15.3492	17.9556	36.0539	-11.6217	11.6163
	1.57652	12.5333	11.0831	35.4496	-9.29355	9.9502
	9.07899	8.81252	2.69607	33.3729	-5.12325	8.48225
	13.2463	6.68143	1.10613	30.8984	-1.34347	7.53784
	14.294	4.59488	9.60879	30.0619	2.02962	5.69945
	14.6526	1.28128	19.2978	29.7211	4.61938	3.7667
	15.8107	-0.575443	22.7852	27.6783	5.34687	1.93915
	17.7229	2.50898	24.5491	24.0502	4.64574	-1.37642
	17.2578	9.01251	30.3612	21.472	4.47237	-5.30691
	15.5145	14.2731	36.8393	22.7133	5.67613	-8.7001
	19.1533	17.2862	37.7708	25.661	8.66394	-12.3206
	26.9201	19.774	36.0164	24.6073	13.5636	-13.9059
	31.2245	21.5275	39.1001	19.2887	17.3162	-11.0081
	31.985	22.2312	45.0788	14.3733	17.9186	-7.13426
	32.752	23.4539	47.4031	11.5359	17.9186	-5.25373
	32.3214	24.3185	48.0501	10.311	18.4153	-5.04706
	29.7521	21.5174	50.7356	9.83253	18.9287	-9.04822
	26.7506	16.9814	52.5221	7.43625	20.4634	-16.782
	23.8102	15.9409	52.1079	3.48066	21.1466	-20.9189
	21.9567	16.832	51.8641	1.34546	18.166	-20.6581
	23.4257	14.7085	49.7133	-0.0351863	15.4146	-22.4565
	26.687	10.7648	43.6171	-3.05717	18.758	-25.7173
	27.2157	8.43576	38.0464	-6.08026	25.6425	-25.9688
	23.9743	6.80989	33.5713	-8.87956	28.7829	-24.5783
	20.4816	4.17247	24.9618	-13.3799	27.6664	-22.7158
	19.1428	1.74609	16.4633	-17.7418	26.8383	-18.277
	18.1085	0.349664	15.3693	-19.058	26.8855	-12.7565
	15.8382	-1.92291	14.4302	-18.5944	27.0731	-8.88975
	13.4519	-6.08779	7.02673	-18.9946	29.7387	-4.79266
	10.8689	-11.0756	1.39554	-20.1	34.3168	0.924756
	8.52805	-16.7329	0.00741303	-20.4631	37.1452	5.59454
	9.26215	-22.3105	-5.53816	-20.3294	39.5078	8.06757
	11.1576	-24.7313	-12.6582	-20.0506	43.8021	10.7192
	9.09385	-22.6196	-12.3528	-18.5584	46.2775	15.6512
	5.78631	-18.0619	-9.40064	-14.9849	45.4717	21.6469
	7.64455	-13.777	-12.1385	-9.70202	46.1776	24.9271
	13.1293	-10.0356	-14.4652	-6.65226	47.5524	25.3379
	17.3917	-4.64033	-7.92049	-9.84991	45.2382	26.794
	20.6546	1.44496	1.73326	-14.2218	43.4365	28.8608
	22.7883	3.79163	4.58235	-13.4143	45.7124	29.1456
	19.7617	3.67103	0.437935	-11.2311	46.4822	30.018
	11.6078	6.91365	-4.88264	-11.1941	43.3974	31.7309
	3.6928	13.4479	-7.96748	-10.5195	38.9734	31.2712
	-1.22706	17.8235	-10.8054	-9.05699	31.3552	30.4071
	-3.66142	16.8099	-16.6594	-8.22192	21.0624	31.5662
	-4.07473	13.7694	-23.7528	-7.38799	14.0562	33.0121
	-4.23335	15.1218	-28.7182	-7.41112	10.0991	32.5773
	-5.98913	18.5802	-32.078	-8.39206	4.81341	29.1558
	-7.92256	15.3881	-34.4742	-8.24512	-1.0104	24.5968
	-7.99374	7.02396	-34.8179	-7.28213	-5.82176	20.7859
	-7.60462	1.98571	-32.676	-6.69477	-9.06394	13.4386
	-9.26271	0.914064	-27.4613	-5.81498	-8.2108	1.54601
	-12.2323	0.398591	-20.2667	-4.28612	-4.14801	-6.74207
	-14.5735	1.33595	-15.0392	-2.11703	0.103349	-8.88039
	-17.1715	5.31539	-12.1534	0.0501845	4.74724	-11.0928
	-21.101	9.61592	-8.4812	0.390632	6.68339	-15.4228
	-24.4948	9.6174	-5.56512	-1.32585	3.08549	-19.2032
	-25.527	5.10229	-7.32171	-4.17111	2.31284	-21.5038
	-24.7417	-0.227427	-12.6592	-7.5678	8.90993	-22.6683
	-24.0453	-3.92432	-17.8617	-9.45553	12.7436	-23.6356
	-25.2672	-4.55925	-20.8046	-7.89145	10.956	-25.6876
	-26.5982	-2.35366	-21.6701	-3.7913	13.4026	-27.5462
	-22.669	-0.324711	-23.1204	0.650089	20.416	-26.5045
	-13.6234	0.825873	-25.4676	3.50439	23.441	-23.0556
	-6.50709	1.59644	-24.2273	3.89404	21.6158	-19.141
	-2.30221	-0.661441	-19.6291	2.85865	20.0349	-14.4853
	5.16194	-5.3555	-18.9005	2.16485	22.5084	-9.87538
	14.9132	-7.92835	-22.3732	2.8098	28.8718	-7.83606
	20.0096	-8.37137	-21.7425	3.92073	33.4662	-8.21291
	21.1955	-8.55413	-15.315	2.92142	32.7602	-9.40602
	24.7185	-7.03327	-9.51442	-0.625946	30.355	-10.3795
	31.0114	-4.22541	-6.47819	-3.74368	29.6582	-9.84697
	34.5787	-3.73112	-3.64533	-4.58625	31.0684	-8.62324
	32.0201	-5.70577	-1.62117	-4.07298	33.8613	-8.99139
	26.2437	-6.04564	-2.74581	-3.29528	35.8435	-10.3934
	22.0996	-3.17437	-6.11345	-2.61037	35.1861	-11.2198
	19.9543	-0.251186	-8.50749	-2.0426	32.1316	-12.5485
	16.939	0.708438	-8.10154	-1.8234	28.9583	-15.9654
	12.1889	1.36942	-6.71219	-1.61622	26.0187	-20.2416
	7.35066	2.52329	-7.11304	0.678868	21.666	-23.7057
	3.40663	2.98403	-8.87723	4.44168	20.4617	-27.7647
	-1.10753	2.77626	-9.8357	3.8869	23.007	-33.1425
	-7.18762	2.07106	-8.42144	-2.32629	15.2737	-36.281
	-12.9968	-0.23898	-4.35898	-6.8977	-5.46564	-35.3358
	-19.0213	-3.03415	-0.434497	-6.58808	-21.728	-34.3749
	-27.9578	-3.20162	0.790217	-7.02374	-27.3121	-36.9287
	-35.0867	-0.91018	1.7611	-9.89703	-29.9858	-39.8838
	-33.2041	0.773333	5.95154	-10.7204	-30.0816	-38.1879
	-26.6863	-0.0644035	13.0086	-9.75671	-26.1653	-33.9666
	-23.8294	-3.52186	19.0004	-10.0255	-23.1207	-33.3493
	-22.969	-7.49376	18.9305	-10.9223	-22.544	-35.3704
	-19.8803	-8.80184	13.4889	-12.5626	-20.7622	-35.5145
	-15.9857	-7.561	10.2193	-15.354	-17.1416	-34.688
	-12.0144	-6.13271	12.7033	-17.3725	-15.6607	-33.6631
	-7.08162	-4.08621	16.6263	-19.3495	-17.9164	-30.0565
	-3.77003	-0.0814933	17.671	-21.5956	-20.6295	-25.9494
	-3.93266	3.6007	15.7364	-19.3812	-21.911	-25.3913
	-6.07322	3.28851	14.1239	-12.0913	-23.8643	-25.8473
	-10.5964	-1.16335	14.7925	-5.04539	-27.2329	-22.2637
	-17.369	-6.03601	13.3341	0.503461	-30.0434	-16.1083
	-21.192	-8.09291	7.56772	6.44271	-32.7897	-13.2085
	-18.6935	-8.72523	3.26652	12.1581	-36.3227	-13.4755
	-12.9991	-11.3381	1.30988	16.021	-37.359	-10.4709
	-8.17771	-14.3276	-2.45051	16.5666	-35.4155	-2.81388
	-5.2019	-13.2202	-5.12068	14.0909	-34.0755	4.16941
	-2.88392	-9.13186	-4.30604	11.8622	-32.6152	8.76025
	-0.416216	-5.50462	-4.04435	11.0348	-30.1482	13.3849
	0.790792	-2.00022	-4.68101	8.40247	-30.175	17.005
	-0.729809	0.0198359	-3.43413	2.32503	-32.1977	17.1257
	-3.07583	-2.32575	-0.850843	-3.62421	-31.6127	15.6797
	-2.33845	-5.18927	1.85906	-5.31126	-27.8947	16.1888
	1.5876	-3.10752	4.77698	-3.86437	-24.3989	18.6485
	3.46659	1.73874	7.37125	-2.87029	-23.1976	19.9671
	0.593351	4.35735	7.50397	-2.1436	-21.8856	18.1594
	-3.20489	4.27382	5.16293	-1.32583	-17.9576	15.8625
	-4.50584	4.10739	4.51806	-4.88526	-15.0384	17.1297
	-3.38251	4.88927	4.94978	-13.3672	-15.2502	20.8181
	-1.40641	5.2744	1.86893	-18.2744	-14.3627	22.7303
	-1.42652	5.30205	0.0392513	-15.5679	-13.4333	22.7293
	-3.65054	6.31861	4.847	-10.4571	-16.8782	23.053
	-5.61621	6.50564	10.1479	-5.13499	-19.9569	23.18
	-8.52468	3.87505	12.2112	0.702331	-18.0879	22.2322
	-12.5829	1.56065	13.7053	2.43001	-14.909	20.7574
	-12.3637	1.70522	11.9218	-1.35206	-11.0962	18.0543
	-7.55982	0.0743377	5.43261	-4.19706	-5.29135	14.9212
	-4.5346	-6.15167	1.64166	-3.11889	-1.60333	14.7547
	-3.7667	-13.0254	3.87377	-2.35328	-0.793999	16.283
	-1.18201	-16.1121	4.77471	-3.33993	1.47896	15.1856
	2.1042	-16.0968	-0.365666	-2.22454	3.81808	12.8281
	2.80641	-17.0304	-5.98964	1.66743	2.48872	12.6534
	2.04941	-20.1087	-7.66018	4.75602	-0.272275	13.5401
	2.78716	-21.2123	-9.21129	6.54507	-1.85314	12.3882
	4.11276	-18.2544	-13.0906	9.46404	-3.94901	8.44513
	2.69137	-14.1146	-16.7813	13.1303	-8.1537	5.43482
	-0.647854	-8.66624	-20.3932	15.5811	-13.4291	7.55397
	-2.64296	-0.111105	-24.1185	16.5733	-17.7028	12.0861
	-3.97256	7.16314	-23.5516	15.7615	-20.342	13.32
	-4.99043	9.29091	-18.7087	13.335	-22.8277	10.6537
	-2.80285	9.33279	-15.868	11.8902	-25.9037	6.48905
	0.896807	8.77736	-14.056	11.7542	-29.3742	3.47138
	1.47178	5.65947	-6.43808	10.634	-33.9503	4.57089
	0.272726	2.10334	4.66835	9.80758	-37.8414	9.23987
	0.0822487	1.05153	12.5613	11.1819	-38.0875	13.3649
	-0.509886	-0.0825888	17.838	12.6889	-37.7141	14.8684
	-1.62808	-3.35424	22.2926	13.5381	-40.3166	14.7911
	-2.02293	-4.88597	24.5819	15.1404	-43.2067	14.4867
	-3.46792	-2.28336	23.5272	16.2802	-43.8303	13.3935
	-5.91353	0.84714	18.1489	15.8778	-41.8278	9.6434
	-6.15616	2.59175	12.618	15.9668	-37.6637	4.93356
	-5.17027	4.74533	13.7537	18.0816	-35.3192	4.00163
	-5.8577	6.35973	17.4746	21.7433	-36.6117	6.75247
	-7.19328	6.57968	16.2763	25.0506	-38.6668	8.4176
	-8.529	8.5972	12.1686	25.378	-40.9485	6.41697
	-10.7332	12.5726	7.20608	22.9744	-43.6452	1.46193
	-12.4129	15.6936	1.48242	21.4498	-45.1183	-3.44457
	-13.435	19.6968	-0.296884	22.3701	-45.9752	-5.26415
	-16.21	26.0444	2.13172	22.5739	-48.4505	-5.47067
	-20.466	30.9359	4.27227	19.3167	-52.0007	-6.71511
	-24.3329	32.5173	7.49106	15.5558	-53.4278	-8.00853
	-27.4662	33.2643	12.3899	14.5157	-54.3817	-8.82976
	-29.7467	34.1127	14.463	13.4853	-58.2239	-10.1418
	-31.9985	34.2039	14.6908	10.6202	-56.6911	-10.6489
	-34.7572	35.3353	17.1288	9.16818	-43.742	-7.97789
	-35.3676	39.8001	20.4013	10.3945	-30.5034	-1.48393
	-32.5705	44.4276	23.1619	12.0875	-22.2515	6.14261
	-28.6995	44.1321	23.0675	12.8054	-12.0733	10.744
	-24.4578	39.1169	12.4788	12.5398	-2.58493	11.9119
	-19.7681	32.997	-4.42397	12.5617	0.161572	11.6452
	-16.5403	27.9799	-9.61912	12.9701	0.587398	10.5031
	-14.26	21.6559	-1.18837	11.0488	4.25106	9.60971
	-9.94899	8.92305	6.80913	6.8254	9.24609	9.79149
	-3.82332	-7.0988	12.0899	3.40236	10.5922	8.85949
	1.84818	-16.2988	19.8971	0.602856	10.0668	6.22643
	6.00905	-18.4123	29.5276	-2.35911	13.3403	6.15985
	8.31963	-21.7793	39.5592	-3.83984	17.0948	10.8011
	10.0529	-27.0912	45.2604	-4.17007	16.6947	14.738
	12.403	-28.4301	40.2889	-4.91871	17.2481	14.0066
	13.5824	-25.1761	29.8183	-7.13313	22.0442	13.4016
	13.6232	-21.7482	22.3048	-12.0098	26.8242	15.2532
	15.5398	-19.5332	17.6934	-16.6614	28.7667	14.833
	18.4094	-17.1702	15.1366	-16.655	29.2922	13.4138
	19.5569	-16.5232	14.8223	-15.0947	31.577	16.2191
	20.9105	-20.9794	13.803	-17.6221	36.4423	19.6184
	24.3971	-29.738	10.93	-22.3525	40.4698	18.2418
	27.3217	-38.3519	9.03156	-24.522	42.5893	14.4252
	27.3372	-42.5713	9.69623	-24.2879	44.9809	11.3235
	26.4325	-41.1534	9.59657	-24.172	44.7944	9.8433
	27.3925	-36.7726	3.85395	-24.1628	37.7065	12.3008
	29.7729	-32.9149	-6.01352	-21.8033	28.4331	17.7121
	31.7778	-30.2701	-12.488	-16.3925	24.5453	19.2274
	33.7601	-27.7201	-12.4593	-11.5844	24.8999	14.3288
	36.5555	-24.7308	-10.3539	-9.28426	24.9271	9.64882
	38.4575	-20.7803	-9.22871	-5.70824	24.2601	10.3222
	38.0309	-15.1887	-7.70119	-0.110108	23.0741	12.9836
	37.9029	-9.9454	-6.31673	2.6747	21.7783	12.5381
	41.6851	-9.03423	-5.02614	1.34454	22.8997	8.38985
	49.0283	-12.7067	-0.00591215	-1.9224	25.8349	2.66092
	56.1785	-16.5708	5.77363	-6.45167	26.9401	-2.74973
	59.6207	-17.2516	5.24413	-10.5777	25.3177	-6.99086
	59.0861	-15.3155	3.23336	-12.7585	23.3206	-10.6214
	57.4874	-13.1578	6.83961	-14.8119	23.7069	-14.4879
	55.8198	-12.5286	9.70728	-16.567	24.5134	-17.1867
	51.2841	-12.7286	6.25489	-15.2989	21.1888	-16.9964
	43.3151	-10.7965	3.8166	-13.3485	17.2366	-15.8249
	34.5156	-5.8218	7.42749	-14.2638	18.2016	-15.9001
	25.7341	-0.648677	10.0974	-14.3828	20.0705	-16.2313
	17.5543	2.56659	6.49452	-10.0271	19.3859	-16.2349
	10.9055	3.8287	2.04497	-4.64775	19.5198	-16.8063
	3.89286	3.63575	2.06391	-0.418168	20.8104	-17.4081
	-3.41081	3.7734	3.62966	5.32144	20.8751	-16.7071
	-7.46529	5.53242	1.32537	11.8309	20.0725	-13.9842
	-9.44936	7.46666	-6.521	15.2199	19.3936	-9.42491
	-13.0439	8.846	-14.8779	15.2209	20.1365	-5.02396
	-17.882	10.8929	-16.6351	14.2002	22.1847	-2.7406
	-24.0046	13.5251	-14.8312	13.8008	20.9935	-2.30126
	-31.4842	15.0101	-18.4896	13.405	15.2098	-2.8075
	-35.6926	13.2608	-26.5109	10.4388	11.6911	-3.97051
	-34.4328	7.32327	-32.1095	5.4105	14.4677	-6.14838
	-31.6134	0.00262073	-35.3515	1.99949	18.8937	-9.93712
	-28.9427	-3.77089	-38.9959	1.23828	21.5166	-14.3113
	-25.5735	-2.31485	-42.5102	2.69527	23.1128	-17.441
	-23.7544	2.59809	-45.0313	5.89197	22.435	-18.9386
	-24.5263	9.16225	-47.4326	7.14426	19.892	-19.1695
	-23.5063	14.9215	-50.7169	4.11424	19.9663	-19.1978
	-18.0866	16.8801	-54.3505	0.116769	21.8057	-20.0106
	-12.9449	14.5038	-56.6528	-3.28843	21.7623	-18.8736
	-13.101	8.213	-56.7171	-8.25163	22.2256	-12.4065
	-16.4012	-0.735574	-54.7206	-12.9035	22.8655	-3.89685
	-17.3202	-7.46943	-50.2762	-14.221	19.3394	0.732127
	-14.1133	-9.77739	-43.0884	-14.7576	16.1482	1.83998
	-9.23275	-11.729	-35.2386	-16.6315	18.0757	3.75676
	-5.70375	-14.2438	-28.0748	-17.6392	18.9007	7.77522
	-4.84105	-13.5521	-19.324	-17.2323	15.5442	12.655
	-5.97184	-9.30664	-10.6366	-17.143	12.9668	17.8222
	-7.34621	-3.88261	-9.92379	-16.8822	12.2296	22.2366
	-8.07309	1.18423	-17.3747	-15.4601	11.1251	24.1829
	-8.20919	3.8044	-22.8674	-14.9888	8.67434	24.052
	-6.8185	2.74207	-23.3549	-16.5789	5.66358	23.7213
	-4.25523	0.50868	-25.3869	-17.2104	6.56258	24.1644
	-3.62799	0.728048	-29.3956	-16.2929	11.4368	25.1519
	-4.24439	3.17255	-29.0809	-16.657	12.4057	24.6211
	-2.19359	3.60854	-24.1613	-17.4051	8.58682	20.0814
	-0.19297	-0.286617	-20.2669	-17.0489	8.19042	12.491
	-2.62268	-3.93726	-19.3867	-17.6524	13.4666	5.26268
	-4.67752	-1.58785	-18.5246	-18.6856	18.8971	-0.0755374
	-1.88126	3.55837	-15.6092	-18.3304	20.8113	-4.02308
	0.66659	4.95652	-12.3328	-17.7813	21.1817	-6.17678
	-0.270868	5.83991	-10.4354	-16.0515	22.6171	-5.63922
	-0.273856	11.4042	-8.80208	-12.2385	23.3399	-5.04242
	3.1159	15.7979	-8.10511	-9.98535	22.4523	-9.08518
	7.71309	13.6134	-11.7131	-9.4134	22.3537	-17.3238
	10.8748	10.7184	-17.7491	-7.5946	21.0755	-24.15
	10.3627	12.221	-20.7719	-6.59835	15.9764	-25.9974
	6.51558	14.9936	-20.0284	-7.11324	11.2438	-24.158
	2.47425	15.5912	-16.4798	-4.65704	9.09848	-21.3207
	-1.03813	14.0346	-11.1819	0.722694	6.20818	-18.3464
	-5.53075	10.3622	-8.02848	3.91422	2.97809	-15.2066
	-10.1258	3.96344	-7.26582	4.70326	2.01443	-12.6747
	-13.5131	-2.09735	-4.49526	8.27978	1.0582	-12.1077
	-16.8048	-0.706155	1.17402	15.5064	-2.19691	-14.2755
	-20.5447	8.48773	7.44481	20.0149	-4.51375	-16.5281
	-23.1473	14.6057	11.7585	17.5129	-3.50112	-14.7831
	-23.6779	11.8414	13.5106	11.4763	-2.65939	-11.1165
	-23.8633	8.57183	16.888	6.77223	-3.14691	-10.1991
	-25.8355	11.8563	21.6064	4.39442	-1.36286	-9.75585
	-28.6754	17.9649	18.6309	4.38627	0.181605	-6.29463
	-30.2453	21.8365	7.42223	7.11829	-3.5598	-3.17184
	-30.0463	22.9477	0.410062	10.9331	-7.76462	-3.86105
	-27.1876	22.594	4.1605	13.909	-6.8867	-6.27449
	-20.8627	21.2753	12.6951	16.2014	-4.91022	-7.75497
	-14.2458	18.2375	18.2002	17.9129	-5.67742	-8.20375
	-11.4558	14.3206	18.3311	18.5958	-7.87598	-8.02075
	-11.2829	11.0571	16.0517	19.4296	-9.94779	-7.53861
	-9.6124	6.85736	15.6053	21.8408	-10.4979	-6.67892
	-5.99694	2.18411	17.4886	24.1052	-9.11699	-4.63171
	-3.76448	0.848372	18.3105	23.7707	-7.28415	-2.86973
	-5.37084	0.589989	16.6334	22.9684	-5.72825	-3.64257
	-8.5319	-3.68068	14.8892	24.7138	-5.1174	-4.0164
	-7.50987	-9.71351	13.0826	26.5701	-6.0003	-0.826586
	-1.87485	-12.9084	8.88748	25.5079	-6.19712	2.19789
	0.868554	-12.6589	4.81901	22.9136	-4.61227	2.29416
	-2.01918	-9.80937	4.79305	20.2386	-3.862	3.23433
	-3.91232	-6.37665	7.12068	17.4775	-4.73942	6.61065
	-2.38787	-6.00162	7.55797	15.8923	-4.92917	8.68024
	-2.2442	-10.1622	5.57546	16.4427	-4.07056	7.70996
	-3.7148	-15.2257	6.79967	17.6441	-4.46384	6.30426
	-2.43101	-16.025	14.7202	17.3634	-6.69732	7.52708
	1.53607	-13.6597	21.4493	15.8429	-7.64727	12.1335
	4.32632	-13.5722	21.471	15.424	-5.4326	17.0758
	4.36963	-14.212	22.7617	15.741	-3.6779	18.1274
	3.69091	-9.80249	27.1109	12.9029	-4.93964	17.0983
	4.57548	-4.52327	23.9816	5.90132	-5.28284	18.9285
	6.86123	-6.70792	12.3288	-1.47957	-2.08151	20.5535
	9.32419	-11.8974	0.922106	-5.88993	1.3355	16.6585
	11.4776	-12.0161	-7.47355	-7.52838	2.07648	11.5229
	13.9857	-11.6644	-13.859	-8.61992	0.819949	9.59549
	17.9244	-14.8116	-17.4959	-10.3795	0.216989	7.70258
	21.1207	-14.5263	-17.7317	-12.6401	2.58016	5.54004
	19.8045	-10.1298	-12.8435	-15.611	5.93605	5.56652
	16.781	-9.13298	-1.52623	-19.0166	5.80766	5.20047
	18.2108	-10.2157	11.6558	-21.758	1.57619	2.99253
	22.652	-8.25149	20.1509	-24.0917	-3.72222	1.35536
	24.9414	-6.36545	24.6828	-26.9906	-7.73516	0.750321
	25.8152	-6.28833	29.7812	-30.3661	-10.3696	0.509166
	27.2781	-3.06486	34.8468	-33.757	-12.4013	-0.680821
	27.4087	2.71992	38.3715	-36.5808	-13.8627	-4.45591
	26.5257	4.79858	42.2134	-37.9817	-15.2166	-8.40651
	27.4	3.41451	45.4816	-38.1342	-17.0839	-10.4199
	28.2734	3.13541	45.566	-37.8299	-18.6847	-12.8895
	26.3551	3.71218	43.7884	-36.3805	-21.2395	-15.9186
	23.3411	3.2465	42.1699	-33.4331	-27.8428	-17.1081
	20.4577	3.54693	40.5949	-31.6872	-37.575	-16.9731
	16.7416	6.07413	37.9613	-33.0173	-47.1012	-16.7661
	14.2899	8.18651	32.1115	-34.5674	-54.7838	-16.9529
	16.0359	7.7773	22.9	-33.1889	-58.7882	-17.7729
	19.3998	6.69805	15.1378	-29.5133	-57.988	-17.549
	19.2229	5.05403	11.7956	-24.5421	-54.3928	-15.6074
	15.0845	-0.383886	7.81151	-18.2555	-49.929	-15.085
	10.7728	-8.17611	-0.452014	-12.9319	-44.8195	-17.2168
	7.58917	-12.7231	-7.52491	-10.5919	-40.3351	-18.6563
	3.55645	-13.0016	-10.8957	-8.0543	-38.4398	-18.0704
	0.00481201	-12.8122	-17.0725	-1.26902	-38.1935	-17.3285
	0.578384	-15.0051	-26.5385	8.09342	-36.9953	-15.7824
	2.5494	-17.595	-29.5673	15.6408	-35.7144	-12.3908
	0.265759	-15.8422	-22.6983	21.0806	-36.3526	-9.84409
	-4.19183	-10.8823	-14.4646	27.3798	-37.1304	-9.53274
	-5.02984	-9.13795	-12.7208	34.9364	-36.1076	-8.90857
	-2.37772	-10.3893	-16.6303	40.8112	-33.3438	-6.05864
	0.00800081	-8.605	-21.6341	43.225	-28.1325	-1.97429
	-0.302876	-2.97594	-26.2546	43.9778	-21.0842	0.0618568
	-3.81428	2.89272	-33.0544	44.8711	-14.4871	-2.07825
	-7.63381	6.41701	-44.0375	44.6623	-7.34918	-5.41832
	-8.17359	6.38133	-54.4182	43.0607	1.98825	-6.14533
	-6.61413	3.79146	-54.5683	41.9229	9.69761	-4.87828
	-5.66881	-0.0114196	-42.9572	39.7526	12.8334	-3.57967
	-5.04228	-4.78108	-30.0621	33.6911	16.0219	-2.73615
	-4.88621	-6.66594	-23.6441	26.5419	20.3381	-2.01002
	-7.27908	-2.1769	-21.8703	23.361	19.0205	-0.402546
	-12.5884	3.1755	-21.4518	23.862	13.8756	1.91585
	-18.5813	4.86389	-16.4868	23.7867	13.1045	3.67457
	-22.7345	9.03902	0.404062	20.9397	13.9713	6.50852
	-25.3953	18.1192	21.4296	16.6412	12.3325	12.2318
	-29.3416	24.0173	30.2849	12.3117	12.0324	16.0408
	-33.9262	25.2082	29.0281	7.72987	11.67	12.6007
	-34.9095	29.2848	29.908	3.39931	7.2823	5.9674
	-30.9439	35.9743	32.2506	0.148329	3.47611	3.01108
	-24.1329	38.3281	31.7344	-3.83008	4.45874	3.18829
	-17.1882	36.3889	30.4949	-9.7492	8.06648	2.31315
	-12.3969	33.5218	27.8208	-14.7039	11.1667	0.158373
	-10.0132	28.7185	22.131	-16.2806	11.9489	-0.0868413
	-10.0324	21.416	18.0922	-15.6769	11.9226	2.30994
	-12.5147	14.5316	19.1932	-14.5996	14.1469	4.02796
	-13.4972	10.6486	22.4278	-13.7943	17.926	3.33397
	-10.0647	8.93523	24.4912	-13.4155	21.0488	2.19005
	-5.5811	5.86196	25.8345	-12.4225	22.8916	1.57246
	-2.44753	1.69084	27.2356	-10.4995	22.9397	0.642199
	-0.329419	1.91934	27.6452	-10.16	22.0077	-0.160322
	0.268613	6.31659	27.1391	-12.0042	22.8542	0.754704
	1.13325	6.98219	26.7708	-12.05	24.9182	3.25879
	3.66051	1.79788	24.7478	-9.27455	22.8835	4.34456
	4.50838	-3.21371	19.826	-6.64326	16.1003	3.24055
	2.70687	-5.00867	16.4002	-3.69982	11.6276	4.81799
	1.17155	-5.39439	16.7809	0.158245	10.8903	10.9032
	-0.884482	-5.17556	14.7793	2.46978	6.95079	15.6743
	-4.49438	-4.92723	7.62194	4.86607	-1.11374	15.9393
	-5.19426	-6.78211	2.22026	9.29887	-8.34395	14.4796
	-1.59738	-9.9841	0.883555	10.5154	-14.3617	12.2177
	0.282584	-10.7618	-2.32443	6.94501	-19.4628	9.96041
	-2.14129	-9.45547	-8.38281	5.57123	-19.891	11.6952
	-4.15235	-9.81455	-13.2084	7.52654	-14.285	15.9732
	-2.4296	-11.0847	-15.9561	6.80994	-7.33511	16.4318
	1.03042	-9.6034	-17.0383	2.53183	-4.90391	13.602
	2.85507	-5.51824	-16.2482	-2.01782	-7.16469	11.8367
	2.85245	-1.00169	-15.749	-5.26505	-9.73711	10.5795
	3.75825	3.38627	-17.9796	-6.79277	-12.5746	8.67143
	4.93478	7.36532	-21.6144	-7.92632	-19.5822	6.93091
	3.0571	10.8543	-23.9455	-10.8382	-30.9603	5.67069
	0.765163	15.2656	-24.3191	-14.8252	-44.0444	6.45709
	2.1417	21.3376	-21.4898	-17.6058	-54.5548	9.01819
	4.03835	26.611	-13.2802	-18.6536	-56.8492	9.60097
	4.49993	27.5453	-2.33642	-18.4475	-51.9075	9.60424
	7.14751	23.8662	5.0281	-17.0123	-45.0218	12.7186
	10.6637	19.0553	5.44316	-14.6714	-35.0353	15.2504
	9.77462	16.4359	-0.320937	-12.3707	-22.3484	14.3007
	5.61633	15.7098	-6.70395	-10.8979	-14.7862	13.6607
	2.87585	14.1442	-6.8614	-10.4837	-12.2164	14.3489
	2.11374	10.9755	-2.92165	-10.2999	-7.31548	13.962
	1.71422	7.50012	-2.7196	-9.31763	-2.19324	12.8472
	2.21286	4.03197	-6.71756	-8.28833	-1.11945	12.6451
	4.52393	1.57927	-9.31712	-7.72935	0.571985	14.5363
	6.29774	1.0571	-8.97629	-5.69116	4.88487	17.8629
	4.88955	-1.14944	-9.68719	-1.97192	7.2171	18.894
	3.35425	-6.41716	-13.4809	0.351138	7.08266	16.2819
	6.34254	-8.80731	-17.3091	0.997905	7.44764	12.9776
	11.6314	-7.90959	-19.5139	3.09611	9.20633	10.2556
	14.2277	-10.932	-21.3952	7.2048	12.0243	7.48224
	13.8113	-16.4129	-22.2141	11.0418	13.9812	4.95101
	11.6004	-17.0199	-19.9027	13.2235	13.8915	1.96413
	8.52089	-14.7337	-13.2414	13.6336	14.4109	-2.04641
	7.85445	-14.6454	-3.24319	12.2122	15.9076	-4.89553
	10.8553	-15.4557	4.63635	9.99881	16.0682	-5.17699
	13.5407	-16.6853	7.65431	9.56861	17.961	-4.58526
	13.4801	-20.6036	11.3717	10.9555	23.2323	-4.30298
	13.5495	-24.6987	17.2092	12.1297	25.0265	-3.03765
	15.6498	-25.1746	17.3813	14.7406	22.0611	-0.459269
	17.8196	-23.8785	11.2457	19.3088	22.2995	0.53806
	20.4075	-23.0109	8.39957	20.972	25.3302	-1.03797
	25.0793	-21.4816	11.3378	18.8411	23.9136	-1.38153
	27.1322	-19.6991	14.1254	16.0013	21.3287	0.241718
	22.9665	-17.6033	16.0555	11.5191	23.773	-0.327901
	19.1547	-11.7912	19.0982	6.1474	25.9708	-2.14499
	20.0228	-3.78222	19.7944	4.32388	23.5126	-0.154464
	20.5028	-0.378016	16.7777	4.7569	21.8808	4.59139
	18.211	-1.22421	14.6097	2.98997	22.3947	7.26311
	15.6696	-0.226757	14.444	0.0302115	19.9859	7.12904
	13.4959	2.56603	14.0195	-1.12992	16.5529	6.71555
	11.6189	2.73941	15.2966	-1.64917	17.7575	7.23107
	10.1666	-0.355044	20.449	-4.77168	20.9211	7.51043
	8.8845	-3.54213	25.6903	-10.2467	19.8636	6.63392
	8.01681	-3.68585	26.5056	-14.826	16.2616	5.44649
	6.40087	-0.951004	23.7391	-18.2344	15.8672	4.50546
	3.24836	0.989982	20.7378	-21.8588	17.5168	2.51655
	1.25336	-0.332813	18.024	-23.3251	15.9967	-1.47503
	1.58508	-2.91048	14.1798	-19.9714	11.639	-4.76243
	0.481559	-3.44879	10.0666	-13.5588	7.25431	-4.11277
	-4.78058	-2.01239	7.94249	-7.55926	2.57691	-1.92444
	-11.1796	-0.613947	7.11103	-2.59827	-1.46648	-1.21221
	-14.9682	1.36943	4.98831	3.32134	-2.88321	0.013478
	-17.4019	4.40073	2.36767	9.01795	-3.93926	1.48332
	-20.7596	4.87313	2.02207	10.4698	-5.78168	0.881649
	-24.4075	1.57738	2.49511	8.95742	-4.71028	1.69818
	-27.9507	-1.70595	0.531273	9.15718	-1.2346	5.43836
	-31.2409	-3.84332	-2.40465	11.2766	1.40468	4.9154
	-33.3581	-5.74323	-3.92801	13.4441	5.70919	-3.01202
	-35.4368	-5.93964	-5.12011	15.5868	11.6051	-10.2987
	-37.8605	-4.89996	-5.35927	16.7443	14.4958	-11.5555
	-37.8609	-4.66667	-2.91517	14.7005	17.5986	-13.55
	-36.1685	-4.00685	-0.311738	10.2652	25.2343	-21.198
	-36.7125	-1.84108	0.447987	8.14693	32.57	-26.9098
	-38.2518	0.388822	1.75326	10.3894	36.0028	-25.8434
	-37.1419	1.43598	7.34795	12.2287	36.7206	-24.9078
	-34.3477	-0.205483	19.1527	9.9169	34.4527	-28.1267
	-32.3324	-4.48793	30.9321	6.76303	30.3029	-31.0871
	-31.8622	-6.5705	32.2012	5.99768	26.6996	-30.7225
	-32.6634	-3.8772	24.8517	6.37284	23.4007	-28.1976
	-31.511	-2.06695	20.3087	6.84388	20.0945	-25.8145
	-25.3125	-4.82659	22.6666	7.60814	17.8863	-25.1305
	-17.5442	-7.03283	27.6694	8.17476	18.1874	-25.7977
	-13.1716	-6.2635	29.7499	8.16281	21.1727	-25.8972
	-10.6741	-7.33505	28.3266	7.91696	23.5553	-22.5847
	-6.4448	-10.7494	28.9434	7.74762	23.2793	-14.8685
	-1.50077	-12.0734	31.6214	6.97323	23.2026	-6.85981
	1.42531	-10.9546	29.9928	5.02502	24.0566	-3.17935
	3.3094	-8.96983	24.4823	2.85774	22.6507	-3.53002
	6.3102	-5.48051	18.4691	0.966979	19.2459	-5.68461
	8.96503	-0.990084	11.1966	-1.10723	18.8984	-7.13522
	10.0116	1.64246	4.43409	-3.44699	24.2901	-4.79671
	11.3595	0.753491	0.150958	-6.57609	30.3951	-1.42121
	12.6421	-1.3366	-4.34314	-10.1969	32.5721	-4.53812
	11.8245	-0.397291	-10.1518	-12.4234	35.0868	-11.9652
	10.6415	3.92679	-16.1703	-13.3934	42.4954	-12.9154
	11.3544	7.38007	-21.5948	-14.6107	52.077	-7.33308
	13.1698	7.89746	-24.8657	-15.0006	57.3468	-4.81644
	14.5288	8.77312	-27.4059	-13.4655	55.8464	-6.04502
	15.0078	12.3555	-32.2095	-12.4044	55.1129	-5.33818
	15.7986	15.0476	-36.3314	-14.2043	57.8963	-3.539
	16.4992	12.7311	-35.4651	-17.1639	52.6582	-3.40941
	14.061	7.36361	-32.405	-18.0353	39.659	-3.65721
	10.7284	3.14165	-32.6838	-16.7304	34.5394	-3.25225
	12.8382	0.0897951	-36.0685	-15.1218	37.5067	-2.83825
	18.443	-2.79127	-37.3468	-13.6182	37.2586	-3.91946
	21.0444	-3.68293	-35.0046	-12.6943	32.8198	-8.16524
	21.6977	-3.50642	-34.023	-12.9042	27.9849	-13.1241
	23.7108	-6.21259	-36.9229	-12.1673	23.6329	-14.4392
	24.7979	-9.99805	-38.8121	-9.28125	18.5077	-13.7275
	22.3505	-11.0141	-34.9777	-6.51856	10.2817	-15.1046
	16.8242	-10.9956	-27.4752	-5.04762	0.0727355	-16.9093
	8.32663	-10.0185	-22.6486	-4.37827	-9.16881	-15.2521
	-2.69998	-6.33877	-23.2375	-5.24871	-17.1768	-11.2518
	-11.1284	-4.62034	-23.5403	-7.67508	-25.3325	-8.39652
	-10.7272	-7.756	-18.1133	-10.2088	-35.5606	-6.70345
	-4.55878	-11.3843	-11.678	-12.1106	-46.7728	-5.3
	-1.41858	-13.7083	-10.5994	-12.568	-53.8122	-5.94574
	-1.59554	-15.6332	-12.9719	-11.3168	-55.9276	-8.11218
	-0.631633	-15.6198	-15.4765	-10.7248	-58.1861	-7.86287
	-0.358298	-13.3252	-18.7622	-11.8876	-61.3152	-5.77735
	-2.90364	-10.3944	-20.8955	-12.3197	-61.0612	-6.20955
	-6.01515	-7.3951	-17.4821	-10.8792	-57.3052	-7.22835
	-9.49374	-3.79876	-11.546	-8.36028	-54.0795	-2.68144
	-14.3712	0.370784	-10.1798	-4.98166	-53.3917	5.67775
	-18.6401	3.5277	-12.4762	-2.54416	-54.5092	9.50454
	-20.5499	5.44608	-14.671	-2.0533	-55.2797	7.07572
	-21.0226	8.00193	-17.6035	0.161631	-53.3891	4.75738
	-21.5789	10.6234	-19.2655	5.13544	-49.8613	5.90512
	-21.4922	11.5847	-16.9706	7.79359	-47.8522	8.28999
	-17.3226	11.3865	-16.873	6.71077	-45.7059	10.4275
	-9.27064	9.99514	-23.7721	5.57901	-39.1071	10.4211
	-4.0921	7.10279	-31.932	5.40897	-31.0622	4.45138
	-4.98408	4.89664	-37.3869	5.9683	-28.4066	-4.63472
	-6.03159	4.17239	-43.4493	7.88855	-29.48	-8.52435
	-2.18742	2.22304	-50.5797	8.62545	-27.8123	-7.02373
	3.62098	-1.053	-54.845	5.99511	-23.7306	-4.64455
	7.29854	-2.51285	-55.2341	2.65007	-20.7271	1.09435
	10.2858	-2.89946	-54.965	0.165107	-18.4677	11.2763
	15.293	-4.39557	-55.8798	-2.88005	-17.039	18.8352
	19.7475	-3.77961	-54.0609	-4.54386	-17.1967	21.6366
	18.7864	1.0515	-46.0293	-1.39239	-15.816	25.4334
	13.4348	5.71774	-36.1388	3.88343	-11.7076	30.3868
	9.35635	7.3913	-29.1842	5.70385	-9.06809	30.6067
	8.7416	8.19483	-25.4736	3.03827	-9.43419	27.1186
	10.2428	10.3109	-27.1137	-1.54081	-11.3828	28.303
	12.3768	13.4522	-32.5753	-4.71507	-16.1177	34.5127
	12.441	14.0202	-32.1037	-5.04891	-22.7562	35.1946
	9.36008	9.18697	-23.218	-4.87156	-26.2118	27.7108
	6.59215	3.40403	-15.9509	-4.95647	-25.415	21.7203
	5.86943	2.3391	-17.9749	-3.44324	-23.76	20.8746
	4.83486	3.668	-26.3448	-1.73857	-23.3832	20.9862
	3.36932	3.35211	-31.3105	-1.23867	-25.7161	22.1463
	3.40818	2.65807	-28.0937	0.119545	-29.8194	24.3796
	3.76523	2.3	-23.3024	2.59025	-33.0164	22.7498
	2.79819	0.199711	-20.2438	4.15199	-38.9	17.4164
	2.08417	-2.30396	-12.8766	2.87088	-51.5581	15.1639
	1.01106	-1.74858	-2.07124	-1.79659	-65.3338	17.3353
	-3.93965	0.75549	5.66478	-5.39185	-72.2319	18.8477
	-9.25355	1.75721	11.6617	-3.65133	-72.094	18.4328
	-7.36381	1.4076	18.8123	-0.254068	-73.5707	17.426
	-0.887119	1.02969	24.9165	0.493751	-81.0384	14.4413
	1.67971	-0.514952	28.1023	0.282269	-81.3922	10.3968
	-0.333763	-2.31058	28.5749	1.51279	-65.4907	6.64113
	-2.40792	-0.89117	28.4788	4.68518	-47.6194	0.699017
	-2.69769	1.99023	30.347	9.84163	-38.4257	-5.08603
	-1.24158	2.44979	31.4451	16.6706	-30.6193	-6.76772
	1.41319	3.04139	27.5786	23.4118	-21.7299	-7.81317
	3.67019	6.15158	21.6462	25.6066	-16.9894	-9.23852
	5.2604	8.05586	18.2296	21.0656	-16.7242	-9.61201
	8	6.821	16.0684	14.3994	-18.6838	-12.4127
	10.9143	4.51748	13.2865	10.5343	-21.2355	-15.3407
	10.2957	0.662439	12.064	9.85847	-22.8804	-14.1701
	7.54859	-7.02078	15.5427	11.5211	-23.6621	-14.6114
	6.63684	-15.5037	24.2922	13.9174	-25.3592	-18.6288
	5.35168	-17.7891	34.4614	14.1179	-29.5136	-22.1772
	2.06671	-14.0529	40.8519	11.752	-33.5209	-27.4092
	0.649524	-11.208	43.1584	9.34686	-33.1623	-32.9249
	0.477485	-9.50435	44.5339	7.44675	-30.1798	-30.6273
	-2.32041	-4.54871	45.6267	4.44078	-27.778	-20.7796
	-6.19147	1.39018	45.2351	0.587353	-23.2026	-11.253
	-8.83772	3.52326	44.6528	-2.23526	-15.5181	-6.15919
	-10.8446	2.25717	46.4696	-3.29782	-9.48409	-2.36489
	-11.7602	1.91178	48.9326	-3.22722	-4.32155	4.53625
	-10.5179	4.28917	47.4028	-3.55006	5.09891	11.6468
	-7.47371	4.15524	42.4758	-5.717	14.9451	13.3803
	-3.87034	-0.999598	38.7429	-8.34542	18.246	10.4342
	-0.236192	-4.31954	36.9095	-8.96532	18.2039	6.52658
	4.68537	-3.64128	34.5889	-8.92145	20.5669	4.69812
	10.7772	-4.21489	29.677	-9.90199	23.2781	6.86548
	15.0123	-6.60197	20.7572	-10.274	23.5439	10.9136
	16.568	-9.20138	11.7651	-10.7421	23.4907	13.2035
	17.2671	-11.3398	10.7839	-13.1084	24.4975	13.5157
	16.9528	-11.3091	17.3139	-14.8093	25.5446	13.6118
	14.9361	-11.8142	23.4585	-15.3746	26.2474	14.552
	11.2017	-14.9214	30.0922	-17.6567	25.7072	16.6564
	5.37571	-15.3933	41.7898	-19.4335	23.9702	19.2967
	1.00543	-12.2283	50.9423	-17.2215	24.8795	20.2984
	1.89609	-10.5635	49.3362	-13.4376	29.3691	18.8805
	2.626	-10.4098	40.617	-11.3887	32.933	18.2992
	-1.8114	-9.38225	28.0282	-9.94832	35.3774	19.3923
	-6.20465	-8.14244	11.1493	-6.20828	39.8811	18.018
	-7.14568	-6.29321	-6.1425	-0.811512	44.5183	15.3727
	-6.64027	-2.02014	-19.1919	2.23014	47.9605	16.1997
	-5.36408	4.15692	-25.6752	3.08913	53.264	15.8628
	-8.48532	9.36851	-25.6663	6.85524	59.9422	8.18538
	-19.3805	12.0253	-22.4831	14.1173	64.0452	-1.55265
	-25.2423	13.9304	-17.1091	20.7274	64.4614	-6.66437
	-16.0618	16.0492	-8.63102	25.7058	63.2384	-9.09063
	-3.09292	16.3479	0.068919	29.6438	61.5913	-13.0106
	2.46742	15.2821	5.9857	30.6744	57.1297	-18.4937
	4.12825	15.082	7.93677	28.3512	50.1517	-21.2257
	5.1653	14.104	7.66161	25.901	47.3471	-17.8989
	3.43361	12.2929	13.623	26.0232	49.0849	-12.7576
	0.924769	14.5059	28.0539	27.3959	46.92	-11.8631
	1.30843	20.039	38.3207	26.9526	39.5264	-14.2547
	1.44228	22.8546	38.441	24.3483	32.4011	-15.5394
	-3.26869	23.5312	37.3648	21.4244	26.4368	-13.9935
	-8.95299	24.7951	37.415	18.9646	21.9434	-11.8639
	-8.72952	23.6601	32.2306	16.9274	21.1003	-12.5899
	-5.23247	21.291	24.702	14.9556	20.5513	-14.8828
	-5.99105	24.1767	23.5489	11.7721	16.1267	-15.4876
	-9.00935	29.907	28.6004	7.35137	11.0648	-16.0035
	-7.2937	31.7213	33.1769	3.27855	8.57757	-18.3037
	-2.48016	33.0869	33.4887	-0.236696	7.26318	-20.8677
	0.638038	39.3238	30.0401	-3.20548	8.01691	-22.8927
	2.96271	46.2272	26.3767	-4.64143	11.485	-23.1243
	4.79482	49.6606	26.1557	-5.37721	13.6672	-19.2892
	4.48158	51.9889	27.0075	-6.31823	14.0547	-13.6035
	4.32224	53.5457	24.3794	-5.67948	15.2118	-10.3693
	6.48515	50.6216	20.7738	-3.38825	15.0395	-8.23421
	8.62692	42.5143	18.8069	-3.06115	12.8461	-3.33307
	7.83354	33.1471	14.7263	-6.46357	11.0763	2.49595
	4.53045	26.4867	8.39611	-11.1946	6.27277	5.00695
	2.84672	22.25	3.59838	-14.824	-4.0936	6.18027
	4.74465	16.9828	0.514779	-16.6113	-12.089	10.5249
	5.62931	9.49495	-0.702889	-15.7869	-11.4531	15.5267
	2.78823	1.95135	-1.62025	-13.5596	-7.03053	15.2883
	0.775485	-3.3977	-6.9366	-13.9739	-5.23119	11.1627
	3.33829	-5.49088	-13.3211	-17.5351	-5.90353	9.13008
	9.24524	-5.65868	-14.7385	-19.5898	-4.95745	9.68086
	14.648	-7.21113	-16.3123	-17.9608	-0.836499	10.4908
	14.8019	-9.62739	-22.6402	-15.3632	3.09636	12.6308
	9.20535	-8.13392	-28.0539	-14.0521	4.7751	14.7723
	3.38802	-2.6156	-30.5874	-13.4201	6.61007	13.2302
	1.74954	0.703032	-35.4273	-11.8575	8.44782	11.3563
	3.26268	-2.01951	-41.3709	-8.67677	7.94658	13.6886
	4.98458	-8.81784	-42.5357	-4.33102	8.67868	16.2568
	5.7121	-16.5639	-40.758	1.04508	13.9281	14.4539
	5.10073	-24.5757	-40.1901	7.11139	18.1271	9.65104
	2.6278	-33.9204	-39.1591	12.5196	16.8364	4.78836
	-0.442058	-43.1828	-37.613	17.0572	14.4197	1.59646
	-1.34862	-46.8223	-36.6363	20.1714	14.7232	-0.192705
	0.461115	-42.8783	-32.8805	20.1769	15.7222	-2.18047
	1.70598	-38.2204	-27.0166	20.117	15.6203	-5.08248
	-0.73824	-39.7781	-23.2307	23.5205	14.9262	-8.59168
	-4.26998	-46.7969	-20.2225	24.473	13.1001	-11.0646
	-5.02157	-54.3652	-17.2491	16.8654	10.2584	-11.6076
	-5.83343	-58.6048	-16.2211	5.35958	9.06184	-12.8096
	-9.0547	-59.483	-15.7963	-3.86724	9.03965	-15.6056
	-10.285	-58.9853	-15.7808	-9.85827	6.67952	-16.9328
	-8.81917	-55.2184	-17.3125	-12.2114	4.11182	-16.6605
	-8.69196	-44.8487	-17.8643	-12.3858	5.07868	-17.523
	-9.10731	-30.5134	-17.1439	-13.3498	6.65611	-17.6356
	-9.04136	-17.8488	-20.1824	-12.7514	7.1132	-12.3812
	-10.4834	-8.97307	-28.4967	-7.96164	8.65721	-3.63323
	-11.5993	-3.06642	-34.5837	-3.36063	8.78401	1.57704
	-10.4134	1.53734	-31.3767	-2.28984	4.81646	2.79986
	-7.84206	6.36316	-24.7753	-2.97482	-0.0121112	5.4498
	-2.72739	11.1643	-22.9069	-5.45482	-3.43798	8.84242
	2.63648	14.1099	-18.4428	-9.8751	-5.78522	9.44476
	2.43858	14.0314	-3.65521	-12.8077	-6.34668	9.65654
	0.289193	12.4718	11.1189	-13.5238	-4.84447	11.1003
	3.30826	13.4912	15.0152	-14.2294	-1.85379	10.5686
	8.33845	18.5972	12.2761	-13.7869	1.26457	7.31758
	9.99941	22.3739	9.55544	-11.6051	1.91058	5.0827
	9.7787	19.7692	6.53056	-11.1651	-0.811242	7.55012
	10.6021	14.3876	2.10899	-12.583	-5.43537	13.1129
	12.5711	10.5837	-1.06967	-11.9194	-10.3605	14.5476
	14.1187	5.65018	-1.48462	-9.69781	-14.484	9.22603
	14.6164	-2.48812	-3.70914	-9.28053	-18.8086	3.3529
	14.7922	-10.8263	-11.19	-9.4266	-25.0766	0.413775
	13.548	-17.3407	-17.757	-7.73581	-30.5668	-2.09383
	10.2288	-21.7725	-16.8028	-5.96307	-31.9496	-3.27934
	8.44724	-22.1819	-13.5527	-5.4231	-32.7871	-0.863459
	9.73296	-17.163	-16.3455	-4.62967	-36.6678	0.956396
	9.97121	-8.84782	-21.2875	-3.99941	-39.6436	-1.21069
	7.38943	-1.0306	-19.0261	-5.05469	-39.1763	-1.21444
	5.29283	4.32708	-10.9891	-6.18345	-38.7178	5.44725
	5.52233	7.83673	-3.89113	-4.81716	-38.7179	11.2508
	5.83564	10.6385	3.02956	-1.85433	-36.0346	10.1562
	3.16852	12.8635	10.9154	-0.623571	-29.5767	7.21428
	-2.22497	13.5959	13.917	-2.01692	-19.8765	6.28238
	-5.35155	11.7254	8.8864	-3.6152	-10.4639	5.34818
	-3.39061	7.87912	0.975394	-3.46348	-5.63161	3.90443
	-2.09758	4.4809	-3.54262	-1.92867	-2.4417	1.70705
	-5.48104	2.18645	-2.98815	-0.270122	3.39094	-1.70597
	-6.79853	-1.20383	0.415259	1.16022	8.13573	-3.41594
	-2.02682	-6.68733	3.05408	2.54004	7.82813	-3.23514
	2.9445	-12.0712	1.63193	3.43613	5.32656	-4.85384
	6.14995	-14.6672	-3.67845	3.88582	4.77384	-6.32953
	10.4597	-14.0113	-7.33753	4.26708	6.28617	-4.08808
	13.3203	-12.2493	-5.14794	4.39683	6.0293	-1.85424
	12.6337	-11.5902	0.224919	5.14646	1.44845	-2.96377
	11.0081	-11.9161	4.94909	6.88955	-3.96693	-4.52454
	8.12921	-12.2252	8.89829	7.35259	-5.5069	-5.20454
	2.21546	-11.6935	13.4109	5.54726	-3.4447	-7.16602
	-5.29854	-10.0428	17.4489	2.99411	0.0690039	-9.93076
	-11.894	-9.80556	16.3726	0.298243	4.93694	-10.6394
	-14.8412	-13.0386	8.67701	-2.86536	9.62716	-8.19287
	-14.0799	-16.1972	1.01631	-6.88425	9.85495	-4.248
	-13.6583	-15.8608	-1.65243	-10.9451	6.11162	-2.49424
	-14.7044	-13.9604	-2.92062	-12.0709	4.81313	-5.52004
	-14.3812	-12.4845	-5.11706	-10.5704	7.16544	-10.6713
	-12.8081	-11.4666	-5.78414	-10.3239	8.18093	-12.9086
	-13.8093	-11.5104	-6.67306	-10.432	7.82978	-12.2978
	-19.5042	-12.1283	-10.9492	-8.43706	9.13377	-11.6113
	-25.6783	-11.0005	-14.793	-7.25437	9.93977	-9.32101
	-26.4842	-6.17636	-15.5444	-8.45806	8.54306	-5.29949
	-24.3532	1.93755	-17.3138	-9.09744	7.79516	-4.63489
	-24.8886	10.1038	-19.6807	-8.17095	8.82572	-6.82968
	-25.9972	16.8755	-17.8032	-6.96498	10.9448	-6.22515
	-24.4964	25.0662	-15.107	-5.41053	14.6641	-4.93617
	-23.9088	34.1702	-16.7896	-2.35734	18.3176	-8.33021
	-26.2651	38.0906	-17.3005	2.06181	18.8282	-13.4199
	-27.1262	35.9006	-12.5521	5.81816	17.6849	-14.4916
	-23.9342	34.0718	-10.3158	8.92078	18.5782	-12.5429
	-20.7388	34.1322	-13.2041	14.3198	19.7944	-12.5795
	-21.4766	30.5611	-12.5622	20.821	17.4369	-15.6355
	-22.629	23.4388	-6.68818	23.4199	13.9685	-18.3254
	-17.8767	19.509	-1.72612	22.8878	11.7801	-19.2915
	-10.3741	20.0141	1.50191	23.6459	5.76145	-18.2694
	-8.98586	20.6695	4.6072	24.9984	-3.23501	-12.2006
	-12.1226	20.3159	6.73062	24.7405	-5.41938	-2.47998
	-12.2956	19.6457	8.03601	23.6877	-3.50565	2.48668
	-10.1423	18.1371	9.49119	21.6444	-9.25917	-0.657999
	-8.10467	16.0252	10.8909	17.9231	-18.95	-6.48112
	-4.56979	13.4369	10.9183	14.464	-22.1162	-10.1048
	-1.13976	10.235	9.66622	11.7384	-21.2169	-10.6848
	-0.763079	8.02543	11.7301	7.24358	-21.3964	-8.48702
	-2.00887	7.28705	19.6389	1.75616	-21.6305	-4.97516
	-2.5824	5.72764	27.6436	-0.913115	-22.7773	-2.78837
	-0.815357	2.83806	31.3385	-1.80143	-25.7712	-3.10667
	4.41962	2.06986	33.5318	-4.3322	-27.2309	-4.81262
	9.45988	6.05872	35.8733	-6.44397	-27.1313	-5.18235
	9.3894	11.0473	37.5638	-6.00193	-30.0212	-2.37322
	7.11014	11.7632	39.1822	-5.4968	-34.9698	0.304301
	8.26392	11.1306	38.5498	-5.60238	-35.3465	-0.895403
	11.0879	13.446	34.0519	-6.35745	-30.7479	-1.95731
	12.092	14.189	32.9172	-9.50869	-27.5778	0.677847
	12.3365	10.9864	39.7638	-11.7711	-26.5923	2.58461
	11.8189	9.60196	46.3569	-9.99448	-24.8963	2.54601
	10.3031	11.0912	47.5333	-8.38027	-25.502	4.84255
	10.9787	11.9678	48.5737	-8.00566	-27.7818	8.30665
	13.9391	12.0265	50.559	-6.01812	-23.2176	9.57452
	15.8804	10.0784	49.3815	-4.86049	-12.3662	9.94041
	15.5502	6.20806	46.1256	-4.6883	-4.16113	9.76593
	11.5558	5.72269	44.0977	-1.57478	1.06618	7.4931
	5.04713	8.302	42.502	1.39473	7.36047	5.52409
	2.64846	7.63453	39.9142	0.315397	12.7211	7.26015
	5.57974	5.61305	38.646	-0.862027	14.7851	11.6296
	6.98949	8.86988	39.6274	0.654338	15.0172	16.0052
	4.77802	14.4538	36.7393	2.26213	13.3849	18.9004
	4.04704	14.4338	26.636	3.18945	8.08063	19.2078
	7.39685	9.0202	17.6104	5.14914	3.18323	18.0337
	11.4576	3.44045	14.718	7.554	6.42799	17.4346
	12.4487	-1.47853	9.99575	9.37307	14.9339	16.2973
	11.1559	-6.9522	0.374601	11.3975	17.8002	13.6676
	10.1363	-12.0581	-5.93282	12.5254	14.9829	12.346
	9.00459	-16.5081	-7.221	11.5693	14.8349	13.8665
	6.81666	-20.6763	-9.08128	11.7082	17.3608	14.9731
	4.65723	-23.2697	-11.4036	14.3039	18.5724	12.879
	2.69573	-23.9262	-13.5023	15.8191	19.9555	10.0841
	0.0742102	-25.2032	-19.6106	15.6664	20.9748	9.22556
	-2.67344	-28.4425	-29.1114	15.9348	18.0854	7.96808
	-5.13482	-30.7775	-35.7085	15.0894	14.2639	5.1883
	-7.28063	-30.1477	-37.438	11.9123	14.1525	4.13013
	-7.1283	-29.156	-36.9452	9.30172	14.4268	5.14925
	-3.84305	-29.3337	-35.6474	8.25862	9.31186	5.14246
	-1.64525	-27.3523	-34.0338	5.88009	-0.668157	4.50581
	-4.04928	-21.3041	-33.7284	1.24001	-9.72659	6.0745
	-8.02988	-15.3109	-34.272	-3.18043	-14.0623	8.31199
	-9.07576	-13.6752	-31.7629	-5.62178	-15.8774	7.28815
	-6.574	-14.6445	-26.8622	-6.72731	-17.6489	4.79306
	-3.60634	-15.537	-27.09	-7.66508	-17.6511	5.21511
	-4.64743	-18.0904	-33.6292	-8.97327	-15.6913	7.08463
	-8.95636	-21.8416	-37.9518	-10.5257	-14.5798	7.41415
	-9.89306	-22.5166	-36.5158	-10.8032	-14.3528	7.18549
	-5.63963	-20.7707	-34.188	-8.58922	-13.3644	7.27793
	-0.325049	-19.6869	-34.1839	-5.84911	-11.3797	7.03039
	4.5839	-16.3053	-35.2409	-5.0903	-7.33104	5.9297
	8.91292	-7.32306	-34.1542	-5.59708	-1.08753	3.59963
	10.9186	2.21851	-29.8982	-6.00763	3.12735	0.592016
	11.0859	5.0508	-27.1238	-6.99478	2.22208	-1.95973
	10.9068	1.81287	-28.6682	-9.15062	-0.566433	-3.44349
	10.343	-3.38459	-29.8414	-12.0254	-0.986751	-4.32914
	10.0261	-10.4515	-29.1146	-14.6473	0.720789	-5.86363
	9.36759	-17.5921	-31.7305	-15.8666	2.38623	-7.72391
	5.94868	-19.4834	-36.2699	-16.2369	3.18272	-8.67024
	2.48245	-15.9607	-35.0555	-16.3889	3.21361	-8.35608
	4.35445	-11.1753	-29.1022	-14.5806	2.88772	-5.78295
	9.35057	-6.417	-24.111	-10.5623	2.83651	-2.08805
	11.438	-0.484578	-18.4927	-6.4638	3.38064	-1.96248
	9.67555	6.40557	-11.9329	-3.04891	3.96244	-4.69707
	6.38732	11.6259	-10.533	-0.607009	4.06071	-4.07431
	3.56918	14.9485	-13.3938	0.469729	5.00145	-0.690509
	2.0714	20.2621	-14.0853	1.35625	7.61596	-0.295852
	1.53244	26.8942	-13.7975	2.66851	9.46217	-2.23217
	2.04504	29.0419	-14.6404	2.47726	9.61159	-2.03858
	3.26767	26.4724	-13.7796	-0.784583	10.1648	0.43409
	3.6355	23.1031	-12.4307	-4.41848	9.45978	3.03515
	3.13207	18.3235	-11.8675	-4.9321	4.73972	4.54297
	2.06924	10.6709	-8.97252	-5.02685	0.00626793	4.1757
	-0.48583	3.36411	-6.83408	-8.15299	-0.281147	2.68502
	-3.02239	-2.25112	-8.83237	-10.5085	1.5874	1.13152
	-3.50965	-10.8454	-8.2332	-9.14037	2.80171	-0.953573
	-4.29261	-23.2149	-2.39793	-7.45592	3.47961	-2.85475
	-6.62627	-32.4463	3.26122	-6.95189	2.48776	-3.40204
	-6.50291	-35.8641	9.88045	-5.8455	-0.145749	-3.60676
	-2.89917	-38.2475	20.6064	-3.51977	-0.862755	-3.4979
	-0.457854	-41.6032	30.0463	0.0484294	0.0486887	-1.9477
	-0.236778	-43.3859	33.9498	3.13144	-1.98918	-0.546196
	0.806429	-43.2333	37.1681	3.86463	-6.79342	-1.02653
	2.85871	-43.7728	42.996	4.48605	-10.727	-1.80382
	5.86412	-44.7215	46.041	5.89931	-12.6688	-1.41138
	10.5056	-42.5325	43.8769	5.5813	-12.2729	-0.90513
	12.8952	-38.2583	43.5024	4.27566	-10.4281	-0.636602
	10.4653	-36.1955	48.8642	3.12564	-9.82044	0.611275
	7.9553	-35.3325	55.3449	0.217996	-9.32338	2.2255
	8.47198	-32.4647	58.6062	-3.02059	-6.45596	2.71932
	8.81983	-27.7124	58.9148	-3.28971	-4.34334	2.7944
	6.68464	-23.2561	58.7371	-2.30415	-4.81216	2.77234
	4.18472	-22.0516	58.1031	-3.33552	-2.23248	1.6383
	4.19699	-22.835	52.5188	-6.83626	5.39118	-0.274782
	6.44286	-18.9083	39.2933	-11.8354	11.4927	-2.39474
	8.31486	-9.00943	22.283	-16.1274	14.4289	-3.99205
	8.51175	0.412507	7.68464	-18.2679	20.0354	-4.0351
	7.68926	5.40112	-1.67735	-19.8325	27.8009	-4.99786
	7.26461	6.70711	-7.21174	-22.0214	31.9272	-9.11091
	8.12601	6.40206	-10.5726	-24.2381	33.628	-12.4318
	8.96996	8.02754	-13.5913	-25.493	38.0352	-11.6273
	8.294	13.5428	-19.6558	-24.5625	44.8351	-9.34193
	6.70061	18.59	-27.1502	-22.5263	49.5042	-9.14153
	4.45884	17.9853	-31.3845	-21.4716	49.8444	-11.882
	1.73073	15.0095	-34.7492	-19.0626	48.3674	-14.95
	0.162566	16.0362	-39.4244	-12.9717	47.1505	-15.0002
	-0.751667	20.0925	-39.3053	-6.9264	44.6264	-13.2485
	-2.43044	23.3164	-32.3363	-3.68311	41.1446	-12.3469
	-2.53777	25.6606	-26.6944	-0.300201	40.0985	-12.2026
	-0.127327	27.4081	-28.4188	4.04555	40.4881	-12.3065
	1.3263	27.6347	-33.7184	5.38536	37.5003	-10.506
	1.08943	26.7605	-36.3331	2.18428	33.4646	-5.42282
	1.68393	25.8253	-36.3607	-2.33868	35.6606	-2.46926
	2.87667	24.6681	-37.307	-4.60202	41.0229	-4.52988
	2.54638	22.5398	-39.3442	-4.29717	42.0285	-5.34266
	-0.0372263	20.9461	-41.4693	-3.95987	42.4188	-2.24167
	-4.32841	22.0521	-44.326	-4.19654	47.2709	0.278914
	-8.85113	22.8649	-47.2138	-2.89124	52.4123	-0.293867
	-11.9906	20.3592	-48.779	-0.323058	53.7084	-3.99891
	-12.7106	18.5167	-49.8943	1.95951	52.7053	-8.4233
	-10.1798	19.3878	-51.347	4.71526	51.0891	-8.28404
	-5.92078	20.2096	-52.0688	7.46753	43.7317	-4.35445
	-4.89603	22.8439	-49.9898	8.85332	25.6609	-2.59738
	-9.4415	28.0112	-43.7591	11.186	6.04204	-1.87026
	-14.6393	28.6718	-36.7931	15.2748	-4.05533	1.68312
	-14.443	23.4712	-34.3787	16.6836	-7.83772	5.02717
	-10.4119	20.9254	-34.2908	14.3422	-9.57504	6.82921
	-8.94831	25.0665	-31.0435	12.6442	-8.0051	10.7874
	-11.4821	30.9478	-26.7048	13.6337	-5.77991	14.6141
	-15.2709	32.7631	-24.916	16.6956	-5.86478	13.4522
	-18.4818	30.551	-22.9745	21.8057	-7.69996	10.4471
	-16.8107	29.4053	-18.4643	27.7512	-10.7956	9.94729
	-8.16933	29.8117	-12.594	31.8762	-14.0011	10.401
	-0.911559	25.715	-5.60674	33.1187	-16.461	9.97062
	-0.121134	17.6326	2.66864	33.499	-18.9283	9.26682
	1.24894	13.6065	10.0569	35.6664	-21.5574	9.42621
	5.24246	14.0817	14.5676	38.7906	-24.1556	11.3222
	6.60684	12.4533	19.4558	39.3213	-27.3534	13.388
	7.95949	8.91555	29.4787	36.3751	-31.6869	12.9364
	13.186	8.34402	39.9485	32.9249	-36.0222	10.7606
	17.5007	9.65352	42.9555	30.8992	-38.4852	8.61175
	18.3857	9.42057	42.6518	28.624	-39.144	5.0933
	18.4623	9.00514	45.6506	24.9242	-38.2988	-0.588465
	16.5225	9.94377	47.3498	22.4273	-34.7837	-5.96623
	11.8278	9.76418	43.8313	23.0662	-29.6316	-8.86616
	8.66808	6.38489	40.2471	24.316	-25.4892	-8.86466
	8.29877	1.40701	40.1074	24.5159	-21.8196	-6.56233
	7.52095	-0.647371	41.9361	25.154	-17.5448	-5.00016
	5.25341	3.52461	45.2366	25.5433	-14.7814	-6.85329
	2.85337	9.81222	49.5308	24.5356	-14.5187	-9.21221
	1.4681	11.1655	52.7643	24.5108	-14.8553	-8.7459
	0.752559	8.58578	54.1865	25.758	-15.334	-7.76103
	-0.493692	7.35036	54.1421	25.1527	-16.7528	-7.70046
	-0.434652	7.22438	53.6936	23.3005	-18.5934	-6.25391
	3.51819	5.64998	55.05	22.9641	-20.3981	-4.16867
	8.13163	3.4118	56.7604	22.8212	-22.5129	-4.09416
	9.09462	1.95144	54.8427	20.8128	-25.1583	-5.22065
	8.06626	1.07493	51.8678	18.0836	-29.1091	-5.72023
	8.5874	1.57553	52.0153	16.6812	-35.1301	-4.6113
	11.4585	4.43883	51.533	18.8194	-41.8913	-1.71876
	14.9107	5.85172	48.0358	23.7239	-47.6935	0.439558
	15.016	1.86187	45.7671	24.5763	-52.6799	0.900613
	9.54724	-2.25662	44.2256	18.5986	-56.4103	2.61715
	2.76996	-0.459928	40.0115	11.2448	-58.0856	4.82397
	0.947964	2.19542	36.6318	3.08386	-60.0247	4.01582
	3.50084	-0.223955	36.7774	-9.78689	-63.6957	1.3318
	4.77395	-4.72787	36.2877	-23.857	-65.4729	-1.42614
	2.71247	-8.3773	32.5467	-34.0168	-63.837	-4.31738
	-0.379594	-12.5632	26.9417	-40.7141	-62.747	-5.49367
	-2.64496	-16.5933	20.8506	-43.6745	-63.3457	-4.60612
	-3.91478	-18.4308	15.5868	-42.4542	-63.4225	-4.06095
	-4.72644	-18.324	11.2768	-40.3829	-63.2412	-3.42339
	-5.85998	-16.1631	5.09118	-39.223	-62.5551	-0.620832
	-7.64149	-11.8331	-5.12326	-38.0235	-59.9176	3.82115
	-8.81446	-8.34781	-15.9853	-36.6234	-57.5665	7.51796
	-8.32606	-7.7925	-20.8212	-33.8845	-57.243	9.00591
	-8.65546	-7.23686	-18.5783	-28.5692	-55.9856	10.037
	-11.3152	-3.92529	-15.3576	-22.7157	-53.0844	12.2712
	-12.1889	-0.573305	-15.0212	-18.5178	-51.6638	13.7028
	-10.2062	-0.805857	-17.2304	-14.764	-50.6962	14.1602
	-10.8155	-2.81248	-21.7017	-9.72372	-47.8719	17.0039
	-13.504	-3.00227	-25.3089	-4.76156	-46.8309	22.0654
	-11.3091	-2.02263	-25.1254	-1.85181	-49.7842	25.7625
	-4.84599	-1.6008	-24.2834	0.265335	-53.0384	26.9436
	-1.15206	-1.30201	-22.0857	2.45008	-53.0575	26.717
	-1.92068	-1.34779	-12.7888	1.63088	-49.9278	25.5591
	-3.26354	-1.5583	-0.309788	-2.82085	-49.6796	23.4184
	-1.85137	0.0145036	8.56314	-6.56975	-53.3897	21.3871
	1.62119	2.44431	16.5862	-9.13282	-47.7281	21.382
	2.89549	2.86369	23.2464	-13.7124	-29.5652	23.6597
	1.03406	1.5238	21.2153	-17.5049	-13.9413	26.1733
	0.531209	-0.955031	11.5637	-16.2599	-4.22105	26.5343
	1.88544	-6.0998	2.31309	-13.3058	6.48444	24.5449
	0.173759	-13.5361	-2.27724	-12.4365	15.4559	22.5659
	-4.82383	-19.8715	-2.20339	-11.7655	19.7854	21.5336
	-8.90843	-22.4162	-0.914075	-9.81043	22.4378	19.2305
	-11.5496	-21.2747	-3.05598	-8.2652	25.4474	14.9273
	-13.7884	-18.4425	-8.31932	-7.99258	29.6917	10.9018
	-13.7542	-16.0626	-11.6703	-7.37623	34.0018	8.28723
	-11.5907	-15.343	-10.7268	-6.33503	37.203	6.10781
	-11.3364	-16.1533	-10.2615	-8.01373	40.0321	4.02087
	-12.5856	-17.2033	-14.6858	-12.1681	41.3106	2.80876
	-10.8362	-17.4977	-18.7681	-13.7863	41.2716	2.54061
	-8.04922	-17.6179	-17.3562	-11.7063	43.3889	2.61648
	-8.52757	-18.4223	-15.0143	-10.2135	47.6709	2.69743
	-9.0671	-19.197	-13.6509	-11.7761	50.79	1.55294
	-6.53752	-18.3403	-9.09293	-14.272	51.5656	-0.658036
	-3.92422	-14.0731	-4.51319	-15.3345	52.0358	-0.399766
	-3.41948	-5.54667	-5.78507	-16.2612	54.7687	1.50177
	-4.67902	3.20363	-9.7293	-18.4565	58.6605	-0.513327
	-6.23706	6.48965	-12.754	-19.3124	58.9011	-5.36029
	-4.89048	6.17919	-17.2749	-17.7058	53.7655	-8.26429
	-0.397552	6.97291	-23.3368	-16.8881	47.3643	-9.59536
	3.26643	7.58805	-28.0504	-17.4521	42.5428	-11.5745
	4.65627	7.32459	-30.4233	-17.0736	37.5523	-17.0008
	5.97778	9.21153	-29.285	-15.9145	32.1394	-26.3499
	7.7354	11.9654	-24.3538	-14.3786	28.5086	-32.3781
	8.07591	12.2975	-18.8766	-11.5245	26.2266	-31.7645
	6.90297	12.9463	-14.6981	-7.62636	23.2154	-31.0082
	6.43396	17.9052	-10.2307	-3.60774	18.7935	-31.6922
	7.74744	24.063	-5.7696	-1.3476	13.9532	-30.646
	9.14398	25.8293	-3.42518	-3.08079	11.6324	-29.7702
	7.59911	23.9999	-1.76042	-6.61799	12.5752	-28.7778
	3.14925	21.8267	1.8052	-8.16972	12.496	-24.1562
	1.33544	19.0839	5.07651	-9.22632	9.68567	-18.955
	5.49006	16.5955	6.02193	-11.3003	6.99894	-16.5357
	10.1157	15.4371	7.91254	-10.8276	3.78579	-14.9002
	9.58161	11.9725	11.1059	-6.72932	-0.303694	-15.8686
	6.36397	4.93586	11.305	-1.56262	0.198113	-20.7256
	5.40797	-0.689089	9.95663	4.65738	5.16213	-21.9569
	7.66323	-1.86428	10.25	10.2808	7.46527	-17.6699
	10.0994	-0.2703	7.91037	11.6961	6.9468	-15.6245
	9.63353	1.33273	1.3747	11.9928	7.29915	-17.173
	7.89313	1.90681	-2.35068	14.5259	7.31617	-19.9043
	7.76658	3.3419	-0.465297	14.4273	6.93351	-24.2945
	7.32396	5.42958	2.17311	10.1032	8.13829	-26.1727
	4.45179	3.35222	2.11977	7.56021	9.46243	-23.7424
	1.17913	-3.26064	-0.143871	7.8171	8.81449	-23.3193
	-0.71057	-8.43719	-3.10706	6.64944	6.76724	-24.4412
	-1.37976	-10.4481	-6.17815	3.31677	5.99267	-22.0362
	-1.47821	-12.441	-9.53228	-0.177142	8.68789	-19.4634
	-2.23963	-15.0499	-13.4128	-2.04587	12.8993	-19.6292
	-4.39628	-17.6854	-18.66	-2.09582	15.4408	-19.5152
	-7.74131	-20.5833	-24.1472	-1.99156	16.344	-18.9192
	-11.0968	-22.0609	-26.5542	-1.8563	17.1857	-19.4785
	-11.9619	-20.9828	-25.9357	-0.693326	19.4151	-20.1799
	-9.73045	-19.1536	-23.9334	1.50352	22.8095	-18.861
	-6.57201	-17.4242	-20.7713	5.1511	25.6982	-13.7338
	-3.37988	-15.2866	-19.2895	8.04556	28.8128	-6.31352
	-0.0883296	-12.3362	-21.2886	5.89066	32.6227	-0.755369
	2.19165	-7.70147	-23.9635	1.67331	34.854	2.59991
	2.3664	-3.59262	-26.4595	2.26831	36.0071	6.83576
	-0.16476	-4.40078	-28.5187	5.46901	37.2482	12.5697
	-4.24543	-7.98244	-28.213	4.76111	36.097	17.3578
	-7.38489	-8.54644	-29.3339	2.11045	33.0545	18.8763
	-10.1755	-7.88312	-35.5639	2.75717	31.7727	18.3655
	-14.241	-11.0123	-40.7593	4.46639	32.5019	20.1282
	-17.8031	-15.7182	-40.2427	3.22041	34.7009	23.7487
	-19.579	-18.3421	-37.7148	1.69857	37.5487	22.6159
	-20.5442	-21.6559	-35.2191	3.11927	38.1664	16.1659
	-20.4452	-26.7445	-32.1888	4.74893	38.348	13.1247
	-19.367	-27.9863	-29.2016	3.66833	42.2522	16.715
	-18.6717	-24.0644	-23.383	1.38334	46.7313	19.7177
	-18.151	-20.8947	-13.1325	-0.183205	47.3647	17.853
	-18.4276	-20.8975	-6.49	-1.23908	45.7416	14.8462
	-21.0271	-21.28	-8.79494	-2.08997	44.4267	13.4951
	-22.9203	-18.8734	-12.6653	-2.10474	44.5453	12.3452
	-21.5786	-12.006	-11.9898	-0.926743	45.5651	10.3153
	-21.042	-3.56615	-10.0926	0.629466	44.3218	8.366
	-22.6031	2.6367	-11.1411	1.80325	40.3164	7.71304
	-21.4248	7.70294	-15.2827	3.35866	36.5611	8.61186
	-17.7933	11.255	-19.1451	6.10416	33.0534	9.63633
	-17.4019	10.945	-19.4607	8.6874	28.4134	8.33465
	-19.8117	11.1923	-18.2383	9.74176	23.2157	4.16061
	-17.9565	15.0499	-18.1885	10.6396	16.9401	-0.255705
	-9.61498	16.1269	-16.6155	12.0205	10.0272	-2.18073
	-1.43322	12.6551	-11.9686	12.4548	4.95155	-1.44746
	2.01979	11.6789	-8.58384	13.3556	0.316379	1.57347
	5.17308	14.7833	-8.60953	16.1589	-6.33585	7.28612
	11.2718	18.2202	-7.83142	17.5076	-12.9713	13.1033
	15.2944	21.7454	-3.99195	16.2053	-18.5236	13.667
	14.3222	25.6508	-0.311864	15.6589	-24.8334	9.18999
	13.6466	28.1105	3.58765	16.1998	-30.835	6.4142
	16.2932	28.2037	12.2856	15.6801	-33.6412	7.26157
	18.2949	26.4872	22.3261	14.8502	-33.7137	6.74286
	17.4688	24.8475	25.9494	15.0625	-34.3007	4.02861
	15.8535	24.9329	26.6734	14.7995	-37.1729	2.39606
	13.2231	25.358	32.0092	12.2259	-41.0108	0.878867
	7.69961	23.885	38.3327	9.22302	-44.2246	-0.9658
	2.80718	20.9911	39.8649	9.47268	-46.0422	0.0665952
	4.72134	18.8293	40.1323	12.5662	-45.1768	0.880001
	11.8955	18.5703	43.755	14.0417	-41.8449	-4.56619
	17.3299	19.682	47.5212	11.9691	-38.2752	-12.1211
	19.4296	20.3217	45.9376	9.38768	-34.8311	-15.2849
	20.6804	17.9683	39.8317	8.59016	-29.7867	-16.3148
	21.1048	12.9032	33.4308	7.01921	-22.8111	-16.4117
	20.2567	9.61081	28.0337	2.37248	-15.5798	-11.7813
	19.253	8.6315	24.5903	-2.17931	-9.82418	-5.19544
	19.1501	4.62909	24.5006	-3.08808	-6.36442	-3.30554
	20.5026	-1.85829	25.9676	-1.75669	-4.98857	-4.18097
	21.6861	-4.75432	27.6157	-0.212456	-4.0139	-2.51715
	19.7881	-3.72782	30.2039	1.95344	-1.31846	-0.0259835
	15.9561	-1.56788	30.9608	4.74791	3.22337	0.319485
	13.7003	0.773221	26.2636	6.92554	7.52976	0.604155
	12.2231	0.44429	19.4454	7.37567	9.66336	2.27418
	8.3056	-4.02687	16.596	6.70987	10.3092	4.18705
	2.55771	-8.36247	16.5133	6.29669	12.8604	6.95433
	-1.69955	-9.72945	13.6679	4.56489	18.904	10.0147
	-3.95038	-9.86083	9.33963	-0.0497173	24.6749	9.60456
	-6.46084	-8.60933	7.22388	-4.18277	26.8588	7.50459
	-10.2961	-5.8975	2.2644	-5.77091	29.0515	10.4065
	-15.194	-7.52247	-8.32198	-8.29057	35.1728	16.4198
	-20.018	-16.1238	-14.4114	-12.3476	41.5308	18.5984
	-21.3008	-24.1272	-11.9469	-14.2046	43.1916	17.9996
	-17.4832	-26.598	-11.8714	-14.4068	41.3456	16.9108
	-12.7498	-27.0281	-17.2797	-15.6243	38.5539	12.1945
	-10.0478	-25.1784	-18.6139	-15.1012	33.6383	5.34841
	-7.40083	-16.8069	-15.6762	-9.9083	25.0302	1.85022
	-4.76074	-5.54257	-15.8516	-4.31086	14.6166	0.0802854
	-3.98382	-0.34736	-15.3164	-3.63167	4.56727	-4.08194
	-3.1692	-2.59004	-9.64058	-5.71467	-5.97762	-8.04008
	-0.316202	-5.59932	-8.29528	-5.37145	-15.3196	-7.55968
	2.15901	-5.86885	-14.6215	-2.98683	-18.2157	-4.17398
	2.10659	-5.03238	-17.6059	-1.98648	-16.1849	-1.68876
	1.67814	-2.95473	-16.113	-2.40264	-15.9339	0.0462719
	2.68086	-0.0237776	-16.8567	-2.5837	-18.7374	2.67277
	1.9443	-0.376222	-15.0542	-1.95223	-22.9558	5.21339
	-3.01585	-3.81405	-6.95851	0.371766	-27.357	7.02981
	-8.0475	-5.2537	1.38887	3.58967	-29.3503	8.9435
	-8.18418	-5.29655	8.52608	3.44146	-29.9378	10.2884
	-4.06086	-7.70962	15.7892	-0.614419	-32.6055	10.2307
	0.428131	-9.88392	20.813	-2.64705	-35.9465	9.23912
	2.87042	-8.64092	23.9428	-1.88243	-38.3711	7.55689
	3.50047	-7.38633	25.4061	-4.94617	-41.6506	5.7488
	2.36506	-8.67411	22.8942	-11.6601	-45.1813	4.44733
	-0.469381	-9.96007	18.3628	-15.5694	-47.8835	3.11942
	-2.64987	-10.2417	14.5955	-16.8789	-49.9596	2.13335
	-3.35014	-10.8518	11.3673	-17.6078	-48.9312	2.05551
	-4.0059	-10.7064	8.54722	-14.7356	-45.3636	0.970084
	-3.7818	-8.28864	5.7792	-10.1812	-44.0882	-1.26191
	-1.91548	-5.44743	5.57252	-10.102	-42.9453	-1.02563
	-0.686944	-4.97821	10.9321	-11.7456	-37.7518	1.8877
	-2.0222	-6.15749	16.0075	-8.91033	-33.8544	4.14646
	-4.00334	-5.80466	16.8237	-4.22777	-34.9707	6.03527
	-1.86509	-3.57897	20.5107	-3.76409	-35.126	8.31198
	4.13097	-1.46175	27.6797	-7.58318	-32.0626	8.50539
	7.21737	0.821158	30.2297	-10.827	-30.653	7.55579
	6.31361	3.57154	29.3539	-10.7569	-31.2172	8.38448
	5.70544	4.02658	29.7255	-9.85879	-29.9894	8.73422
	3.97059	0.564357	28.5036	-10.3073	-28.4271	6.76121
	0.211804	-4.37266	26.2457	-10.5644	-30.2436	4.92789
	-1.2823	-7.7071	27.7488	-9.91653	-33.4986	3.52444
	-1.03166	-9.71746	28.1963	-10.1842	-35.1485	1.46451
	-1.7612	-13.5545	19.7591	-12.6128	-36.5219	0.427517
	-1.07816	-20.4232	7.0237	-16.4097	-37.9603	0.282606
	1.40311	-27.9234	-1.80412	-18.7651	-38.6633	-1.86649
	2.21158	-34.1607	-8.04034	-17.0455	-41.1849	-5.52702
	1.58297	-38.7062	-14.5418	-13.061	-44.5312	-8.32209
	2.12088	-39.7501	-19.5935	-10.8621	-41.8296	-11.1786
	4.08712	-35.8911	-22.9932	-9.78421	-32.6926	-15.0441
	7.70221	-29.3983	-24.7734	-6.63278	-25.1096	-18.1844
	13.5376	-22.0553	-23.6715	-1.64855	-22.4687	-20.0159
	17.8876	-11.5717	-21.95	3.31166	-19.7415	-21.1055
	16.1954	1.53596	-21.5936	6.60709	-13.6845	-21.5571
	12.0178	11.5658	-21.6695	7.72196	-8.03998	-22.7366
	11.4306	16.5098	-23.0913	9.3133	-5.48049	-23.5925
	12.2268	18.6548	-24.8596	11.3851	-3.5752	-20.0702
	10.9843	18.2136	-22.5425	9.5644	-1.29676	-14.6509
	11.0091	15.2145	-16.2982	5.51643	0.123649	-12.3897
	13.512	12.1577	-9.6383	5.10697	0.524591	-9.18799
	12.1589	11.6736	-3.92105	7.46799	-0.711977	-1.44104
	2.69285	13.829	-0.456771	9.4549	-3.02727	4.78387
	-8.24029	15.2701	-0.567336	11.8673	-3.68312	5.39455
	-10.9346	14.8466	-3.16439	14.792	-3.36858	2.55046
	-6.98463	16.7855	-6.82304	16.1101	-4.1865	-2.1891
	-3.61632	21.5259	-10.4503	15.2893	-3.85118	-6.84733
	-0.584721	23.5782	-11.7574	15.7238	-1.591	-9.37545
	2.69614	22.5106	-11.5791	19.8743	-1.43208	-10.9436
	2.48424	23.1108	-15.2756	21.2234	-3.75366	-11.7308
	0.448624	25.3186	-22.5511	14.1031	-4.47019	-10.9172
	0.870474	24.5888	-26.4995	7.00499	-2.73486	-10.8956
	3.02334	20.2806	-27.4174	7.25563	-0.246694	-11.5753
	4.90326	16.3384	-31.1451	8.4687	2.41472	-9.65431
	5.1676	14.5818	-35.3171	6.83198	4.43173	-8.30404
	3.63162	14.1887	-34.7344	6.4538	5.01351	-11.2825
	2.19342	16.1832	-31.8092	7.0837	3.75443	-12.3123
	-0.152916	20.9615	-29.8481	6.41127	0.531697	-7.01023
	-5.58915	24.9182	-27.7446	5.7018	-1.95626	-0.650022
	-9.81214	24.8388	-24.7881	3.76114	-1.41105	4.23884
	-8.11643	22.0545	-22.1219	-1.70413	0.173647	8.71964
	-4.63348	20.8255	-20.4475	-7.30193	2.4909	10.3424
	-3.96673	23.1601	-18.2412	-9.56957	6.727	9.56298
	-2.2726	25.6024	-13.5593	-10.0368	9.02673	10.7148
	2.57725	24.6804	-9.06807	-9.48579	8.3205	13.8802
	4.82724	22.4275	-7.82848	-7.30426	10.844	17.0364
	3.45638	22.1768	-5.71429	-5.48309	16.5819	19.5158
	4.13121	24.1781	0.931278	-4.76834	18.7543	19.7744
	6.61022	25.856	7.92802	-2.85629	17.8468	17.656
	8.20361	23.109	11.6597	-0.199469	18.1318	15.57
	11.7133	15.4516	13.8551	1.65176	19.6018	14.7745
	16.0112	8.52075	16.6502	4.63709	24.0007	14.9842
	15.2773	5.81309	20.6454	8.58555	31.9387	14.7198
	12.6772	3.59921	24.4344	10.7341	37.1928	11.3094
	15.5227	-1.19799	25.7686	12.9515	39.3493	5.63989
	20.911	-5.751	26.2524	17.322	43.6511	2.72335
	22.1686	-6.96428	28.1899	20.9066	45.7626	3.5765
	21.0367	-6.13214	28.6152	22.658	41.5467	3.87598
	23.015	-7.29962	26.1093	24.0669	37.7577	1.47952
	27.9561	-13.5117	25.8274	23.0204	36.9676	-1.89516
	31.4723	-23.2672	30.6036	18.5251	34.3799	-4.01266
	31.3449	-31.9214	38.2009	14.5373	29.6554	-3.92951
	28.9364	-37.7005	47.8028	12.3656	25.9569	-3.62716
	27.2643	-41.9446	58.2835	10.296	25.6782	-5.59225
	28.8038	-44.5508	66.6206	9.58267	28.4908	-8.08191
	32.6441	-44.4118	72.998	10.631	30.2305	-7.52351
	35.5297	-41.9764	76.9583	11.0738	30.284	-3.55379
	35.9826	-38.7539	73.7947	10.8934	31.6976	0.0353246
	33.1199	-35.6837	63.5499	9.81963	32.25	-1.82667
	25.2422	-32.5682	52.6471	5.51665	30.6634	-7.54236
	14.3585	-30.2029	44.874	0.899885	31.9442	-8.7038
	4.7418	-30.3991	38.4063	1.71775	35.2761	-3.83462
	-3.87229	-31.7344	29.2511	5.66235	34.8407	0.507849
	-12.8642	-31.4498	17.5593	6.27115	32.4216	2.41506
	-19.2945	-30.3174	8.46089	3.86172	31.4868	3.50538
	-20.7548	-28.761	1.69494	1.8002	30.0621	3.2376
	-19.0489	-24.8643	-8.94142	-0.511178	28.3759	1.95872
	-17.2622	-20.0276	-21.9895	-2.75918	28.3049	0.291951
	-17.2025	-17.2997	-28.7113	-1.58095	26.9168	-1.51569
	-17.231	-15.0085	-26.7458	2.45202	22.692	-1.55048
	-13.7477	-10.0394	-22.0617	4.75046	20.4261	-0.431744
	-9.14241	-3.26579	-18.7378	3.65917	22.9294	-1.28092
	-11.3914	3.27572	-15.3135	1.24406	25.9625	-2.89887
	-21.0138	9.41895	-13.3153	-0.940297	24.9397	-2.03384
	-29.3089	14.372	-17.0558	-3.88524	20.0943	-0.368761
	-32.3366	16.5681	-21.4144	-9.68963	13.2556	-1.25761
	-33.4551	17.462	-19.4956	-16.8457	6.02487	-1.88374
	-33.1415	19.6357	-18.0489	-19.5646	1.4282	2.50956
	-29.3058	21.2011	-21.8618	-16.8194	0.463623	8.69384
	-23.728	19.1473	-22.0419	-14.62	-0.420897	10.7084
	-19.9539	16.4784	-17.018	-15.0229	-2.53927	9.2553
	-18.8221	17.9458	-14.7562	-14.5896	-2.52225	7.02543
	-18.0737	21.8056	-12.1617	-13.1264	-0.756012	4.60714
	-15.2743	23.3825	-2.08868	-12.7313	-2.00201	3.21148
	-11.8437	22.2126	10.5076	-13.1248	-5.31236	2.8743
	-11.3761	19.1079	18.0532	-13.2278	-4.61475	1.60718
	-13.8476	12.129	20.7878	-12.2778	0.143572	-0.289397
	-15.3453	1.84336	19.9442	-10.7128	3.16787	-0.176487
	-12.6689	-5.79402	13.3676	-10.588	3.25217	2.39267
	-7.83912	-7.15498	2.29985	-11.5438	3.96267	4.56817
	-7.78708	-5.20571	-7.46979	-11.0696	5.5082	4.08071
	-14.9653	-3.69901	-14.9973	-8.76953	5.1758	2.29522
	-22.5553	-3.48424	-25.3055	-5.2574	2.21358	1.55716
	-24.2927	-4.28551	-39.2508	-2.268	-2.26544	1.26536
	-20.4845	-4.86187	-51.2644	-3.20566	-6.0846	0.0401104
	-14.408	-3.17708	-56.4118	-7.18011	-8.70128	-0.583178
	-10.8911	0.304174	-54.6869	-9.9901	-13.3397	0.782523
	-12.3317	2.55734	-50.5585	-12.5671	-19.3137	2.06397
	-14.8208	3.05322	-46.7873	-17.2147	-19.983	2.40823
	-14.9732	3.91281	-39.9862	-19.8768	-14.8691	5.01516
	-13.4135	4.32053	-28.4874	-18.2188	-10.5906	10.1254
	-10.103	1.95224	-16.3746	-18.1542	-9.69749	12.4175
	-6.48933	-1.10653	-4.4896	-21.2905	-10.5853	10.1209
	-6.0931	-1.20334	11.1739	-20.8836	-12.8137	7.46812
	-8.01869	1.88012	30.3872	-17.3082	-15.4624	6.46524
	-9.65995	6.84641	45.6978	-16.6143	-15.7378	5.6725
	-11.2303	12.0115	50.666	-15.2369	-12.063	3.34905
	-11.8719	14.6778	48.6583	-8.32563	-6.30569	-2.35936
	-10.5831	14.9642	46.8139	-1.20044	-1.01326	-9.30738
	-8.61834	17.1071	43.9259	2.88419	4.50321	-12.4893
	-6.19355	22.2807	36.0765	7.62915	11.3625	-12.3934
	-3.78557	25.455	28.0078	12.5129	17.1922	-12.0109
	-2.85059	23.5389	25.7952	14.419	20.485	-11.0121
	-1.61639	19.1581	25.9217	14.7	23.2714	-9.71804
	1.26215	14.4522	21.6697	14.3744	25.9359	-9.07729
	3.03946	9.83378	14.0337	12.1344	28.294	-7.75476
	3.09951	6.71643	8.6363	9.09736	33.8401	-5.41946
	3.7241	4.96096	6.22728	6.94265	42.2688	-3.52143
	4.61849	2.83511	2.64992	5.01125	46.2159	-3.02736
	4.76337	1.02293	-5.38541	3.93005	42.4536	-4.1279
	4.74023	0.881032	-16.5124	5.17989	36.4741	-5.35478
	4.32067	0.702037	-24.3148	6.6688	34.329	-5.01195
	4.27092	-1.0185	-26.0533	6.49321	34.6229	-3.94596
	7.17845	-1.33619	-28.2733	6.04256	32.8249	-3.3253
	12.6764	2.59346	-32.8774	5.08465	31.1944	-2.25164
	17.8729	7.9176	-32.386	4.09527	32.6296	-0.177175
	19.8208	11.0682	-28.5796	6.72907	33.7277	1.42527
	15.7376	13.6443	-30.1525	10.2362	31.7403	1.40978
	8.70178	17.9099	-32.3781	7.99079	24.6534	0.728827
	6.82293	22.552	-27.5806	3.05103	12.639	0.569854
	10.8592	26.7473	-21.9914	2.13101	0.496388	0.242643
	14.3484	32.0092	-21.6093	3.20352	-14.7493	-1.39767
	14.5475	38.0044	-22.7222	1.01533	-36.3986	-3.70979
	13.1607	42.6889	-23.7303	-3.64738	-52.6475	-5.97387
	11.5735	46.2884	-26.3875	-6.54172	-58.3788	-9.00434
	9.53113	48.3503	-29.1993	-6.93079	-63.6698	-11.5562
	7.37702	45.1822	-31.118	-7.37398	-69.2395	-10.9966
	7.91302	38.9605	-32.7045	-8.30281	-69.2112	-10.3602
	10.7532	39.3693	-32.1497	-7.04856	-66.1581	-13.3147
	10.8131	47.5239	-28.6578	-2.3137	-62.8279	-14.7856
	8.04557	53.4813	-25.0887	2.71768	-57.459	-11.4818
	7.25264	52.7831	-22.7773	4.20464	-49.5941	-9.57142
	7.79634	48.1713	-21.1337	3.5563	-41.2	-10.3089
	4.83722	40.5136	-21.1623	3.93469	-34.2203	-7.76616
	-2.32461	31.7381	-21.7671	4.52833	-28.2668	-3.26303
	-9.79585	25.1567	-21.1915	4.74372	-21.9209	-2.32321
	-14.2853	17.9776	-23.5678	5.88682	-14.9665	-3.53311
	-15.3138	5.52018	-29.7892	6.43381	-8.45636	-2.86839
	-14.1897	-10.8191	-32.1845	5.2801	-4.98289	-0.229405
	-13.5129	-26.7889	-28.8367	5.01934	-5.57643	2.3766
	-14.3707	-38.6111	-25.137	5.80185	-6.09318	3.92763
	-13.4757	-43.691	-22.6927	4.45158	-3.33662	5.15141
	-8.41942	-45.4254	-21.1043	0.971468	-0.767468	6.38597
	-3.58073	-50.5406	-20.8692	-1.30033	-0.397643	7.62996
	-4.65403	-57.9568	-21.3285	-1.49133	0.909199	11.5747
	-9.19045	-59.7018	-22.7594	-2.08964	2.14275	18.2802
	-9.73194	-52.1344	-26.0218	-3.15195	0.0875297	20.333
	-5.77914	-38.5144	-29.0969	-1.73031	-2.5922	15.2211
	-3.29997	-24.0613	-28.0059	0.937474	-4.38521	11.8905
	-4.36205	-13.0859	-23.6728	0.395071	-8.56768	14.854
	-6.58404	-8.1054	-23.9189	-1.99757	-14.5564	18.3876
	-8.21407	-8.36532	-28.6194	-1.05352	-18.2634	19.6528
	-8.53695	-8.69287	-24.2368	2.16094	-18.6852	20.6182
	-7.40786	-4.23922	-6.52501	2.17503	-18.0464	21.3125
	-5.19619	1.70587	10.9992	-1.45848	-19.0723	20.9494
	-2.72817	2.23548	18.6089	-5.01448	-20.9065	19.0431
	-1.57495	-1.03948	19.824	-6.84813	-20.7165	16.0384
	-2.17356	-1.87982	20.815	-7.43038	-21.8592	15.3887
	-2.71851	-1.98782	24.8299	-7.22111	-27.6076	17.9815
	-1.93488	-6.57873	31.2674	-6.66608	-30.8126	18.8612
	-1.15816	-13.298	34.4777	-6.19725	-27.5452	15.741
[truncated: 13,364 more rows]

## Sheet: SKD
animal_number
8	9	10	11	12	13	14
current_eeg
25.4326	2.06843	17.7888	40.1704	10.7436	4.68574	-1.21869
6.72814	2.38578	15.3772	40.7503	12.6439	1.36856	-5.56458
-9.05983	0.311163	16.755	43.5957	14.0093	1.31911	-7.66497
-21.2598	-0.938668	15.8256	39.1783	13.73	2.61719	-7.8066
-30.3413	-0.496134	13.1813	27.5098	12.8377	-0.679884	-7.35529
-34.6273	0.903061	11.9206	18.7217	12.5414	-9.35768	-6.03534
-38.0411	2.62471	11.6282	14.6895	11.8014	-14.1885	-2.38123
-44.5511	3.94178	12.2793	10.8381	9.71021	-11.1269	2.84985
-50.3299	3.76185	13.0274	6.3552	8.08707	-8.79472	8.35549
-51.6077	1.98252	12.3018	1.08451	7.33281	-11.7883	14.219
-48.8972	0.696662	10.777	-5.9785	5.25765	-14.3332	19.2478
-42.8329	1.12745	8.58526	-12.5351	1.77203	-13.956	21.6265
-36.5993	1.36856	5.89155	-15.7117	-2.91251	-14.118	22.4929
-35.6779	0.555525	4.4488	-19.3508	-9.61102	-15.6063	24.4152
-37.9585	-0.0131422	4.32487	-28.7218	-15.7421	-17.1315	27.4995
-35.0327	-0.620388	3.97721	-37.7645	-19.6147	-18.6652	28.894
-26.7241	-0.191979	1.40245	-39.2377	-23.8019	-18.8638	26.4163
-20.1548	5.83736	-3.53088	-39.4403	-26.2001	-15.4593	22.5168
-15.897	16.4008	-5.45702	-42.7684	-22.1325	-9.62615	20.7006
-10.3564	22.5359	-1.20223	-42.0138	-16.6394	-5.01752	19.7457
-3.6716	21.0264	3.73937	-36.7048	-17.9068	-2.70387	18.0904
4.45252	18.6912	5.10112	-36.0289	-24.1051	-0.859064	17.6831
13.8535	19.3186	3.52931	-36.7826	-28.9074	1.45355	18.2381
20.3255	20.1072	-2.23902	-26.9369	-30.9386	2.8361	16.997
22.8677	20.8353	-11.4939	-15.5402	-31.6404	1.53834	14.0122
24.0858	22.4907	-18.3987	-18.8934	-31.441	-1.75838	10.5468
22.8583	21.5108	-20.4684	-25.9537	-30.0639	-4.08988	6.9017
18.6538	15.8531	-20.139	-23.5037	-27.2712	-3.87136	3.33988
16.3528	9.90292	-19.9713	-21.1422	-24.394	-2.26413	-0.258231
18.8898	8.47024	-21.0642	-22.1181	-23.6176	-0.834903	-3.52079
22.6706	10.5702	-20.3494	-18.4821	-22.995	-0.660363	-5.70405
24.3568	11.5208	-15.2246	-12.4479	-19.5161	-1.96447	-7.53636
25.3981	10.8029	-10.2107	-7.76841	-17.2943	-3.47476	-9.2636
25.0039	12.6583	-6.98274	-4.46932	-20.1144	-4.78355	-9.5767
18.257	17.2598	-1.89804	-6.37404	-21.8156	-6.42532	-7.88445
7.21211	19.6485	-0.253767	-13.8918	-17.3678	-6.91478	-4.15022
-0.330934	17.068	-8.92952	-22.0963	-12.4003	-5.52245	0.852096
-4.60708	11.0722	-21.0565	-27.6586	-12.1148	-5.12282	4.34039
-10.1154	5.94741	-28.6538	-29.4307	-13.4283	-7.0027	4.49361
-14.0986	5.65147	-33.2311	-27.9763	-13.4008	-7.54324	2.70915
-13.3259	8.57178	-35.7533	-25.5563	-13.2067	-3.95127	1.01359
-12.4691	9.38205	-33.8788	-23.5264	-12.4927	1.0628	-0.30769
-16.2353	7.29661	-28.1471	-19.0324	-10.2403	4.05005	-1.56149
-22.6767	6.35844	-21.5105	-9.75634	-7.83445	5.52037	-2.08721
-29.0896	8.03541	-13.9793	-1.62381	-5.93053	6.87741	-1.93597
-36.6141	9.66814	-1.86377	-0.877807	-4.65666	8.28707	-2.95918
-44.5145	9.28354	12.961	-4.4964	-4.89434	9.04317	-6.04628
-46.6849	7.2091	20.8463	-7.30411	-5.45491	7.05634	-9.75118
-40.3159	5.294	20.3105	-6.6044	-5.15758	3.63339	-11.8707
-30.7972	5.67326	21.496	-0.133593	-4.92511	4.65447	-11.3454
-22.3086	6.32269	28.3392	6.99243	-4.18246	9.39021	-9.78174
-13.9315	3.37866	35.4638	4.52635	-2.14056	10.093	-9.38755
-6.87297	-0.210332	40.7806	-4.25246	-0.27503	6.35679	-9.09222
-2.95875	-0.687446	45.4771	-5.66258	0.865662	4.8034	-6.32411
0.408741	-2.39253	48.3876	1.01791	1.95727	7.13429	-1.59665
4.42609	-7.2181	48.8917	6.19404	3.11085	8.97152	2.68555
6.12823	-9.79668	46.9964	8.665	4.49474	6.37292	6.07333
4.38408	-9.62731	40.0206	10.7532	6.26023	1.82756	8.52681
1.54261	-10.8416	27.9448	9.94668	9.10932	1.90441	9.00154
0.645653	-13.1998	16.534	8.59676	12.9627	5.84544	9.21388
2.63382	-13.7385	7.89724	11.8874	14.1242	7.0988	11.2948
4.93817	-10.329	-0.937745	14.536	11.0245	5.56342	12.1341
4.99169	-3.09228	-7.98931	9.64827	8.45267	4.57572	9.60797
3.06118	4.49479	-10.2185	3.67692	8.54169	4.24838	6.94424
-0.153562	9.39799	-10.6461	5.40552	8.1498	5.32876	5.12743
-4.03155	11.8202	-9.75994	9.99251	7.50294	7.50328	3.17095
-6.19332	13.0958	-5.60575	8.18293	8.3638	7.92399	2.6937
-5.16638	13.8526	-2.34684	0.737855	7.82521	8.315	3.27137
-3.96901	13.3269	-2.9485	-6.27614	4.64858	10.7794	3.04105
-5.88699	10.969	-6.36687	-9.84237	3.74672	11.2286	2.88225
-8.85907	8.58542	-15.629	-11.3177	7.58487	9.25064	3.19334
-10.1202	8.03692	-30.4251	-15.8744	11.7371	10.1238	4.63478
-11.6407	9.50932	-42.0716	-26.1678	12.6712	13.4476	8.61106
-15.0714	12.7173	-46.703	-38.3972	12.1995	15.1363	12.0849
-18.4415	15.7353	-46.4347	-48.1279	12.264	15.31	12.4271
-21.2402	16.139	-40.0388	-53.091	11.2284	15.391	12.7206
-24.4163	15.1584	-27.1572	-54.072	6.9639	14.9356	14.3576
-25.6146	14.6242	-12.6913	-55.4688	0.564427	13.202	14.8342
-23.3064	13.0278	-1.64001	-57.0446	-4.89447	10.7384	13.5053
-21.862	10.5977	4.17025	-53.9575	-8.33749	10.0767	12.0719
-23.4757	10.2806	6.36157	-48.8688	-10.7656	12.0832	12.2469
-22.6035	10.3748	7.95135	-48.1424	-12.0728	12.7256	13.8414
-16.7389	7.30608	10.304	-50.2533	-11.2617	9.45269	14.2855
-11.434	4.31957	13.4504	-51.6316	-8.4234	5.43098	12.1846
-9.32359	5.01623	15.1628	-52.9205	-4.60331	2.2192	8.95859
-7.4442	5.60733	12.2702	-51.9639	-1.36489	-1.78938	6.30519
-5.43193	4.1725	8.48306	-45.1101	0.839318	-5.526	5.26016
-4.24641	4.16986	10.798	-35.2149	3.10114	-8.60975	5.96393
-1.7142	4.32209	15.6025	-25.617	5.07913	-13.0499	7.08169
3.18801	1.9348	13.9849	-17.5764	6.48898	-16.5869	7.40444
8.81463	0.927283	8.33949	-15.6026	8.94801	-16.0101	6.68264
14.5559	1.89049	6.59558	-15.2278	11.0234	-13.8786	4.7223
20.115	-0.408784	7.35914	-2.13769	9.52016	-13.1569	1.53335
25.0219	-2.93969	6.11371	20.9069	5.88739	-12.4746	-2.10309
30.2711	0.57404	5.09799	36.7105	2.86578	-9.71388	-4.0389
34.451	4.4259	6.79631	41.7799	0.574695	-5.50568	-2.4045
32.3057	1.91691	9.01512	44.4314	-0.446352	-3.29284	0.50706
23.0246	-1.44327	9.04062	49.5425	0.49286	-5.31871	1.36525
12.6399	-1.07699	6.5416	56.1588	2.72634	-9.18101	2.08233
5.44246	-2.07731	4.61024	59.7051	6.2252	-11.435	4.9781
0.568079	-6.86474	5.97654	59.2717	9.99077	-11.3487	7.43853
-4.09403	-10.4628	8.35399	57.4453	11.2246	-10.0508	7.85457
-8.65479	-10.1911	9.03338	51.8134	11.3885	-9.80827	7.5337
-10.3988	-8.33609	7.65134	40.7763	15.0721	-11.8715	6.33521
-8.23196	-6.42232	3.18971	28.3061	20.9827	-14.045	4.5669
-5.21933	-4.52245	-3.16353	17.8373	24.4463	-13.8441	3.66306
-0.898763	-3.65956	-7.57191	13.1224	25.2284	-11.7884	2.77021
9.07885	-3.98522	-9.14603	13.6503	24.7165	-9.44342	1.00792
20.8423	-3.92815	-8.17523	10.9133	23.1758	-7.70519	-0.596498
25.1464	-3.57245	-3.35589	4.40596	22.5331	-7.27872	-1.67205
21.743	-4.93683	3.61954	0.973313	23.9054	-7.88699	-2.47543
16.5261	-8.23884	8.08381	-2.12285	24.8017	-8.0373	-3.0651
12.0798	-11.788	8.78271	-7.0411	23.4863	-7.38482	-3.49836
9.4471	-15.1112	8.49772	-7.70929	21.4767	-6.58068	-3.34818
9.2851	-18.3296	9.18803	-5.38201	20.1308	-4.28331	-2.4073
10.6654	-20.1228	10.2029	-4.45041	18.5715	0.191219	-0.895913
13.4833	-20.0125	10.0714	-0.874131	15.78	3.02812	0.662969
16.4645	-19.6708	8.57009	5.77863	12.0563	2.07203	1.09367
15.7686	-19.8046	6.71694	8.9178	7.08518	1.63979	0.507408
11.9997	-19.9657	4.52898	9.61115	-0.349898	4.95282	-0.033156
11.1833	-20.5466	2.2284	14.947	-9.65504	9.83643	-1.0013
15.2476	-20.6293	2.75875	22.0269	-18.3729	13.6142	-2.44916
18.3938	-18.2049	6.31414	21.4504	-24.4787	14.2793	-3.36053
15.8853	-15.0343	7.01691	16.8303	-28.5632	12.0132	-3.90856
12.4119	-14.8385	1.57618	18.9791	-33.8943	11.974	-3.85704
14.9445	-16.7694	-6.8561	23.6136	-40.7606	15.2721	-2.16487
20.0506	-17.0567	-14.0956	21.5416	-44.4851	15.2479	0.408124
19.8861	-15.3889	-16.6978	18.2852	-44.054	11.7567	2.65073
15.9267	-14.1505	-14.3441	19.8738	-44.46	11.9398	5.15352
13.8555	-13.2401	-11.2549	21.1019	-46.9183	14.7472	9.13324
14.0783	-11.0743	-8.63773	19.2151	-46.581	13.4361	14.3092
14.8371	-8.84846	-3.42934	16.4765	-41.9331	8.44344	18.3053
13.5731	-8.28408	3.42195	12.4013	-37.2174	4.78355	19.2301
9.46246	-8.21626	7.15419	7.76858	-34.7813	3.93045	17.7208
10.0907	-7.30611	6.37482	5.2855	-33.5364	3.93103	15.2645
19.3372	-5.76261	5.30864	3.93744	-33.0217	3.1714	12.674
25.9025	-3.65932	7.64476	2.32597	-32.6413	2.53119	9.13223
22.9805	-1.62693	10.014	2.5552	-31.2701	3.50918	3.39419
18.3345	-1.41852	9.16057	6.02314	-28.488	4.69588	-2.04105
15.3096	-2.36389	8.34507	9.64573	-23.3837	3.53807	-4.41226
11.011	-0.567812	7.93208	9.79068	-16.6539	0.886722	-7.22866
8.10031	4.05428	5.53224	8.30902	-11.5339	-0.741344	-13.4381
7.79079	5.53213	4.43112	9.58595	-8.10142	-1.9513	-18.3118
6.25817	1.98063	5.00422	14.6362	-4.35416	-4.45471	-17.5894
4.17057	-1.15876	1.7762	19.5339	-2.58102	-6.7191	-14.3709
3.83799	-1.77175	-4.44589	17.4275	-4.80036	-7.0331	-13.6662
1.93958	-2.83758	-8.88784	9.32107	-7.7245	-7.05617	-16.4661
-3.85218	-3.97595	-11.217	5.31503	-9.8656	-8.13502	-20.1888
-9.03547	-3.01585	-12.2746	7.28894	-14.1379	-9.18542	-21.6235
-9.82357	-1.81909	-12.3007	8.68086	-20.4455	-9.57767	-20.0257
-9.65974	-2.85551	-11.7874	7.50517	-26.1844	-10.162	-18.5923
-12.839	-5.03601	-9.02258	4.46883	-32.4491	-11.2977	-20.0004
-17.4357	-6.23161	-2.0996	1.55125	-40.2538	-10.9666	-21.2016
-19.0058	-6.24737	6.31827	0.803067	-45.5032	-7.65941	-18.9493
-17.1469	-5.38714	11.1295	-1.34337	-45.3136	-4.5656	-16.5854
-15.7041	-2.68885	11.3506	-5.59671	-42.7899	-4.5312	-17.374
-17.5564	1.18415	10.3761	-7.60407	-41.0087	-4.70166	-18.7154
-21.6264	2.66627	9.93217	-9.36695	-39.3227	-3.2461	-19.0012
-26.1929	1.20228	9.54453	-13.075	-37.2552	-3.95627	-20.7321
-30.6882	0.722587	9.61417	-15.1464	-36.2462	-8.90082	-24.4105
-34.4569	1.97825	8.52897	-15.7446	-36.2136	-14.2841	-27.2303
-38.5035	1.69315	3.98389	-16.1474	-33.7602	-16.0217	-27.3945
-44.024	0.134853	-0.0888842	-13.1313	-26.4563	-14.0847	-25.4475
-48.7469	0.382088	-0.535032	-6.81713	-16.0043	-11.3895	-23.209
-50.9249	2.06775	-2.49691	-1.76827	-4.80719	-10.5837	-22.2044
-51.752	3.17885	-6.33098	0.797496	5.85279	-11.4563	-21.8109
-51.0768	3.86252	-5.24911	2.81515	14.337	-12.2159	-20.929
-47.5965	5.10446	-2.02963	3.38949	20.2618	-12.4576	-20.0416
-41.5296	7.90094	-3.33087	-0.373085	25.2203	-12.906	-18.5944
-33.0749	12.4131	-5.93064	-5.42939	30.3186	-13.7975	-14.912
-22.2896	15.9155	-7.95057	-4.58507	35.9017	-14.7156	-10.2943
-12.0785	16.0486	-12.3161	-0.198916	41.509	-15.6026	-7.78153
-6.10924	15.0054	-15.5158	-1.86932	44.5465	-16.9113	-7.3488
-2.36216	15.731	-15.7156	-7.92808	42.905	-17.3256	-6.44049
3.68566	18.1793	-18.0172	-8.45594	38.0178	-14.7298	-4.31514
9.64576	21.9996	-21.3747	-4.19721	32.663	-11.4665	-2.6574
11.4523	25.908	-22.0471	-2.99456	28.5711	-12.1284	-2.32804
12.9584	25.4959	-21.9328	-5.02119	25.7229	-15.0325	-3.38226
17.5016	19.9073	-20.8819	-5.71075	21.8951	-14.2412	-6.49765
20.5978	14.7804	-19.8808	-4.14882	16.5358	-10.2357	-9.78036
19.9379	12.787	-23.886	-1.30157	13.6123	-9.37373	-9.42412
19.5835	10.9798	-27.3544	2.42998	14.8092	-12.4743	-6.40433
20.6682	8.0976	-22.4122	4.55206	15.2708	-14.0461	-5.17019
18.9705	5.27321	-17.0304	1.9328	12.279	-13.3894	-6.42768
12.9651	2.99085	-16.5981	-3.15889	10.1211	-14.6715	-7.07251
6.73949	1.79073	-12.1025	-6.39772	11.5275	-16.6446	-5.15999
3.55405	1.50905	-3.83264	-8.69677	13.4856	-14.842	-2.45889
1.4547	-0.0680564	-2.59747	-11.2048	13.9209	-9.85168	-1.90157
-3.07437	-4.12875	-5.93612	-11.6988	13.8419	-4.36219	-3.01977
-9.87482	-7.64297	-3.26942	-10.6914	13.6267	0.178264	-3.38221
-15.3706	-6.95802	3.75759	-10.8377	13.5832	2.38702	-3.19346
-17.7604	-4.87565	7.53548	-12.8501	14.5006	3.71826	-3.53972
-19.0719	-7.67556	10.4966	-15.4684	15.5109	6.62	-3.58784
-20.5689	-13.6909	17.9072	-15.4615	16.3289	8.65107	-2.8947
-21.2893	-14.6502	25.6303	-12.5103	18.6545	7.29652	-2.3606
-22.2622	-8.38601	29.0293	-10.5336	21.8754	5.42641	-2.87216
-25.0419	-1.00695	29.4913	-7.49396	23.7272	5.26434	-4.76558
-27.3527	1.50642	26.8055	3.12756	24.82	4.68959	-6.79578
-26.7099	-0.528257	21.6404	17.9832	25.8845	2.94504	-7.2835
-24.3002	-2.08854	18.2355	27.5308	25.1328	2.64438	-6.44322
-21.954	-1.45033	16.2798	31.2047	22.5327	3.75576	-4.66351
-20.1455	-2.24816	14.7882	33.2294	20.7578	2.88196	-2.0435
-18.8172	-5.46527	16.0638	32.3289	20.9419	0.345617	-0.713595
-17.7621	-6.29386	15.5194	28.9193	21.4959	0.282896	-1.61918
-17.31	-1.60643	7.47875	25.8537	21.0738	4.04169	-1.72376
-16.9594	3.56246	-1.01467	17.6464	20.6591	9.20096	0.0754914
-15.0677	2.5472	-2.26346	2.91941	21.5013	12.3009	0.441169
-13.0067	-1.02366	-1.76492	-5.878	22.8127	12.0035	-1.75683
-13.1025	0.349441	-5.85262	-6.69504	23.0556	11.2632	-3.47905
-13.134	3.33063	-9.70679	-9.54772	21.6635	12.4108	-3.03985
-11.5063	2.37679	-8.7536	-11.2169	19.1823	13.7003	-1.65951
-10.5365	2.36719	-7.30004	-6.47892	16.7418	14.2441	-0.319091
-10.1428	6.52983	-5.92159	-3.12305	15.2377	15.2203	0.890845
-9.02478	8.3068	-0.34527	-3.59071	15.1671	16.7573	1.23948
-8.00885	4.77806	3.63668	-3.79241	16.5749	18.1125	-0.312726
-6.21039	1.04271	-0.305226	-5.12223	18.4653	18.4411	-3.13912
-3.93778	-0.402173	-4.68985	-5.40319	19.5806	17.3931	-4.96692
-4.72175	-1.80849	-5.00362	0.0219353	19.265	15.6471	-4.5506
-7.07008	-4.23195	-7.56218	4.61739	16.8626	14.6993	-3.07428
-7.25394	-6.49429	-12.5636	0.192623	13.1774	15.3147	-2.44662
-6.97823	-7.97209	-14.8087	-8.03965	10.8722	14.3315	-2.61566
-5.77113	-8.934	-16.1729	-11.2063	10.2552	8.95889	-1.66724
-0.174889	-8.69243	-21.3733	-10.4678	9.86242	3.6216	0.261888
6.29795	-6.53285	-28.6697	-10.7128	10.5132	2.45076	0.65376
9.90716	-4.18556	-30.1457	-13.1881	12.036	2.33381	0.118266
14.3328	-3.53731	-21.8861	-18.3106	11.7409	0.922231	1.78611
20.7117	-3.40161	-10.6744	-22.4511	9.88455	0.44137	4.90043
25.8832	-2.00478	-3.91538	-20.0745	9.04115	1.94889	6.25697
29.6181	0.163703	-1.22669	-16.0395	9.44556	4.00846	5.18816
30.507	1.39025	0.554864	-16.3732	10.039	5.55779	2.82306
26.5868	0.800958	4.47056	-15.0092	9.87353	6.63494	0.441023
23.5133	-0.0679247	10.5699	-9.77515	7.40421	6.76545	-1.27012
26.0669	0.730744	12.8926	-8.25491	2.02965	4.92838	-2.26121
29.0104	1.87586	9.40896	-9.1656	-4.66176	2.3689	-1.5709
28.4545	1.19389	6.69035	-6.25898	-10.4441	1.75693	0.276798
28.2829	-0.581354	7.26027	-3.39766	-14.559	3.09218	-0.364294
29.7287	-1.91006	6.21876	-3.83002	-18.0568	4.27161	-3.90698
28.2471	-1.91944	2.04958	-2.60852	-20.9245	4.22642	-6.09513
22.9758	0.53677	-0.528253	0.792269	-21.2623	3.54014	-5.30232
20.3091	4.70629	0.584617	3.12207	-20.4258	3.41402	-3.58558
25.6266	7.07233	0.0605689	6.44033	-22.0227	4.2412	-2.02507
35.3789	6.14965	-5.20922	9.63721	-23.2974	5.29703	0.23277
41.5882	4.83772	-9.46168	7.50956	-18.9755	5.52557	4.0399
43.4167	5.54903	-9.20399	4.3714	-11.9901	4.35465	8.26399
46.892	7.48888	-8.81411	4.867	-8.0244	3.29892	10.758
53.1394	9.6402	-10.4934	1.9183	-6.36871	4.35394	10.9314
58.0367	10.7264	-11.7108	-5.49975	-4.77514	5.27603	8.38774
61.7514	9.19113	-11.8482	-8.05639	-3.83654	3.38311	2.91084
65.7707	8.04659	-12.9463	-7.10086	-3.86646	2.06758	-2.17465
67.3724	11.093	-15.6633	-10.3618	-4.42493	3.79337	-4.04714
66.9802	13.5478	-17.3264	-13.5343	-4.9213	5.00744	-5.43616
67.8977	9.66035	-15.7962	-8.74355	-4.48632	4.71521	-8.01613
67.6455	4.78761	-14.0404	0.189084	-3.76702	5.01159	-8.56315
64.4688	5.90667	-14.6124	2.78748	-3.94441	5.1517	-6.56857
62.2542	8.86678	-12.9687	-2.83624	-4.74756	5.38653	-5.361
59.9383	6.82333	-4.85801	-7.04229	-5.81215	6.77686	-5.06841
52.996	2.55507	5.31548	-4.85421	-6.90718	7.80054	-3.55448
44.7071	2.63403	12.3641	-3.40238	-7.80626	10.4365	-0.996048
39.8703	6.16641	18.7706	-6.1719	-9.25211	17.6102	1.98946
34.6801	8.36226	26.385	-8.20942	-10.9296	24.7385	5.63626
23.7431	8.72683	30.654	-10.0676	-11.0532	28.1385	8.80032
9.46978	8.24253	30.0986	-14.4502	-10.0784	30.4794	9.78093
-2.41047	7.05752	28.8855	-14.0336	-9.47853	31.2485	9.24909
-11.5118	6.97047	28.966	-6.20476	-8.26044	28.2652	9.96776
-20.1533	6.48703	28.6088	-3.83881	-7.01894	25.2418	13.0196
-26.5208	0.78831	25.209	-9.74692	-9.10388	24.3949	15.8447
-28.6583	-6.56297	18.8668	-9.75182	-12.89	21.9211	16.2606
-28.9562	-6.66767	13.1535	-2.84553	-13.7659	17.9982	15.914
-28.3614	-1.01198	7.3741	0.303532	-13.2511	17.639	16.714
-25.4022	1.23845	-1.9875	2.18485	-14.4667	19.5734	17.872
-22.1303	-1.626	-10.5992	6.43799	-15.6542	18.1867	18.1798
-21.3461	-3.59371	-13.293	6.17155	-14.8935	13.856	17.1549
-22.1466	-2.32736	-13.3395	3.24977	-12.6214	8.72768	14.6996
-23.7456	-1.18693	-13.7003	6.73094	-9.75027	0.140582	11.2005
-26.2676	-1.92474	-13.0672	13.2573	-7.55257	-10.8636	6.65017
-27.6075	-3.53855	-10.4684	14.7648	-6.3804	-17.1102	1.94632
-26.2761	-5.56779	-6.26043	12.1525	-5.17413	-18.2471	-0.201111
-24.1758	-6.33195	-3.01657	9.39744	-3.31495	-20.0738	0.628279
-22.7144	-4.52512	-1.09488	8.31425	-1.42546	-21.6969	2.01462
-20.7329	-4.31193	2.91349	9.1297	-1.1402	-20.5208	2.7773
-18.3137	-8.06561	6.08188	9.83331	-2.43131	-20.2575	2.90189
-18.0112	-9.54151	4.22041	10.661	-1.33978	-20.6631	3.00979
-20.5589	-5.84859	3.00651	14.6836	4.71685	-16.856	4.457
-22.7359	-4.40964	3.95507	19.3035	12.8009	-13.6051	6.32739
-21.016	-9.60978	-0.751487	19.5983	19.9224	-17.8704	6.78952
-16.3361	-15.4418	-9.62994	18.3751	25.6554	-22.5751	6.37103
-13.9845	-15.7007	-13.7864	19.9778	29.0187	-19.9464	5.21615
-17.3293	-12.4666	-13.2051	21.0609	30.3566	-16.291	3.33361
-23.946	-11.933	-12.999	16.3916	32.0708	-17.9766	2.97491
-30.5809	-14.9797	-13.3605	10.2669	33.4317	-21.2951	4.20732
-37.1786	-16.0577	-11.5291	12.0688	31.8627	-21.6966	4.94607
-43.4124	-13.0917	-7.85755	16.3688	28.7114	-19.2591	6.73115
-47.2977	-10.8332	-4.92954	10.1471	26.6981	-15.9952	10.8733
-48.6944	-11.2544	-2.03348	1.966	25.5607	-12.3074	13.4826
-48.7739	-11.1129	1.81929	5.9506	24.179	-6.91353	11.733
-46.4191	-9.91198	2.85103	10.6596	21.9396	-2.08298	8.21494
-40.0077	-9.86464	0.36079	3.86899	17.8124	-2.55306	6.19639
-31.2003	-10.9062	0.468898	-4.28252	11.7066	-6.7634	5.74784
-23.052	-11.8436	5.47701	-7.27447	5.1711	-7.84302	5.30604
-16.4329	-11.3598	11.6112	-11.5526	0.228648	-4.3037	4.76404
-10.3215	-8.2888	16.5638	-16.1471	-1.91978	-2.18777	5.23669
-3.90697	-4.41785	19.4933	-14.673	-1.94266	-4.63664	6.55079
2.10028	-2.32373	20.1617	-9.43161	-1.53001	-6.54465	7.43891
5.61929	-1.2796	20.4366	-6.23216	-2.4785	-4.59288	7.37292
4.93114	0.0867744	20.1142	-5.46338	-6.11843	-3.67171	7.08188
0.948139	1.44646	17.647	-5.72149	-11.2033	-7.08908	7.70695
-2.91971	2.64454	14.791	-6.50273	-15.1421	-10.3509	8.78775
-4.42713	3.49121	11.4955	-3.87968	-17.5368	-8.30373	8.30568
-4.36263	3.42543	6.47768	3.95068	-19.2014	-1.72799	5.51611
-4.02347	3.42901	4.79732	7.37095	-20.8415	3.22532	1.67475
-3.46302	4.74974	8.36232	-1.4295	-23.4965	3.00207	-0.975545
-2.75689	6.11736	8.7993	-11.7608	-25.9577	2.89161	-0.476248
-2.98147	6.10737	3.09628	-9.59333	-25.3987	6.91843	2.24905
-4.05224	5.8333	-0.70932	-0.774443	-23.4866	8.69479	4.50014
-3.6711	5.81374	1.90522	-0.69655	-23.8901	3.43299	6.06701
-2.08097	4.83558	6.65748	-7.64092	-24.9635	-2.69648	8.5296
-2.93779	3.63058	9.48976	-6.82983	-24.7707	-3.61396	12.0926
-6.94322	3.48861	11.672	2.26616	-25.6542	-2.23402	15.0487
-12.0804	3.19527	14.0481	7.41014	-26.5857	-3.23123	15.5231
-17.7476	2.25229	13.6051	7.81368	-23.7939	-4.98757	14.4859
-22.7562	1.57949	10.5353	9.82752	-19.6354	-3.52394	13.9426
-25.1405	0.810702	8.93977	11.0384	-18.0354	0.307125	12.5801
-24.9098	0.336182	8.02976	10.239	-16.8516	3.88037	9.91904
-23.3789	1.03472	4.43574	12.2771	-13.1454	7.78062	9.58294
-22.2454	1.30954	-0.0613124	16.0372	-8.05873	10.4632	11.6275
-22.2091	0.459906	-3.46605	18.9732	-3.55524	8.19646	11.4537
-22.2881	0.636016	-8.47837	22.2418	-0.551151	5.32503	9.17103
-23.0519	2.71713	-15.8925	20.9071	0.785335	8.74207	8.20436
-25.6881	4.48884	-21.8081	12.3681	1.89808	14.6772	7.40963
-28.2739	3.39469	-24.06	6.50753	4.22083	17.1988	4.35685
-28.9634	0.844996	-24.4171	8.6618	6.56294	17.4772	-0.285037
-28.4624	0.787954	-25.995	12.5507	7.33827	16.6616	-5.21762
-26.5966	2.82437	-31.1954	12.2267	7.27253	15.3442	-8.79587
-22.3511	3.94236	-37.749	8.66027	6.38373	15.03	-10.1269
-17.0737	5.04853	-41.4409	7.7797	3.01716	13.2156	-11.4548
-12.9891	7.88896	-44.018	8.25498	-1.38929	10.308	-13.4159
-10.3039	10.7642	-47.2046	4.85968	-4.38123	12.0629	-13.2056
-8.42777	11.5495	-46.6443	4.39465	-7.83871	14.4676	-11.0275
-7.22122	10.2588	-42.0233	8.45895	-12.2345	8.72025	-10.0004
-6.19972	7.64672	-37.9514	5.56138	-13.6052	0.994507	-10.6405
-5.15091	3.8486	-32.6676	-1.24578	-12.3653	1.1114	-11.6541
-4.28625	-0.0509249	-21.8972	-2.73905	-12.8439	3.3546	-12.6527
-2.83379	-2.2592	-8.96085	-5.65985	-14.0728	0.111142	-13.3011
-0.444646	-3.78814	1.19481	-13.8484	-13.3247	-3.48714	-12.9808
1.42456	-5.73137	10.1744	-20.8513	-13.4363	-2.76794	-11.7735
2.53041	-6.31995	19.5906	-25.0032	-17.0423	-2.748	-10.1567
4.20103	-6.6529	26.5378	-28.8034	-21.1081	-6.2172	-9.0912
5.40024	-9.73547	31.1072	-33.3864	-22.6972	-8.78871	-10.0483
4.84907	-13.1782	36.5035	-36.6392	-22.5775	-8.87289	-12.6162
5.97651	-13.6566	42.4959	-37.9688	-21.6546	-9.65912	-14.4001
12.1953	-12.4363	48.3568	-41.6226	-20.0192	-12.0714	-14.1479
20.1068	-10.2011	55.2505	-43.7748	-18.4376	-14.735	-12.0028
24.5593	-6.10889	61.3826	-37.062	-17.286	-17.0056	-8.91607
27.0667	-1.86938	61.1643	-28.2783	-16.1041	-17.4548	-6.7818
32.6033	1.34227	51.6105	-22.9931	-14.8961	-15.875	-5.10365
41.4417	4.26726	39.165	-14.3943	-13.5195	-16.3092	-1.0225
50.9506	5.19199	32.714	-4.85436	-11.5508	-19.6197	4.56363
60.6139	3.19558	29.1717	-5.13967	-10.5893	-20.0279	8.00643
68.9694	2.01513	21.4548	-12.7244	-12.3864	-16.677	8.8285
73.5892	3.06619	14.0017	-17.5492	-14.39	-14.9276	8.02407
76.6735	3.29987	12.8373	-15.9112	-13.1356	-14.1417	6.02613
80.3802	2.37347	14.446	-8.07073	-10.3353	-10.9573	5.137
80.931	2.3484	14.689	2.55289	-9.28289	-8.83446	6.83351
75.5352	3.48634	14.0824	9.9067	-8.46007	-10.7794	8.66815
65.2639	6.16737	12.6496	12.6735	-5.34985	-12.9422	8.6835
51.1071	10.2591	9.46819	14.2977	-2.28534	-12.5505	7.70216
37.8753	12.0834	6.87056	16.6673	-1.4511	-12.2779	6.60763
32.5043	9.59106	9.1376	19.4098	-0.456938	-13.8748	5.86299
31.6519	7.18774	15.1703	21.2538	1.36042	-15.371	5.43869
25.3142	8.81797	18.4436	20.5911	1.64177	-15.7393	4.85608
13.7783	11.7669	17.0779	18.5786	1.52438	-15.9597	4.6463
5.29897	12.5981	15.4446	18.5417	2.62638	-16.0586	4.48768
0.410443	12.8255	14.4839	19.2515	2.33056	-15.3987	3.0622
-4.92755	14.1138	11.5929	16.5773	0.63028	-14.074	1.74295
-7.25192	13.966	9.26897	13.629	1.1112	-12.7611	1.65482
-2.89589	10.3924	10.7052	16.5054	2.26997	-12.3935	1.27381
2.69316	5.89318	11.3004	22.0288	0.549787	-13.3	1.4704
4.92089	3.34927	8.19941	24.8801	-2.06507	-14.7288	3.28741
6.05542	1.59236	6.79121	27.2288	-3.48082	-14.6659	3.32721
6.87846	-1.95177	7.83028	29.8237	-5.25995	-10.4037	0.329418
5.32995	-6.4149	5.80033	30.1487	-6.95022	-3.35835	-1.99755
1.11506	-8.82885	1.4691	31.3961	-7.53284	-0.645059	-1.68863
-5.11137	-9.15204	-1.40959	35.0764	-9.56655	-5.5262	0.703825
-11.3087	-9.79247	-5.58149	33.9624	-12.6551	-11.4768	5.09112
-14.0657	-11.1583	-13.6892	26.9612	-12.0981	-11.7137	9.72615
-14.0209	-11.3463	-20.419	23.3501	-8.73986	-8.48131	11.335
-13.7513	-9.74267	-21.0618	24.431	-6.9099	-7.03094	9.7682
-9.86137	-8.19251	-21.3528	22.603	-4.48143	-6.71358	7.63695
-0.616708	-7.58917	-28.5143	18.5409	2.38678	-5.39476	6.31603
3.97634	-6.60778	-38.8156	16.8534	11.7728	-4.72797	6.03645
-2.51762	-5.5138	-44.9311	13.2976	19.9335	-4.59366	6.50912
-9.659	-6.1406	-46.8006	5.82671	24.9576	-3.0296	6.07939
-8.43212	-7.5718	-46.1006	1.47219	26.9413	-1.70849	4.05566
-4.06846	-7.53678	-40.6928	1.35107	28.0958	-1.3566	2.01967
-1.67399	-6.42714	-30.2918	-1.3672	29.4868	-0.124233	0.9301
0.245415	-5.41345	-18.8454	-8.18683	29.7777	-0.036056	0.450369
1.9543	-4.22596	-9.33854	-13.5151	28.9441	-2.52876	-0.0126019
2.22264	-3.66201	-2.96631	-12.7608	28.7104	-2.93502	-1.21327
0.679167	-5.31671	-1.47902	-9.13405	29.5315	0.247577	-2.13984
-2.15384	-7.48967	-3.65227	-9.30194	29.9535	1.92741	-1.52403
-3.7168	-7.5691	-5.65597	-10.9738	28.6658	1.27585	-2.06124
-2.91385	-8.15779	-8.59293	-8.3879	26.4505	2.71341	-5.60324
-2.4503	-12.3598	-14.7308	-5.40786	24.5272	5.71618	-8.40222
-4.3783	-15.5576	-19.2835	-5.52542	22.3776	6.49074	-7.77479
-8.38761	-13.3727	-19.4959	-3.88614	19.8801	6.66096	-5.35103
-13.0285	-11.6047	-21.6198	-0.367083	17.9839	8.90231	-2.42121
-16.522	-15.7222	-27.1305	-0.686869	16.9257	10.1838	0.581705
-19.1346	-20.8479	-29.337	-3.80514	17.4523	8.38965	2.78064
-22.8685	-21.2028	-29.5009	-4.7853	20.2854	6.53693	3.276
-28.4462	-17.2463	-33.9329	-4.6873	23.6519	5.6715	1.21992
-34.0843	-11.0645	-37.5705	-6.81731	25.7192	4.26594	-1.55541
-36.8376	-4.71897	-33.1032	-9.56177	27.2314	3.1438	-1.1445
-37.6466	-0.0500579	-25.5446	-9.224	29.8613	2.84343	1.29157
-40.8222	4.01691	-19.5246	-4.65273	34.1413	2.65616	1.01932
-44.2973	8.5819	-10.2714	1.7486	38.833	3.7771	-1.22416
-42.5578	11.7121	0.720368	3.91227	42.6198	6.92612	-1.85271
-38.8233	12.7613	3.69657	-1.38708	46.145	10.1684	-1.56859
-38.0268	13.5343	-0.876108	-8.35724	50.3718	11.2383	-1.90121
-37.3426	14.3141	-3.92935	-11.4636	54.5578	10.133	-2.29862
-34.9924	14.7502	-3.62229	-13.4117	57.5291	9.9515	-3.09817
-32.1018	15.1348	-2.83363	-17.215	58.7809	12.3109	-4.33408
-26.4573	14.5498	-1.67002	-22.3337	57.5049	14.0145	-4.54835
-18.8834	13.3861	-0.195429	-28.9458	53.1341	12.8757	-3.94706
-14.191	14.0249	0.826524	-36.5055	47.4663	9.93868	-4.02967
-11.3591	15.3435	1.05382	-41.8701	43.2429	5.55069	-5.30412
-7.27536	14.2055	0.347602	-42.3088	40.8311	1.13445	-7.42937
-3.55409	11.3947	-0.245348	-39.2209	39.3307	-1.10206	-8.68571
-1.03137	9.12454	-0.859584	-37.5205	38.4597	-2.35383	-7.57455
1.85445	7.25106	-3.17892	-38.1562	36.732	-3.15754	-5.90335
5.65888	5.59256	-7.10159	-36.3949	33.0412	-2.033	-5.80076
10.8365	5.52437	-12.8577	-30.715	30.3034	-1.33777	-6.58491
16.4701	7.71648	-19.944	-24.1031	30.3958	-2.37384	-7.83112
19.8233	10.5779	-23.2521	-16.9538	29.6927	-0.839495	-9.65831
21.2941	12.8743	-20.9983	-7.72477	25.5459	3.34091	-10.1322
23.7533	15.6626	-18.6641	3.00979	19.5695	6.0104	-8.57175
26.7526	18.6391	-18.1904	13.5109	12.9746	8.64967	-7.57779
27.0338	19.0429	-15.8429	21.888	6.32397	12.6533	-8.17633
23.5958	16.4168	-10.6424	27.0725	1.58614	14.0519	-9.01686
19.0768	13.4212	-4.20765	30.1469	-1.35591	12.8351	-9.8123
16.0209	12.0304	3.02718	31.8134	-6.5182	12.5447	-10.1766
13.6808	12.191	10.4313	30.4848	-15.2599	12.3324	-8.96283
10.0125	12.9956	16.5426	25.5598	-22.6611	11.9178	-6.92986
4.76659	13.2751	19.8138	19.8967	-25.544	14.0345	-5.93791
-1.18717	12.3934	19.2842	16.7457	-27.4486	17.0113	-6.22096
-7.12956	11.6256	15.6565	14.6241	-31.3799	17.8676	-6.08414
-11.3247	11.9783	9.60597	9.06991	-35.3055	19.0784	-4.49932
-11.8011	11.8452	1.15546	2.45664	-37.028	23.0078	-3.70313
-9.8467	11.0379	-6.80916	2.74294	-37.3553	27.6177	-4.55734
-8.27748	11.8927	-9.80878	8.98099	-37.3273	30.4514	-3.18916
-6.96673	14.031	-7.86978	12.3356	-35.8737	30.6261	0.0513115
-5.23111	15.3299	-4.88968	9.17181	-32.6998	28.6039	-1.03994
-3.34225	15.5999	-2.1516	1.82528	-30.6079	25.9981	-5.75114
1.13035	15.001	2.42452	-4.92495	-30.6842	24.4508	-6.65277
9.4382	14.2084	8.05666	-7.87514	-30.2264	25.332	-2.63357
16.8896	14.7783	10.1994	-10.8137	-28.8015	28.2658	0.448222
19.871	16.6861	8.78324	-15.1933	-28.6595	30.1103	-0.676693
20.0795	18.8722	10.1945	-14.803	-29.3814	28.218	-3.03203
19.4724	19.2089	16.7236	-11.2414	-29.7995	21.7771	-3.00072
18.7827	14.8201	21.5558	-11.8379	-31.6313	12.1217	-1.99756
18.4305	7.53784	19.8196	-13.0745	-35.6963	4.85441	-2.20561
17.0843	2.06818	16.7363	-10.6637	-38.871	3.43914	-2.20906
13.357	-1.66153	17.9526	-9.48507	-38.8014	3.51184	-1.74126
8.0426	-5.0139	21.4997	-10.1493	-37.5879	2.50161	-2.14077
1.83502	-6.03658	24.8335	-8.41594	-37.1655	3.34721	-2.28227
-4.7624	-4.19626	28.9746	-5.79016	-36.3785	5.06029	-1.78044
-9.30922	-1.48148	34.6705	-4.67149	-35.0079	4.54955	-2.6496
-11.1916	0.472961	42.0066	-4.80525	-33.6807	4.0843	-4.84192
-12.9758	0.535571	50.1167	-7.68716	-30.5232	5.96054	-6.41256
-14.0036	-0.313788	55.1283	-13.1724	-24.9253	7.8379	-7.23079
-12.6257	0.406831	53.724	-18.4927	-20.6522	8.43757	-8.43394
-13.3477	1.3967	48.5396	-23.1446	-19.6091	9.99973	-8.71931
-18.9079	-0.402361	45.1803	-26.2649	-19.0964	12.9935	-5.55594
-23.8254	-2.41878	44.3011	-25.7425	-18.9714	14.2109	-1.67112
-25.6561	-1.03183	43.2778	-22.069	-22.4466	11.5302	-2.21242
-28.2907	0.67465	42.9335	-15.5318	-28.0851	5.54675	-5.14232
-30.9654	-1.39684	43.0762	-5.65784	-30.8593	-2.68217	-5.72782
-29.3961	-6.14386	39.5444	5.49816	-30.4179	-9.32032	-5.53712
-25.5715	-8.23976	32.6251	16.0169	-30.2289	-8.83321	-6.83232
-24.4382	-4.12946	26.5811	24.4037	-30.927	-3.72035	-7.67146
-24.6165	1.61316	23.0393	27.9845	-30.7465	-2.03314	-7.75181
-20.9805	4.01572	23.2229	27.0158	-30.3966	-3.5624	-8.97615
-14.1396	1.68234	26.3494	24.3308	-31.2334	-2.99447	-10.5714
-9.7918	-6.00284	26.6045	19.7422	-30.7915	-0.610964	-11.6217
-9.0671	-9.65134	21.8935	10.9207	-27.1784	1.73843	-13.8632
-7.37693	-6.44583	16.1432	0.166535	-23.786	3.99856	-16.5073
-2.94888	-15.4825	9.77853	-5.27264	-23.3698	3.96829	-16.1918
1.70274	-36.426	1.21643	-3.73697	-23.3942	0.953795	-14.5337
5.97281	-45.9653	-5.60909	-1.64699	-21.6146	-0.958677	-15.2278
11.047	-46.3562	-8.01916	-2.83466	-20.0875	-0.723503	-15.9624
15.5202	-49.7614	-12.7588	-6.04495	-20.1847	-2.65768	-14.2991
17.4168	-49.5827	-24.6721	-8.38559	-19.6362	-7.42531	-13.4076
18.078	-45.4346	-34.3337	-7.52779	-17.7455	-11.9085	-14.186
19.6285	-44.3162	-33.0468	-6.57129	-17.2233	-16.5987	-13.3136
21.2623	-43.2958	-29.624	-7.12812	-18.807	-21.3887	-10.7464
20.8668	-40.1449	-33.1438	-4.35527	-20.381	-22.3302	-8.77642
18.039	-37.1908	-36.6451	-1.46738	-21.383	-20.8803	-6.89266
13.6411	-34.935	-33.715	-4.25715	-22.8968	-21.874	-3.69159
8.20306	-33.0127	-28.6379	-4.81357	-24.4846	-23.4204	0.98399
2.95079	-31.0212	-25.1506	1.03148	-24.2534	-24.4864	7.13254
0.0197262	-29.1797	-23.119	4.22094	-22.5134	-29.0058	12.8194
-1.62378	-26.5383	-20.8822	1.18678	-23.0165	-32.8888	14.7067
-6.21839	-21.2566	-16.7178	-4.02273	-27.2268	-27.8978	14.3693
-13.4287	-16.1604	-13.4893	-6.97001	-30.961	-17.0868	16.203
-16.9356	-15.3949	-14.2108	-3.86645	-30.9153	-8.07696	18.7997
-13.904	-16.2356	-17.334	2.24542	-28.2288	-1.98208	19.1333
-8.32816	-13.2023	-22.6364	4.56193	-24.0545	1.61524	19.1911
-3.16925	-7.65535	-28.9539	3.13647	-19.1516	1.94013	19.0717
3.25502	-4.75416	-31.2425	2.25824	-14.8275	1.10563	15.6115
10.9761	-4.13884	-29.7543	3.57238	-9.3609	2.43492	11.2155
14.6514	-2.33876	-28.3225	5.49395	-0.57265	5.35343	10.2519
10.5008	0.775539	-25.7037	4.70438	8.24123	6.22415	10.7384
3.04061	3.74069	-21.584	-0.646126	13.7382	4.88946	9.61606
-0.728998	5.49317	-19.691	-6.88074	18.3635	5.48382	8.23532
0.085985	5.87337	-19.9745	-6.2168	22.8884	8.65021	8.42298
2.88654	7.27602	-19.5455	3.14461	23.9447	10.5568	9.11391
6.62339	10.4071	-18.3038	11.309	23.2182	10.6527	7.4956
9.83516	11.464	-17.7985	9.78316	25.0068	11.1864	2.92087
11.1549	9.60146	-19.4705	5.1426	27.5003	11.1737	-0.670007
12.7952	8.69519	-21.5846	6.70112	28.9889	9.19858	0.566134
16.0202	8.94904	-18.0794	8.14789	32.9867	7.23827	4.50199
17.5968	6.53334	-9.88258	-0.344111	40.2479	6.29055	5.77099
16.8517	1.43697	-8.15579	-11.3516	46.4509	4.55791	3.72832
17.0493	-1.44521	-14.4601	-13.7015	48.7602	2.002	2.97355
17.854	0.155611	-15.3021	-12.5084	48.0753	0.164861	4.76429
17.1137	2.13748	-5.57679	-14.1805	46.9281	-1.23558	5.40255
15.6345	1.29006	4.33153	-13.4283	47.1238	-2.63904	4.29921
13.5818	0.0707735	9.24081	-9.60194	47.726	-3.74282	4.29029
12.1629	0.667973	15.1099	-10.1936	46.2247	-5.19979	5.84405
15.9459	2.65457	22.8349	-16.4693	42.2156	-6.39523	7.805
23.8092	5.96305	25.94	-23.1219	38.0398	-5.15765	9.58263
30.2849	9.28713	24.626	-25.325	35.3823	-2.5178	11.1671
35.9722	10.6789	24.5418	-23.8804	33.6252	-1.97065	12.9248
40.7441	10.9735	24.3385	-23.8796	31.9562	-4.27109	13.5852
39.1433	10.8098	19.6255	-24.1831	30.1713	-7.50331	12.4199
32.0427	9.56104	11.6423	-20.969	27.7991	-10.2014	12.6663
25.2191	8.41973	2.15064	-16.0161	24.6526	-12.562	14.971
18.0453	7.0194	-8.97747	-8.23489	21.4146	-15.8818	14.7343
7.97267	3.2592	-18.9559	3.10815	19.3123	-20.2185	11.5275
-1.94458	0.0846006	-24.8904	9.2188	19.0099	-23.3607	9.62884
-8.36098	1.13105	-27.4797	6.19893	19.8262	-24.6985	9.91287
-12.5723	2.86037	-27.2357	3.15004	21.2562	-26.8879	10.6533
-15.973	1.73721	-23.0661	8.76637	23.116	-30.2777	11.4337
-16.5721	0.544869	-15.5336	18.3654	23.8334	-32.2848	12.0648
-12.716	1.55043	-7.11073	17.6771	22.6355	-33.0658	11.7616
-6.27554	3.40055	0.939529	8.90222	22.0893	-33.5076	10.6593
-0.298192	5.09977	9.29749	10.5794	24.6047	-32.1535	10.238
5.3865	6.16296	18.4772	20.1686	28.3453	-29.0772	10.7206
12.9664	6.1652	28.2767	21.5775	30.509	-25.6487	10.9029
19.3583	5.77141	36.3528	20.6478	32.4679	-22.4089	11.3753
18.6851	5.48972	38.3558	27.7346	35.8314	-20.9019	11.9624
12.7413	5.73738	36.2558	33.924	37.4151	-20.6576	9.64667
6.47598	7.55812	36.6627	30.6383	34.8562	-17.8674	5.28899
0.207758	10.4963	35.9211	24.5395	30.7724	-12.9858	3.61284
-4.04596	12.825	26.6221	24.89	27.6074	-9.41574	5.15296
-3.52801	14.6955	13.7397	30.2835	25.2183	-5.79127	7.16668
-1.4779	17.4114	2.79957	32.31	23.0317	-1.74271	7.64312
0.101808	19.7103	-9.87125	29.8461	20.2079	-0.641357	5.72711
2.20511	18.4626	-23.3723	29.1525	15.6206	0.560856	3.88334
1.18481	14.198	-32.476	29.2462	8.83799	6.52149	4.42071
-4.48745	11.2503	-38.0813	24.1485	1.03241	11.2925	4.60467
-8.68496	10.7498	-41.3154	17.2682	-5.09335	9.15	3.11423
-8.76773	9.96667	-41.2634	14.4756	-8.92921	5.47767	3.14255
-8.86124	8.04626	-39.5493	12.7707	-13.4374	4.48416	5.33051
-11.3048	5.98475	-35.427	10.9163	-19.3163	2.69925	7.41972
-14.5906	4.23006	-27.4255	11.6252	-23.7515	-0.612628	8.72702
-15.9438	3.12688	-19.9391	10.1724	-26.8977	-2.21813	8.73039
-14.5679	2.36268	-15.5571	4.58502	-30.8924	-2.63737	6.49747
-14.6169	1.12891	-10.8161	3.92305	-34.1438	-3.40237	3.66343
-19.7519	-0.032204	-4.71933	9.86643	-34.5498	-2.53299	2.24075
-26.7118	0.154946	-0.567133	11.819	-33.6334	0.258182	0.630119
-29.7474	1.14273	-0.767016	4.64931	-33.0072	1.93272	-2.73412
-27.9592	0.849278	-2.96516	-5.1452	-32.6445	1.47413	-5.46084
-25.947	-0.119579	-0.736582	-9.15583	-32.9784	0.199818	-5.15954
-26.3712	1.5705	7.6247	-7.72521	-34.2804	-0.157058	-3.45926
-25.4477	5.55334	17.1666	-8.09356	-36.3252	1.73753	-4.13342
-23.6353	7.34833	25.3932	-10.1807	-38.6317	3.76935	-7.9501
-28.5183	4.96333	31.1181	-7.91194	-39.246	3.67359	-10.6191
-36.8623	0.476528	31.5053	-5.28329	-37.4606	4.18381	-9.46811
-35.3476	-2.92777	30.1196	-7.77737	-35.5482	6.41168	-7.63718
-23.4836	-3.48673	32.1276	-7.39524	-34.2471	7.4989	-6.91372
-13.5845	-2.74402	32.6896	-1.96315	-32.4221	8.50386	-5.86176
-11.7331	-3.37288	27.3339	-3.31948	-30.2814	11.1664	-5.53912
-12.3316	-4.70423	22.3829	-9.36636	-28.3617	12.1594	-6.3463
-7.47158	-3.83836	23.5579	-6.55299	-26.9775	10.1331	-5.53521
1.68207	-0.688842	27.0774	0.835442	-26.0687	6.81615	-4.54051
6.99762	2.09649	26.8116	0.968931	-24.8245	0.754326	-7.3965
7.2132	3.89662	22.6693	-3.62108	-24.4504	-7.72185	-11.4548
6.96272	6.28232	18.1985	-6.77966	-26.0701	-13.2641	-11.9489
4.94005	8.84371	13.5411	-9.41433	-26.4898	-15.3629	-11.0614
-1.74467	9.32108	8.16511	-13.4135	-23.5421	-18.9136	-12.8316
-9.20816	7.74231	4.47127	-17.2511	-19.0869	-23.6716	-15.8422
-13.1288	7.01275	1.37498	-16.3184	-13.5223	-26.586	-17.0393
-13.6759	7.97033	-2.57106	-9.61885	-6.67839	-28.782	-16.3479
-12.2192	6.31227	-1.04193	-4.39876	-0.732032	-30.3578	-14.5419
-10.4568	-1.50151	8.29661	-3.98189	4.27838	-28.8836	-12.3316
-9.65472	-11.6269	16.3357	-0.824733	10.3545	-26.0992	-11.5469
-8.77614	-17.8855	17.3294	7.64425	16.3978	-24.8408	-12.837
-6.25626	-20.5028	13.5425	12.0143	20.4067	-22.3982	-14.7043
-2.63711	-24.0778	6.53177	8.29465	23.2288	-16.1356	-16.2549
-0.320684	-28.9156	-0.741445	4.7692	25.9347	-9.69285	-16.8742
-0.287887	-30.2042	-2.35148	4.84246	27.7272	-7.32175	-15.1136
-1.32994	-26.6509	0.283605	2.39808	28.4119	-7.99953	-12.5059
-3.67013	-22.134	-1.74157	-1.49022	29.5266	-7.68874	-13.1047
-6.58583	-17.9709	-8.52932	0.334118	31.1564	-3.76763	-15.3712
-5.9584	-13.846	-9.46667	3.59122	30.7824	2.59523	-13.668
-3.00274	-11.6359	-3.44213	-1.48791	27.6085	8.3065	-9.00221
-3.55679	-9.69618	-1.19723	-11.6731	24.0634	11.7261	-6.59842
-5.66671	-4.10332	-4.01884	-14.9283	21.1106	12.2132	-6.23992
-4.72036	3.29252	-3.88424	-9.47508	17.6795	10.5033	-5.92096
-3.67682	9.17682	-0.845182	-7.43982	14.9432	9.70385	-6.53521
-4.27112	14.0021	1.735	-14.6893	14.6101	10.8392	-6.82614
-2.28639	17.217	6.3337	-19.9749	15.9717	11.4282	-4.74262
1.70099	17.6974	10.683	-15.5492	18.7946	11.0673	-2.80717
2.68166	17.9209	6.29551	-9.14067	22.6562	12.539	-2.81237
2.29928	19.7407	-4.7028	-7.62189	24.271	16.7769	-2.22963
4.90133	21.3265	-10.0374	-9.11448	22.0479	21.6597	-0.871698
8.78018	21.3221	-7.13956	-9.72511	18.2971	26.6571	-1.31941
12.7471	20.0614	-4.88788	-6.97438	14.1451	32.8637	-2.65943
19.2627	18.251	-7.39808	-1.12476	8.58054	37.8048	-2.97287
26.1612	17.5507	-12.3904	4.85957	2.47739	38.6725	-3.28656
29.9024	17.8589	-19.0101	5.95713	-1.42757	37.8789	-3.2794
33.2373	16.1282	-25.1647	0.713618	-2.71881	38.0657	-1.16725
38.2239	12.6264	-27.7455	-2.38814	-4.18879	38.4485	1.61971
42.756	11.6409	-28.9459	1.01739	-7.80941	37.4682	3.58888
47.9313	13.6846	-30.8607	1.97886	-12.7034	33.6509	5.8603
54.6295	14.8045	-30.1474	-1.47668	-17.033	27.5458	7.33159
56.8461	13.532	-26.6797	-1.23726	-19.5742	21.7243	5.73015
51.5209	12.2765	-25.7866	0.995233	-20.3411	16.4957	3.14887
44.8968	11.8896	-28.7633	0.0296722	-19.3681	10.9535	3.083
40.1476	10.4683	-32.3494	1.43639	-15.6913	5.8472	5.38325
33.5161	8.82086	-34.7974	8.15547	-10.8175	2.95146	7.81523
26.4711	9.97335	-34.4848	12.3148	-7.92071	3.85838	8.92885
24.428	12.3344	-29.3926	12.4071	-5.49208	6.53847	8.33986
24.0914	12.0778	-22.5931	15.2833	-1.11928	7.13825	6.75971
18.5535	10.5622	-19.517	17.7839	2.6851	6.77712	5.56107
11.9921	10.9054	-20.2928	13.0153	4.98481	7.23242	5.06333
13.5169	11.4723	-24.2615	6.72252	8.11061	5.4779	5.17324
19.0664	9.32682	-32.3271	4.84919	10.8007	0.544581	6.51104
16.873	5.01398	-37.6509	3.29457	10.9182	-3.33763	7.89321
9.06082	0.24573	-33.33	-0.687578	10.5821	-2.74555	7.3388
6.88668	-3.86319	-26.162	-4.53752	12.1558	1.38693	6.19706
7.43403	-6.01885	-21.6909	-5.02126	14.2381	4.87352	6.08042
-0.510021	-6.63475	-15.1741	-0.626186	14.2894	5.08433	5.98108
-12.8741	-7.26233	-7.86614	5.7382	13.4041	4.39216	5.93556
-17.2839	-7.25358	-4.18204	9.66147	14.4316	5.20838	6.46962
-15.5117	-5.8464	-1.62833	11.1836	16.2581	6.00128	5.69295
-18.4698	-3.72822	-1.16537	12.341	16.0897	5.85986	2.61428
-27.2732	-0.233563	-3.93631	12.135	14.0925	6.30516	0.177952
-33.637	4.58155	-2.98211	9.92757	12.5572	7.72763	1.39731
-33.7238	7.38916	1.43485	9.11152	13.9564	9.3086	3.92021
-32.1611	6.52674	0.853918	11.2599	17.4421	10.2452	3.43633
-33.211	4.86269	-4.82432	14.0705	18.5263	9.50047	1.96357
-35.3949	4.93236	-10.383	17.1804	16.1112	7.17553	4.13597
-36.403	5.36662	-11.079	19.9003	13.7891	4.61388	7.952
-36.2908	3.67463	-3.05734	19.6456	13.8641	2.63183	9.24158
-35.5431	0.297008	7.59092	17.7603	15.4877	1.88487	9.25172
-35.0608	-1.54799	11.3561	14.7561	16.168	2.72595	9.74339
-35.4753	-0.431224	11.3997	7.92814	14.1258	3.74573	8.7323
-35.7946	0.663488	14.3886	0.579052	10.3473	3.69608	6.20243
-35.6908	-0.392403	18.8655	-3.85922	7.25169	3.81946	5.17157
-35.6434	-0.579612	21.7394	-9.57107	6.22135	5.67817	5.03153
-34.6612	1.80547	22.1909	-17.1279	5.97324	8.64597	3.32858
-31.7219	3.1076	22.0594	-21.5467	4.31263	10.8484	1.69145
-26.8528	1.33882	24.6237	-21.6746	2.08998	11.2463	1.62626
-20.1084	-1.49026	27.6827	-19.0415	1.13753	10.2124	1.71704
-12.0261	-4.50922	27.6243	-15.8907	1.28098	8.80034	1.85064
-2.72542	-7.67009	27.4419	-14.4622	1.88642	8.22801	2.57125
8.84522	-9.28413	28.5895	-12.5465	1.2231	8.74906	3.71008
21.4549	-8.17616	26.9952	-7.12515	-1.90625	8.71826	5.40683
31.3448	-5.63861	22.634	-1.5196	-5.22287	6.81839	6.31712
37.8291	-4.60192	19.2169	-1.85704	-7.96863	4.17436	4.96736
43.6361	-6.96623	16.6361	-6.51361	-12.1257	2.79635	1.92189
49.0914	-10.8665	12.904	-7.18055	-16.6552	3.03588	-2.59538
51.547	-12.6731	8.61339	-4.03747	-19.2205	2.93738	-7.36706
48.7398	-12.1328	5.76986	-1.94376	-20.3327	0.572204	-9.37957
39.116	-12.3899	5.67309	4.34134	-21.1139	-3.50563	-9.23232
23.8321	-14.2565	8.79984	14.7714	-21.615	-7.19997	-9.60289
8.46062	-14.1899	14.8986	17.476	-22.3772	-8.55359	-9.65173
-2.43621	-10.9958	21.6199	13.096	-24.0634	-7.28043	-8.94408
-8.69763	-9.09773	24.8482	10.6619	-25.4059	-5.8886	-9.73976
-11.9122	-10.1671	24.6546	10.5334	-24.7347	-5.61672	-11.5573
-14.5999	-10.5608	27.7258	13.074	-22.3336	-3.84989	-12.472
-18.4962	-10.0222	37.0926	16.5001	-18.7473	-0.966309	-13.5015
-22.5983	-10.6075	45.4357	13.6765	-15.1415	-1.26292	-14.7592
-26.9641	-9.99752	46.4355	9.20305	-14.0563	-3.06099	-14.0836
-32.2367	-7.09009	43.7304	11.924	-14.0521	-1.53743	-12.2122
-34.8614	-4.80049	42.4906	14.4814	-10.7863	0.21133	-11.5005
-32.46	-3.05998	42.8668	8.52173	-5.38659	-2.04842	-10.6513
-27.864	-1.11718	43.6818	2.35623	-1.6433	-5.19371	-7.3616
-21.0437	-2.05168	42.2383	3.42628	1.03211	-6.91891	-3.78107
-9.35524	-5.90526	33.7808	5.15562	4.61179	-8.321	-3.46644
2.87107	-7.95986	19.9818	3.83538	8.83898	-7.98114	-4.83505
8.85337	-6.99171	10.1045	5.57442	12.0885	-5.67689	-4.28579
10.4413	-6.85831	7.26644	12.3074	12.6909	-4.57958	-3.05213
13.4658	-10.0119	5.54052	17.2593	11.2251	-4.46277	-3.38993
17.8152	-13.5586	3.05045	15.8209	9.99449	-2.50208	-3.50011
20.0005	-12.9883	1.33315	16.2368	9.57238	0.252268	-2.08275
18.5672	-8.43255	-4.44109	24.2657	9.1219	0.921344	-0.796478
13.7214	-3.37925	-15.6935	25.5667	8.80289	0.349616	-0.484094
8.41697	0.808689	-22.6492	15.5126	9.96709	1.0914	-0.110726
7.0719	4.53178	-21.9035	14.2027	12.9991	1.25807	1.47977
9.3847	7.52362	-23.1244	23.4706	15.4132	-2.34614	4.23856
12.4669	9.41066	-29.3854	22.6726	15.26	-5.73799	7.13167
17.0051	9.81839	-31.4117	12.5356	14.2986	-3.59051	9.6383
23.2277	8.58892	-25.4757	10.0322	13.1342	0.197116	11.4756
27.3131	6.77042	-19.5063	13.2749	9.73672	-0.222512	12.2891
27.4619	4.86384	-17.9842	9.63796	5.31723	-2.27791	12.8293
25.9064	1.9667	-15.6164	2.81316	1.63832	-0.471309	13.4072
23.6029	-1.89265	-9.62684	3.22599	-3.91788	4.49411	12.8259
20.8338	-5.58809	-2.67071	5.29426	-11.4445	6.80712	11.6819
19.7159	-7.28239	5.37058	0.428878	-17.3986	4.33498	12.1668
18.2023	-5.44399	12.8857	-7.16704	-22.5586	1.41906	13.4801
10.8261	-2.90883	14.5532	-14.1124	-27.8962	0.120908	13.2843
0.105137	-3.85732	12.2226	-22.2506	-29.9621	-2.71048	12.6624
-8.0142	-6.77211	10.4979	-29.5842	-28.8773	-7.29465	13.2167
-16.0548	-8.10085	7.41655	-34.9266	-28.4159	-10.5679	12.3189
-24.9905	-7.094	3.54395	-42.0165	-28.138	-12.6688	8.48505
-26.7912	-3.84021	2.55752	-50.1307	-26.1498	-14.4164	6.17647
-20.347	-0.614725	0.299337	-52.5872	-24.0193	-13.294	7.69165
-15.0895	-0.863989	-7.93171	-50.2443	-23.6003	-8.66042	8.5958
-15.2448	-2.08572	-16.9235	-49.3214	-25.1869	-4.83947	7.40354
-18.8326	0.0465134	-20.0213	-45.3769	-29.0347	-5.26109	7.73692
-24.1978	2.38411	-19.2632	-32.1082	-34.3072	-7.89966	8.22332
-26.2304	0.440988	-21.631	-14.5386	-39.0357	-8.54087	5.43385
-22.2022	-3.26044	-27.0202	2.51739	-42.7145	-6.89785	4.06277
-19.9294	-4.35075	-26.2841	17.4187	-45.1933	-5.85872	8.661
-22.3706	-3.01375	-17.2617	25.9629	-44.6901	-5.08583	13.0564
-20.996	-2.6115	-9.70979	30.3168	-40.9456	-2.76777	10.7691
-15.5762	-4.65405	-7.81947	35.9027	-36.2903	-1.85559	5.96066
-13.7939	-7.16907	-6.59211	38.6094	-31.5022	-4.26344	3.76074
-14.1042	-9.50856	-4.75933	31.5757	-25.5821	-4.542	0.630543
-12.2892	-12.6116	-5.16406	15.7214	-18.9794	0.0569772	-5.4441
-10.2092	-14.3821	-8.93885	0.429952	-13.7103	3.20488	-8.53926
-9.50612	-14.4637	-13.9007	-5.96533	-11.5593	0.883241	-6.77013
-10.1719	-16.529	-13.6384	-9.70596	-11.6981	-3.22156	-4.97688
-10.0371	-19.4873	-4.00163	-19.5211	-10.9166	-5.42569	-4.55494
-6.0768	-19.6439	10.8032	-28.8679	-8.67696	-4.47932	-3.70292
-2.89201	-19.0121	23.8929	-32.269	-7.59464	-1.21971	-2.00988
-4.84164	-19.6497	31.5437	-35.7939	-7.937	0.079203	-0.328965
-4.49713	-19.266	34.9064	-41.4213	-7.4201	-2.08059	-0.741027
1.81459	-17.3286	37.8053	-45.4233	-5.14963	-3.75702	-2.78914
5.20307	-15.6349	39.7057	-45.0592	-2.38736	-3.71578	-2.74416
2.64876	-14.0623	38.5821	-40.2319	-0.919981	-4.02255	-1.4238
0.112671	-11.8087	37.6371	-38.1699	-0.606221	-5.42234	-2.97752
-2.01241	-9.17615	38.507	-42.6104	1.13477	-8.32596	-6.42032
-5.89445	-6.01917	38.1306	-43.6436	5.52272	-10.0172	-8.38251
-9.65034	-2.34897	35.7982	-37.6409	10.2816	-6.27597	-8.63485
-13.5847	0.802054	32.7672	-34.2811	13.3521	-1.2835	-7.89215
-18.8381	4.08344	29.8532	-35.9565	15.3792	-1.12686	-6.61946
-23.2689	8.49958	28.232	-38.8014	17.107	-2.56396	-5.96375
-26.5232	11.4067	26.988	-44.1774	18.4348	-1.59918	-5.69832
-27.769	10.6942	24.8371	-49.3077	20.069	-0.142264	-3.84083
-23.6936	9.31444	22.7892	-48.3331	22.2452	-1.19228	-0.247913
-17.4166	10.6823	19.7787	-46.2617	24.0153	-6.34037	2.42738
-14.0718	14.1904	14.3405	-48.8011	25.8542	-12.3866	2.11496
-11.4015	17.2904	9.6462	-50.0999	28.564	-13.8017	-0.26503
-8.40955	19.6813	8.7211	-46.9574	30.3447	-12.6008	-2.10337
-7.2367	22.7959	10.9198	-44.7009	29.893	-13.3787	-2.44465
-5.29411	25.3358	12.4073	-43.97	28.7125	-13.7832	-2.45041
-1.64695	25.0259	6.87601	-41.7439	27.5423	-12.9521	-2.43003
0.223164	23.1378	-4.67069	-37.956	26.2452	-15.3415	-2.33171
0.0975379	21.6346	-12.1015	-30.761	26.433	-18.1936	-3.40834
-0.560949	19.9831	-12.4404	-20.1193	28.8994	-13.8791	-4.82927
-0.55612	16.1136	-12.7013	-10.9318	31.8793	-5.95971	-4.26777
1.93966	9.43118	-17.356	-3.23389	33.4447	-3.08127	-3.85346
5.24095	4.94534	-24.7276	1.56333	31.8535	-2.24254	-6.1895
7.50499	7.15301	-30.486	-5.75176	26.6865	2.84659	-7.44789
11.2685	10.4972	-33.8157	-19.8134	21.5966	6.98237	-5.18565
16.6588	9.30571	-38.7101	-22.2097	19.9487	3.05768	-3.9338
20.7039	8.29692	-44.8852	-14.2288	19.0299	-4.93581	-4.46119
23.3802	10.505	-48.5109	-8.55308	15.0577	-8.78579	-2.29916
25.5487	11.1346	-50.7488	-2.642	9.89841	-7.32371	0.779104
26.982	9.64886	-54.0021	7.59148	7.76506	-6.0006	1.17255
28.2926	10.1474	-58.2568	15.7656	9.13322	-8.67193	2.44076
30.3078	11.5664	-63.6334	18.5421	10.3191	-12.7432	5.395
33.5153	10.6361	-68.7925	17.5967	8.98663	-13.5997	4.1559
37.1442	7.61963	-72.1377	14.5204	8.51844	-10.1224	-0.593562
38.7774	3.7898	-74.4264	12.7303	11.7036	-3.90545	-2.94293
38.2642	0.781725	-74.9065	14.7576	14.3953	2.63096	-5.4077
38.2315	0.385026	-71.7628	19.579	12.8897	6.90149	-12.8693
39.8215	0.860995	-67.3331	26.3434	9.68029	7.30485	-19.8492
42.1881	-0.224877	-64.452	36.2857	7.34705	4.57545	-19.6522
42.9118	-1.77425	-60.1732	48.1426	5.64462	2.87954	-15.804
38.998	-3.24977	-51.2468	56.5824	4.7621	5.38562	-13.2213
32.9447	-5.48063	-41.5541	60.0906	4.84989	8.31848	-10.1987
31.7844	-7.60696	-35.8888	60.2242	4.35828	6.95506	-5.53962
36.101	-10.0007	-32.8322	55.9844	1.64874	3.73907	-2.16292
38.9246	-13.8551	-30.0715	51.812	-3.32386	3.13406	-0.627854
36.7669	-17.0796	-26.8601	51.7602	-8.32232	4.64264	2.0614
33.6989	-17.7555	-20.4455	48.0438	-10.4177	5.00563	5.96887
32.906	-16.6692	-11.6983	41.8334	-10.1417	3.16738	7.7165
31.2087	-13.7262	-7.92401	45.1023	-10.7998	1.51993	6.59879
27.2624	-8.39856	-9.53253	51.9045	-13.3355	2.19213	4.34314
25.8781	-2.81658	-6.0541	50.4383	-15.848	3.40758	0.978018
26.4989	-0.710262	5.53162	44.6313	-16.3774	2.82943	-2.98407
22.4595	-3.6921	13.872	40.6127	-14.4193	2.06629	-5.40355
16.5936	-9.16189	12.0983	41.8787	-11.1222	3.45178	-6.3638
18.0292	-13.073	7.15704	48.7041	-7.37124	5.63931	-7.13969
24.5685	-13.905	6.43052	50.4027	-3.41474	5.87531	-7.51774
24.7959	-13.7897	10.0218	41.6435	-0.947411	3.47405	-7.44538
13.6465	-15.7947	14.7682	32.8729	-0.888411	-0.422607	-6.53995
-1.90213	-18.4022	17.0594	30.9027	-1.20366	-3.35539	-4.26087
-12.9125	-18.8201	16.88	31.3351	-1.933	-2.84002	-2.85529
-21.3119	-19.2719	17.2012	30.3517	-5.91526	0.051318	-4.05358
-32.912	-21.3238	16.9002	29.4163	-11.739	2.01131	-5.97214
-43.1729	-23.4943	15.4403	30.2003	-15.6212	2.70005	-6.79342
-45.6396	-24.5341	18.4145	31.6696	-18.3532	3.13268	-5.524
-44.2518	-24.574	27.0064	33.084	-20.973	1.31557	-1.51505
-44.9339	-26.0938	35.0922	34.5455	-20.8314	-4.44781	3.58741
-47.5993	-25.3675	39.561	35.2196	-17.93	-10.4989	7.92256
-50.8952	-19.6183	41.8107	33.6291	-15.3672	-11.961	10.7933
-54.3489	-20.7201	43.6032	28.5245	-12.8621	-10.1482	10.7511
-57.125	-23.7531	44.4034	22.6574	-8.65957	-9.98953	7.96742
-59.5741	-5.80622	40.7062	20.3944	-4.44576	-12.502	5.70017
-62.2399	20.69	33.34	20.2893	-2.39897	-14.874	5.83206
-63.1998	29.9339	29.026	19.9898	-0.912578	-15.4596	6.82126
-60.3709	31.0753	28.6429	18.346	2.88369	-15.4725	6.67298
-55.3141	33.2512	26.4423	11.8116	7.79837	-15.0191	5.45385
-52.1656	28.5579	21.6385	4.32173	10.5042	-11.6048	4.21049
-52.5891	21.6998	18.563	3.6138	12.0444	-6.70225	3.17787
-53.3035	19.2163	18.8762	3.95852	15.1113	-4.83484	2.68989
-50.9437	15.9263	20.3949	-0.879094	17.9295	-5.37898	3.06141
-46.3377	10.8766	19.2212	-2.95988	18.4932	-5.73002	3.13638
-40.5289	7.90396	13.4404	1.87788	17.5939	-4.92235	1.86375
-33.2808	6.12505	7.68621	5.59507	14.2652	-1.60494	-0.42679
-27.4835	2.41314	7.01529	3.7545	8.10168	2.19741	-3.07896
-26.0963	-3.53636	7.85238	1.17055	3.19736	3.96624	-4.8431
-26.9934	-10.3508	5.93665	1.143	1.95286	6.19542	-4.02326
-27.2235	-16.1128	4.45228	-0.32828	1.22141	8.76388	-1.16861
-26.1039	-17.6239	5.07817	-5.91864	-2.19403	8.85866	0.883358
-23.6773	-15.4779	4.67411	-12.4468	-7.17142	8.72179	1.04942
-21.0958	-14.2417	3.50374	-17.943	-10.3415	10.6672	0.44167
-17.925	-13.9371	4.87775	-21.3156	-10.7002	13.1796	-0.615319
-10.9088	-11.3035	8.81379	-21.0276	-9.89967	14.0188	-1.33934
-1.32819	-6.7271	11.5722	-20.8863	-8.94747	11.7843	-0.414455
4.28465	-3.22563	11.6438	-24.0488	-8.34315	9.49349	0.258202
4.50608	-2.14718	12.9027	-26.3691	-8.58828	10.8321	-0.869664
4.65109	-1.06476	14.7031	-26.2028	-8.97502	12.5764	-1.17939
6.84792	3.25344	8.6508	-27.5321	-9.56927	11.7024	-0.415204
7.92511	9.18022	-4.24981	-31.0954	-11.0451	10.8814	-1.49759
8.14991	12.6145	-11.3059	-35.5849	-12.2653	11.816	-3.07605
11.9773	13.7362	-8.28134	-42.6741	-13.2515	13.5945	-2.02141
18.7485	14.4096	-2.50321	-51.1631	-14.8146	14.5905	0.129575
22.5709	14.5016	0.663789	-54.415	-14.797	13.6362	0.383843
21.9129	15.8444	0.515188	-50.8358	-13.1164	12.8342	-1.14098
21.3033	19.9196	-3.86911	-48.3317	-13.3674	13.8451	-2.4577
23.3912	23.4032	-12.8393	-51.4346	-15.6163	14.3639	-2.44389
25.2535	25.4084	-22.0862	-52.9046	-17.4196	13.8073	-2.01142
24.3506	29.3771	-27.1756	-47.6906	-17.8727	14.0149	-1.8185
22.8172	34.3292	-30.8059	-42.8082	-16.3211	13.6814	-0.141089
22.6427	36.4672	-34.1638	-41.2347	-14.6255	11.1061	2.62474
22.2827	36.8665	-31.5455	-35.7734	-16.293	8.88718	2.15386
20.3172	39.3593	-24.0055	-26.6915	-18.8071	8.87372	-1.89877
17.716	44.7735	-18.0426	-21.6356	-17.7295	7.85284	-5.02559
16.2779	50.4038	-11.5883	-21.1217	-16.5104	3.84885	-6.71238
16.9379	53.4736	-2.24475	-19.4761	-18.2938	0.439819	-8.90948
19.2687	53.0682	5.16025	-13.5341	-18.5181	0.306396	-9.41106
22.4812	48.6802	10.6226	-10.7585	-16.7149	1.39991	-7.16763
25.5882	40.9409	18.4026	-20.3316	-17.3971	1.60698	-5.91571
27.1038	32.8732	25.3147	-31.0664	-19.3184	1.17816	-6.17556
27.1932	26.2251	26.7191	-27.6601	-19.2422	1.49798	-4.73103
27.5295	20.3091	26.093	-18.7911	-16.7114	3.41988	-2.78266
28.4228	15.6709	27.5745	-16.2969	-13.6458	4.98013	-2.93901
30.6092	13.0899	29.1658	-15.6193	-13.1521	4.34992	-3.12765
36.0945	10.4522	27.9207	-11.5557	-14.5302	3.37754	-2.04301
43.67	5.31296	21.8365	-5.35093	-16.3775	2.64186	-1.34991
49.9148	-1.23836	10.1346	-0.563854	-17.7537	0.365282	-0.271994
53.3154	-5.36898	-1.75602	0.407445	-15.6246	-1.59805	2.39328
53.463	-5.0074	-8.0269	0.405122	-13.1055	-0.211425	5.27227
52.6278	-2.72591	-10.5047	0.46572	-13.585	1.94151	8.44108
55.7097	-2.16317	-11.3273	-0.75277	-10.4289	0.337791	12.2844
61.8472	-2.98452	-9.95073	2.57338	-2.19516	-2.26741	14.4098
64.7743	-2.93389	-7.72169	12.252	4.00595	0.499195	15.0209
63.5358	-1.94557	-4.42783	17.195	7.98615	5.71906	17.6192
62.3851	-0.76686	0.849992	13.1836	12.1036	5.76124	21.113
63.6966	0.267731	5.17866	10.5138	14.5234	3.34571	20.9553
67.0838	0.289393	6.39666	12.9616	16.1153	5.66708	17.6325
68.8433	-0.370429	4.57529	11.2814	19.707	9.91267	15.237
63.348	-0.4435	-0.130558	2.89345	25.0536	8.89399	13.8931
50.1575	-0.974476	-4.61616	-3.81685	29.8737	3.56341	10.7002
33.5461	-3.14268	-6.52323	-6.1626	34.0882	0.303269	5.91582
16.2277	-4.67722	-9.60169	-7.43961	39.2283	1.19971	3.0141
0.626297	-3.547	-15.1845	-7.11224	43.2473	2.35267	3.19728
-11.3986	-2.31384	-17.0392	-4.15769	44.449	0.125806	3.31657
-22.2406	-3.958	-13.1275	-0.476115	44.4002	-3.4956	1.27451
-32.7523	-6.37437	-9.69458	0.0243177	43.2956	-3.71131	-0.290892
-39.5023	-6.9897	-9.20903	-5.37609	41.8815	-0.199259	0.507628
-42.6392	-7.94818	-8.67995	-9.85467	41.6614	2.16766	1.41048
-44.9787	-10.083	-7.69108	-4.79781	41.0557	0.0136827	1.17659
-46.0232	-9.62908	-6.06077	4.54885	38.6711	-4.21375	1.66509
-44.2113	-6.05696	-2.92263	10.8275	36.2948	-5.46509	3.70741
-38.6615	-4.15797	-0.877831	18.092	35.1715	-2.90211	5.54335
-30.6336	-6.018	0.462543	28.2317	34.2087	-0.586979	5.60912
-24.7183	-8.80654	5.89881	33.3865	34.3031	-0.0651369	4.65067
-21.6394	-10.0714	12.9569	29.6434	37.4808	1.24714	3.92429
-16.9391	-9.53366	13.8011	23.8323	41.3112	3.28758	2.71639
-9.56801	-7.60643	8.54605	23.1565	43.0438	3.86534	0.729752
-1.67341	-5.43337	3.55156	27.5938	44.3941	3.99462	0.870631
5.26302	-5.081	0.517928	32.7599	46.1438	4.94089	4.44467
8.46067	-7.74769	-3.57928	31.1233	46.4535	5.09271	7.1221
5.48165	-12.2445	-10.0687	19.8396	45.3055	3.67979	5.951
-2.48138	-17.348	-17.9175	12.7719	43.0836	1.89962	4.56428
-12.2352	-22.4872	-25.5049	20.3502	38.3095	0.635236	5.853
-20.7955	-23.8682	-31.7961	26.682	31.7129	0.0686274	7.53786
-26.8767	-18.8244	-37.7258	19.9773	26.7332	-0.929156	8.09378
-30.8965	-13.6511	-40.0353	15.5257	23.4067	-3.29596	8.24412
-32.4881	-14.6056	-30.0918	22.0585	18.9611	-4.17688	7.25116
-30.5577	-17.603	-12.1223	29.0323	14.862	-1.22948	4.85657
-26.0743	-17.8889	-2.16828	32.2216	14.6519	1.90575	3.22606
-22.0402	-17.6688	0.0327351	33.7484	16.6243	2.53218	3.34013
-20.0169	-17.8113	5.51496	35.114	17.0863	2.93422	3.27525
-17.9075	-15.73	11.154	42.7063	16.9352	2.7182	1.26267
-13.4148	-12.9154	12.755	52.0742	18.3829	0.809143	-1.07405
-8.6548	-12.7339	15.7555	48.6456	19.9483	1.84492	-0.764855
-6.71586	-13.8242	17.7207	40.444	19.6229	6.02141	0.993933
-5.36485	-14.7768	14.8377	43.1506	18.7068	5.36997	0.372467
-0.103304	-17.0089	15.6246	44.6806	18.5966	0.499917	-2.42885
8.14778	-18.3061	22.1939	33.0545	17.9332	0.826031	-3.76996
13.7075	-16.419	24.9128	19.7052	16.3125	4.55003	-2.65027
14.2884	-15.6526	22.8185	10.1429	15.6618	2.51865	-2.00042
12.9208	-17.4291	22.2359	0.348861	15.236	-2.56749	-3.71433
9.85134	-16.4935	22.7871	-4.39713	12.5194	-3.90406	-6.00351
1.43397	-12.1515	21.2269	-2.25284	9.5795	-4.73184	-7.26007
-10.7323	-8.16497	18.492	-1.85154	9.36867	-8.57814	-7.41844
-21.7151	-4.71171	17.1551	-5.08889	9.2606	-11.8989	-5.93721
-31.8046	-1.27065	18.8481	-6.79631	6.46348	-12.9016	-4.17895
-41.9394	0.308042	23.779	-7.9088	2.51132	-14.3042	-4.874
-50.5322	-0.359393	28.8225	-12.2846	-2.48882	-17.5419	-7.14429
-59.3377	-1.98627	29.6935	-15.4567	-11.4806	-21.1097	-8.8316
-68.4883	-4.33437	27.674	-11.0339	-23.2712	-23.213	-9.59096
-71.8815	-6.79812	28.3097	-5.80842	-31.6342	-23.8715	-8.76501
-69.4573	-7.96861	32.3075	-7.43727	-34.786	-24.0474	-6.63081
-68.8781	-9.22062	34.8223	-5.97386	-37.2405	-22.6452	-4.2869
-69.4424	-12.3664	33.6707	4.07667	-41.3629	-16.9968	-1.35418
-63.665	-14.606	30.9534	8.58032	-47.2759	-8.89163	0.591963
-52.7751	-13.7717	27.0934	4.01943	-55.4874	-4.70781	-0.118398
-41.0365	-12.2994	22.2066	3.6578	-62.0463	-5.52915	-0.149251
-25.464	-11.0382	20.0717	7.44458	-62.9092	-6.24866	2.0946
-8.44997	-9.38678	20.2272	5.99321	-61.433	-5.39261	4.30408
-0.686622	-9.50441	16.9062	3.14718	-60.0761	-3.7244	7.38304
-1.43747	-11.3911	11.9097	4.82397	-56.0674	1.14387	11.3244
-0.000301741	-12.3783	10.4228	5.75399	-49.0705	7.52279	12.2555
5.53322	-13.4665	8.13157	4.24361	-40.5183	9.5648	10.3269
11.1226	-15.434	0.771191	7.413	-31.1417	9.61598	8.0667
16.7605	-14.6197	-5.89399	13.8094	-24.1032	13.6021	5.36193
22.1448	-9.74558	-7.62169	14.0016	-21.8229	16.7493	3.09063
23.9701	-4.54935	-9.00502	9.59986	-22.4393	12.0176	1.90677
22.6466	-2.4157	-13.3152	9.95448	-23.1912	4.93221	-0.0444991
23.2322	-2.41343	-17.2222	14.1174	-23.4709	3.38167	-2.7131
25.3996	-0.303525	-18.4575	13.0217	-23.9581	2.43108	-4.95358
22.6453	4.40693	-18.513	5.66232	-24.0477	-4.49151	-6.68658
15.7624	6.59636	-17.5846	-0.140739	-23.418	-10.6302	-6.37521
11.1343	4.18601	-14.955	-3.54036	-23.7083	-9.32764	-4.24067
6.73453	0.192033	-11.9588	-11.4671	-24.2278	-7.44427	-3.96144
-0.614361	-2.46516	-10.271	-22.1299	-22.7839	-9.9365	-5.28571
-4.94171	-1.83954	-9.50945	-26.7722	-21.1509	-10.4403	-4.67442
-3.75853	0.679037	-8.35197	-24.2135	-22.0164	-6.83998	-3.71358
-2.32578	0.226036	-7.94333	-19.7961	-24.4159	-5.88436	-6.1738
-0.798567	-3.16184	-10.3418	-17.9371	-26.4025	-8.89451	-9.79621
2.8427	-4.73538	-14.4526	-17.4032	-27.9176	-9.24835	-9.87213
4.90654	-4.36632	-19.4741	-11.355	-29.8491	-4.37382	-7.73544
5.42838	-4.85219	-26.1152	-0.559592	-31.5421	0.585777	-8.11932
10.1502	-4.93775	-31.9367	3.02656	-30.8437	1.57468	-10.3446
18.9347	-2.37091	-34.7187	-2.20192	-27.5429	0.70823	-9.98011
28.2506	1.41217	-35.6313	-2.90525	-22.9459	0.168129	-7.57805
40.3009	4.66518	-35.6741	1.81161	-17.1989	-1.64517	-7.84949
56.8995	8.16876	-36.9582	-1.04968	-11.2766	-4.23891	-11.532
71.7732	11.6953	-41.1321	-7.45739	-7.75425	-4.52506	-14.8796
77.3422	13.4394	-43.8516	-3.89003	-7.59027	-3.62429	-15.943
73.5562	13.9041	-41.4617	1.91995	-9.10059	-4.1472	-15.5189
65.2911	15.069	-37.1749	-1.25499	-10.0731	-5.43824	-13.2997
55.577	17.6387	-33.8945	-5.66925	-10.0128	-8.06312	-9.02127
45.5876	20.8082	-31.3085	-8.22517	-9.72224	-12.1021	-5.75833
37.6281	22.8983	-29.2295	-17.8813	-8.80144	-13.193	-6.00705
33.4798	24.5328	-25.412	-29.8266	-6.24258	-11.2499	-6.86307
31.5902	27.6303	-17.0572	-30.0843	-3.19416	-11.5814	-4.86134
28.5968	29.7597	-7.63124	-22.784	-1.77818	-13.7129	-2.25223
21.9646	27.8906	-2.90592	-22.6063	-2.04843	-13.0141	-2.61999
10.2322	23.1314	-2.05373	-28.5753	-2.02218	-9.73001	-4.04231
-6.74609	16.4017	-0.418193	-30.4444	-0.137256	-9.17272	-3.0022
-26.235	9.13647	4.05828	-28.5074	2.76304	-14.6033	-1.19812
-43.1086	4.82316	10.4448	-27.0986	4.63958	-19.0473	-1.18737
-53.6958	2.13202	15.4915	-24.7648	5.19594	-14.1916	-0.465645
-58.1589	-3.06485	17.2212	-22.0071	5.76401	-7.13383	2.07673
-58.3714	-8.61224	18.4021	-23.0941	5.97554	-7.78681	1.90473
-55.3328	-10.2368	21.7644	-26.4933	4.36966	-10.4592	-2.25095
-49.584	-9.12379	27.2623	-25.5987	2.72263	-7.2264	-5.77795
-41.8977	-9.11933	32.5809	-20.6361	2.69129	-0.231311	-6.99047
-32.5784	-12.2029	31.81	-17.411	2.06514	7.11443	-8.17833
-22.8365	-16.5651	24.5789	-15.7819	1.39351	13.8605	-9.60796
-15.8644	-18.3274	19.9368	-14.8473	3.14066	19.8853	-10.0968
-12.7534	-17.5791	18.5947	-17.2886	3.63594	27.3157	-10.2924
-11.0667	-16.8209	12.7302	-18.6987	-0.0832022	35.9329	-11.2244
-9.20629	-13.9813	6.49116	-14.7121	-3.23231	40.9491	-11.9164
-6.85352	-6.54887	7.73802	-12.4646	-2.10642	40.7948	-10.9057
-3.63564	2.04811	10.3456	-17.642	1.60169	38.6737	-9.15772
-0.0747219	7.48611	8.7691	-26.4939	6.13805	36.4345	-8.40838
4.30042	9.43028	9.55459	-31.5426	11.0818	34.3785	-7.93819
10.091	9.56044	14.6469	-27.6166	15.9228	32.6164	-6.48114
13.8928	9.80971	15.1054	-21.2798	19.2664	29.8727	-4.16896
12.8304	10.7467	8.78542	-22.5151	20.6311	25.9834	-1.15775
9.86144	10.9582	5.31451	-24.8897	22.7929	22.3575	1.90653
8.12826	10.3278	8.01629	-19.5688	26.6892	18.3639	3.86258
6.23221	10.4417	8.81308	-14.0912	29.1209	13.3927	4.76857
1.84681	10.7296	4.08195	-12.9362	30.701	9.2218	4.82891
-5.11677	9.15392	-1.40063	-10.3648	35.2944	6.57827	4.12294
-13.7343	6.18529	-3.67586	-7.07796	40.8556	4.97726	4.108
-23.5085	3.662	-1.54813	-2.25753	42.8979	4.46805	5.49742
-32.5424	1.47809	2.10919	5.17671	42.7778	4.4883	7.24705
-37.4522	-1.28365	0.998934	4.04027	43.1646	5.07635	9.41652
-38.794	-4.30118	-3.58859	-1.75126	42.8581	6.14397	12.5383
-41.2298	-6.24006	-4.22457	3.49604	40.8127	5.13838	15.2114
-46.1659	-5.2454	-1.9129	6.23377	37.6646	2.24355	15.9427
-50.5496	-0.650895	-2.13364	-6.56661	33.3249	1.32724	14.8018
-51.5517	5.67894	-3.45914	-17.0325	27.4686	2.68365	12.5483
-48.3036	11.1363	-3.37733	-17.9388	20.3982	3.35743	10.4774
-42.1014	13.8971	-3.58458	-17.6198	13.0695	0.425468	9.12704
-35.2288	13.9482	-4.41011	-13.6404	6.37541	-6.67566	7.79211
-28.1192	13.6534	-4.0593	-7.55535	0.00448293	-11.912	7.14144
-20.3656	14.2765	-2.49659	-6.0615	-5.4829	-11.0872	7.38345
-13.4503	14.6143	-1.17789	-5.4871	-8.54722	-10.2289	6.54505
-8.46353	14.464	-0.66846	-1.5708	-10.4825	-12.1672	5.69795
-3.11999	13.8568	-0.463009	4.99962	-13.1172	-11.3348	7.05937
5.04647	11.7701	-1.62374	10.3533	-15.2594	-8.04976	7.85628
14.0581	9.21311	-5.40689	6.99463	-16.4906	-7.36719	6.47113
19.7409	7.72325	-8.61978	-5.13147	-17.4352	-8.20487	5.86993
21.197	6.49791	-9.36893	-17.4891	-16.198	-7.78756	6.05445
20.5144	5.21347	-13.3733	-27.1197	-13.3153	-6.9801	5.01607
20.4838	4.33832	-23.1634	-34.0114	-13.5025	-6.52338	3.83872
24.1286	2.86762	-30.9274	-32.7934	-15.888	-5.86733	3.17368
29.9048	0.691426	-30.301	-26.0167	-15.2879	-5.14732	2.6696
30.8781	-0.350817	-24.3063	-26.1483	-13.2619	-4.85284	3.56148
24.9051	-0.377029	-19.1552	-31.073	-13.2858	-4.38491	5.45337
16.883	-2.42836	-16.7963	-27.2953	-12.3852	-2.78531	6.48038
10.4096	-8.19436	-14.8718	-17.2435	-8.33878	-0.876005	6.6139
6.79148	-14.5171	-12.6646	-10.5694	-4.05054	-0.291685	5.13155
6.12197	-16.5971	-11.3736	-2.94767	-0.227168	-1.12827	1.21715
5.13767	-15.0285	-8.62805	11.2119	5.31994	-2.72678	-1.91632
2.39736	-14.3933	-2.51459	26.3268	10.9245	-4.7116	-1.52245
1.98657	-15.4416	2.66477	37.0856	13.1448	-5.80405	0.159726
6.66476	-15.3225	3.99124	43.6105	12.8516	-4.84214	1.05205
14.1959	-12.798	4.69707	46.7271	12.1575	-4.16734	2.03513
20.4326	-9.20521	5.98984	47.7527	10.5896	-6.69924	2.83568
22.1727	-6.82415	4.98377	46.3237	7.47179	-9.74402	2.11995
20.5905	-6.27298	2.20627	40.715	3.09051	-9.40824	1.02542
20.0537	-6.02049	1.96178	34.8573	-1.4756	-7.3784	1.2057
21.2236	-5.52532	5.97067	34.6835	-4.54541	-6.03901	2.10007
22.311	-5.7074	11.6302	38.5399	-6.69391	-4.61143	3.17726
25.0828	-7.16861	15.504	40.2903	-10.195	-3.36227	5.3727
31.069	-9.76208	17.2516	37.5685	-14.2562	-3.62322	9.29212
37.7058	-11.9835	18.4975	32.7488	-16.5958	-4.28814	13.7644
43.4454	-13.3517	18.8394	27.1573	-17.7856	-2.65478	16.0563
48.713	-16.0721	18.7631	21.1529	-18.4912	1.82965	14.4451
50.4981	-19.2546	20.9718	20.8732	-18.0079	5.73545	10.9925
44.9601	-19.0168	23.2582	27.934	-17.5972	6.00763	9.17276
35.8236	-16.6007	21.8772	30.6192	-17.9509	4.73893	8.73378
31.1368	-15.7081	20.205	25.7253	-16.8666	4.71727	6.81534
31.8642	-15.5381	20.1679	23.1326	-15.043	4.40084	3.7141
31.9742	-14.169	16.9975	21.706	-16.0458	2.113	2.21538
27.9983	-12.0506	11.9393	16.5646	-18.8247	-0.67567	2.26553
22.6967	-10.0259	11.7935	14.7003	-19.374	-2.71512	1.47036
20.178	-7.99221	14.2187	17.151	-17.7643	-4.43546	-1.21139
18.7981	-4.91042	12.1229	16.9851	-16.3173	-5.65784	-4.6511
13.1628	-1.16234	6.89603	18.5737	-15.0669	-5.01806	-6.77863
4.65951	-0.54467	2.75091	26.5527	-13.84	-2.39958	-7.70211
-0.593664	-5.26109	-1.18002	32.5181	-13.8031	-0.0404161	-9.90465
-3.85314	-10.1403	-4.36644	33.9883	-14.4094	0.907178	-13.4754
-9.67572	-7.77645	-3.50583	38.948	-13.8375	2.16272	-15.7133
-15.1037	0.79242	-0.403574	45.7662	-12.6229	4.29023	-14.9953
-15.876	7.3686	0.789371	46.8045	-12.2647	5.46849	-11.9758
-14.1994	9.36762	1.88716	44.3093	-11.9218	5.77099	-8.80868
-12.5704	12.4215	5.49688	42.7724	-10.0607	6.75272	-6.11695
-10.3939	18.8763	6.64241	39.5027	-7.11316	6.74313	-2.56318
-8.28007	23.7279	1.65597	31.1268	-4.57114	3.47187	0.0156457
-6.4977	23.8424	-2.01679	19.4822	-2.82161	-0.681677	-0.661194
-2.83467	22.8161	-0.312762	10.0379	-0.9361	-2.24765	-0.706762
2.58304	24.4551	-1.3197	5.14825	1.30023	-1.66483	2.89549
7.45905	26.7437	-4.94789	1.08621	3.64695	-1.67746	5.90916
12.1256	25.4713	-2.96484	-3.81968	7.4643	-3.45578	5.26095
16.7221	21.595	-1.89311	-6.28916	12.721	-5.04764	4.30741
18.6895	19.9513	-8.57187	-6.78415	15.976	-4.35693	6.67982
17.5787	20.9628	-11.6008	-10.4978	15.9181	-2.10444	11.2208
15.9799	20.3506	-7.41558	-17.4414	15.371	-0.0108921	13.7024
14.4812	17.0012	-7.98719	-20.5355	15.7671	0.578557	12.0392
11.0739	14.126	-12.4911	-18.5021	15.4246	-0.610248	8.62468
6.42618	12.9573	-11.9549	-20.2342	13.8745	-1.37698	6.07844
3.95882	11.8271	-10.7847	-28.0276	12.6874	-1.0455	3.81263
2.3477	11.3219	-13.608	-32.8625	11.8127	-2.66287	1.32962
-3.47572	12.9869	-13.3099	-32.1865	10.3166	-6.34533	0.634911
-11.7091	13.8826	-6.87948	-31.3555	9.33532	-8.5613	2.59692
-16.1895	11.4187	-0.805318	-30.5929	9.70706	-9.54964	4.65828
-19.068	9.15429	1.59965	-28.6989	9.63416	-12.2175	4.72049
-26.1814	9.0936	1.00132	-26.9454	7.23894	-15.5542	3.95493
-34.2366	7.26088	-4.02184	-23.3907	3.313	-17.0016	3.81316
-37.6963	2.50715	-12.3785	-19.3096	0.311141	-17.9854	4.28323
-38.6838	-1.08654	-18.9451	-21.752	-1.14086	-20.3428	5.55852
-38.9295	-1.99877	-21.5628	-29.9252	-2.29387	-21.486	6.89739
-36.7007	-2.95092	-21.3545	-36.0113	-2.77041	-19.3037	5.83357
-33.9283	-5.05566	-19.7331	-38.3272	-1.61337	-16.6357	2.35376
-32.441	-5.2455	-18.862	-39.7279	0.00084187	-15.8825	-0.305828
-31.3785	-1.82258	-18.8396	-39.5279	1.68186	-14.6178	-1.07272
-31.6267	0.731466	-17.121	-34.5223	4.63553	-10.2893	-2.28185
-30.6688	-1.86088	-13.6857	-25.4159	7.77307	-4.66307	-5.29804
-24.0393	-6.44781	-10.8056	-17.7658	8.97431	-0.418844	-9.053
-16.7522	-7.82765	-9.25478	-13.8644	7.87566	1.99107	-12.4734
-14.8418	-6.49116	-7.93728	-10.3508	4.62635	2.37025	-15.5069
-12.762	-5.80405	-5.14176	-6.30271	0.899932	1.75383	-17.2441
-4.97173	-6.05125	-1.31168	-4.0477	-0.554405	3.11635	-15.946
4.08079	-5.96229	0.92505	-2.59656	0.32907	5.48289	-12.9435
10.6907	-5.7701	0.90826	0.580732	2.76707	4.74689	-11.9136
19.5802	-5.1725	0.0584237	3.74266	6.34631	2.52548	-12.8602
34.8227	-3.39432	0.179804	4.7756	8.72726	3.73522	-13.3842
50.9411	-1.35405	2.07411	6.82434	9.07245	7.31996	-13.8181
59.6236	1.30433	2.22809	11.6702	9.24093	9.50267	-14.3937
60.2836	6.17973	-1.06619	13.9463	9.7838	11.3148	-13.1754
57.0483	10.0593	-1.29766	9.5363	11.1316	15.2407	-10.5174
51.2354	8.35347	3.67978	2.61064	13.2056	20.56	-9.14579
41.8713	4.51791	6.17955	-0.488727	13.1213	25.2139	-9.90858
28.5422	4.55717	4.06971	0.641136	10.5099	27.1824	-11.224
13.9486	5.96417	3.31238	2.30545	8.18657	26.2881	-11.819
3.39584	3.94408	6.10009	4.97639	6.02757	25.6834	-12.4898
-3.48388	1.12954	10.1457	11.3093	3.06699	27.2788	-13.8174
-11.637	1.06592	13.6626	15.2391	1.15433	28.8132	-13.9135
-18.3089	1.08482	14.9096	9.71875	2.18261	26.4046	-11.5956
-19.284	-1.95537	12.4515	2.53541	5.47459	18.703	-9.08461
-19.7637	-5.86383	8.69536	3.68742	7.70311	10.0613	-9.00271
-21.0209	-6.25211	7.53814	8.97592	6.39676	4.30734	-10.7863
-17.4326	-2.4474	7.42008	9.95786	3.17896	-0.0893452	-11.4961
-13.8285	1.61768	5.48887	4.52874	0.993547	-1.57916	-10.0128
-17.3886	2.12134	3.96709	-2.30866	1.37677	1.91216	-8.46286
-21.6607	-0.18317	4.08071	-2.90448	4.49657	3.8601	-8.66426
-20.8642	-0.44343	4.2732	-0.383244	8.91531	1.95482	-10.0451
-18.6134	4.17966	4.00483	-4.55054	12.4116	2.98608	-10.6356
-14.7892	9.60184	1.6347	-12.0937	13.4539	5.51438	-8.67041
-6.87601	10.8418	-2.70209	-15.2056	13.1248	4.237	-5.44166
0.355337	9.71417	-6.16654	-17.1665	14.1804	4.05087	-4.0728
2.7328	9.34055	-10.472	-19.9259	15.106	7.73309	-3.50482
3.6487	7.54076	-17.1603	-19.8859	11.837	10.0315	-0.425089
5.63311	2.18037	-22.2234	-19.3332	6.56957	10.6422	3.45364
6.80607	-4.47674	-23.8831	-19.6953	4.52743	11	5.13353
6.72674	-9.81738	-22.9577	-15.6769	5.06102	7.53363	6.44904
5.93436	-13.0056	-19.1619	-8.4464	4.7515	2.10303	8.15947
3.87244	-13.9509	-14.2767	-4.77807	3.45006	0.612923	7.76087
2.79319	-14.234	-9.97746	-3.73799	2.64499	-1.06324	6.67825
5.90155	-15.9183	-4.52214	-2.47504	2.95558	-9.24599	7.49995
11.1797	-18.5085	3.15956	-2.7437	3.9196	-18.5769	8.1984
14.8886	-20.6278	10.8685	-2.58796	4.25756	-23.2854	7.91257
17.2683	-21.7562	15.5451	1.74198	3.71998	-26.757	8.29173
19.3277	-20.38	16.7981	7.6526	3.5925	-29.8856	7.72259
19.518	-16.1661	17.4267	10.8121	4.22233	-28.7917	4.9743
16.6482	-11.619	19.5264	11.4129	4.4115	-25.3137	3.05639
11.8052	-7.31534	21.5277	13.4895	3.66832	-23.7971	2.73492
6.40458	-2.53762	20.0045	19.184	3.00302	-22.3373	1.17506
1.57532	1.23273	14.6675	23.875	3.00611	-17.7191	-0.944447
-1.52245	3.93387	9.48204	22.6513	3.78422	-12.833	-0.168517
-3.90909	6.49543	6.80114	17.6444	6.56005	-10.8394	2.83386
-7.88822	7.41372	4.89778	13.4122	10.9935	-8.50807	4.59299
-11.713	7.13585	1.92308	10.8677	13.9698	-3.73619	4.57011
-11.3541	8.51443	-1.0824	6.70394	14.9889	0.653237	4.37587
-7.88699	11.2754	-1.03054	-1.42835	17.0089	4.71197	4.38576
-5.78424	13.3108	1.54907	-8.00673	20.8003	8.22207	4.45089
-5.5746	13.0097	1.60897	-5.56551	24.0005	7.0484	5.15327
-4.17489	9.27655	-2.3566	3.05162	24.8758	4.07895	6.53359
-0.195538	4.97556	-7.47548	8.00665	23.4842	5.17656	7.34139
4.6988	4.60119	-10.079	6.55326	20.2048	6.41252	5.9088
8.48704	6.8158	-5.08864	6.3743	15.8299	4.49773	2.23565
9.95447	7.29046	6.58705	12.1915	11.9897	3.23714	-0.296798
7.36589	5.17949	14.4399	17.3523	8.96829	2.52465	0.758784
0.233789	1.45748	12.0549	17.2788	5.65966	0.385127	2.57746
-8.09904	-3.16856	3.96985	18.918	2.56729	-1.25692	3.40989
-14.1915	-7.62061	-1.56482	26.2144	0.586611	-1.80713	5.51494
-18.3315	-10.8581	-0.539919	31.6726	-0.958354	-1.56594	8.10374
-21.461	-11.3826	2.65454	30.8888	-1.65762	0.218428	9.62533
-22.9946	-8.58657	4.13365	28.1631	-0.766008	2.38353	12.5091
-23.4876	-5.71357	8.85356	24.3989	-0.617436	3.029	16.3628
-24.6959	-5.91934	17.8408	17.3486	-3.57566	0.397087	17.1608
-27.4211	-7.66308	24.0389	10.3564	-9.12291	-5.42688	14.0594
-31.7428	-9.2134	28.0505	6.74496	-16.1846	-8.84565	9.57306
-35.993	-11.6518	34.2082	4.24187	-23.1575	-6.28435	7.66463
-37.031	-14.3118	36.4348	2.09551	-27.26	-3.14601	9.91704
-35.5374	-13.9976	30.4532	2.5374	-27.4916	-4.22558	12.2348
-34.3087	-10.0438	23.7982	2.78989	-25.4825	-6.85437	12.2468
-31.3719	-5.34146	20.3705	-1.17479	-22.7247	-6.88348	11.9598
-25.5586	-1.82515	16.36	-3.94792	-19.3873	-3.29631	10.3817
-21.6291	0.668524	11.5059	-0.680473	-15.8103	1.5428	7.07989
-20.1583	0.813603	6.78161	0.945828	-12.8664	3.92561	5.86321
-16.3871	-2.48163	1.44459	-3.0576	-10.2565	3.55897	6.27932
-12.4572	-5.79777	-2.68729	-4.70054	-7.51599	3.59337	5.41041
-13.0254	-6.40018	-5.44562	-2.34143	-6.39715	4.61082	5.31829
-13.7164	-7.24701	-8.39245	-2.31297	-7.49267	2.62787	6.59705
-10.3018	-9.789	-8.62886	-5.24801	-7.8659	-3.9818	6.1531
-6.52442	-9.98686	-5.18592	-6.95488	-7.31162	-8.46632	5.39916
-4.26052	-7.16634	-2.5585	-3.58987	-9.08063	-5.0345	7.333
-2.09497	-6.88823	-2.14833	3.51056	-12.6795	0.106408	9.67216
-0.671062	-10.4747	-2.53793	5.59455	-16.3112	0.146073	10.3781
0.500141	-11.8284	-3.48623	0.693351	-20.2242	-0.580554	10.9389
1.50793	-8.19995	-3.72372	-0.658784	-21.3926	2.17501	10.7395
0.80786	-4.72343	-2.99443	3.95346	-17.3951	5.19419	8.40418
1.16969	-5.9455	-2.2513	4.10513	-12.5783	5.59601	6.80678
3.86239	-10.2862	0.196889	-0.984253	-10.3555	3.51445	8.48579
3.37461	-13.9518	3.48427	-2.33481	-9.26277	0.52008	10.8103
-2.05174	-14.9282	2.28465	-0.936219	-8.30135	-0.638533	10.9624
-8.51365	-12.9336	-4.26515	-1.26361	-7.25129	0.988625	10.8363
-14.0278	-9.375	-12.6716	0.422079	-5.56056	4.23876	13.1812
-18.4164	-6.36284	-20.1865	3.88544	-4.05247	6.82073	16.3779
-22.3676	-4.14323	-23.4904	3.79521	-3.30817	5.54219	17.0908
-26.2086	-2.02827	-22.9466	2.7154	-2.39809	2.69373	15.6738
-27.8891	-0.295977	-24.2163	3.09829	-2.84158	4.4608	14.3639
-27.5441	1.2692	-26.9995	-2.14209	-7.72307	7.87931	12.714
-27.6817	3.0064	-25.9467	-15.4592	-14.4013	6.09783	8.92055
-26.7933	3.35652	-23.5866	-26.8468	-17.1485	3.22365	3.17734
-22.7586	1.133	-25.6596	-28.6165	-15.8991	5.68446	-2.08232
-18.4649	-1.77792	-29.4738	-24.1126	-14.1289	9.69594	-4.56424
-15.5546	-2.9425	-29.4682	-18.4119	-13.7598	9.15474	-5.39268
-10.9093	-2.84697	-27.6805	-12.1518	-15.6925	3.97939	-7.62444
-4.16825	-3.20147	-30.2703	-5.54938	-18.9961	-2.68295	-11.0678
0.917482	-3.15586	-36.1387	-0.917533	-21.2255	-7.64096	-13.5582
3.67197	-1.12111	-36.9988	0.0561273	-22.1451	-8.87648	-15.1405
7.07987	1.30339	-29.2439	0.593375	-23.8106	-6.52921	-16.6652
13.0413	2.46547	-17.6715	4.10353	-27.9998	-3.36961	-18.9329
20.5744	3.87063	-8.11582	5.48513	-34.1687	-3.58306	-22.8671
26.4612	5.81538	-2.29245	2.68395	-39.601	-7.85591	-25.9781
28.6417	6.54435	1.39693	5.55348	-43.9886	-11.6313	-25.1046
28.8002	6.92747	4.53925	13.9287	-49.6143	-11.2042	-23.3615
28.8759	8.72797	7.88614	14.4073	-55.4493	-7.49155	-24.3652
28.205	10.3707	11.9113	9.66144	-58.8091	-3.44323	-25.509
26.9072	9.93853	14.4175	12.8757	-60.6916	-1.26701	-25.2724
27.9744	9.56993	13.6777	18.6198	-62.6195	-1.02012	-25.4246
31.9644	12.1633	14.2868	17.6297	-62.9058	-1.47791	-24.3217
33.9116	15.038	19.7857	17.1733	-60.1504	-1.787	-20.5945
31.6881	13.3102	25.4493	18.9025	-55.5236	-1.48767	-17.9194
30.0289	9.22817	26.6759	14.2732	-49.306	-1.61263	-18.5875
30.7398	8.95154	25.0751	9.20531	-40.5806	-3.32576	-19.7921
31.8301	11.248	22.8148	12.4533	-31.1956	-4.50766	-17.7653
35.7915	10.5073	19.241	16.2833	-23.3524	-3.668	-12.6797
42.9262	8.02227	14.4469	16.1283	-15.1372	-3.25586	-8.49214
45.2749	9.22767	10.7163	17.788	-4.89044	-3.64711	-5.89402
39.7086	13.615	8.63112	20.6613	4.98174	-2.094	-1.87368
33.1454	15.9823	6.22781	21.5124	12.779	0.114912	2.40649
30.1609	14.5179	3.49141	21.2134	20.1968	-0.442956	4.00192
29.9586	12.368	2.74304	17.6274	28.262	-1.40633	4.19176
32.2504	12.4373	4.31543	8.1715	34.0931	0.600887	4.1707
34.3518	13.7683	5.61342	-4.85375	33.7198	2.49784	3.18134
30.9224	13.2152	4.87432	-17.1857	28.1312	2.73825	2.30537
22.5566	9.03916	4.38952	-24.7487	21.9668	6.19643	3.29335
13.6792	3.59651	6.04518	-27.4087	16.452	12.4232	5.67284
4.35764	1.19696	5.22422	-29.5193	11.52	14.017	7.07343
-4.97048	1.46758	-1.67345	-32.402	9.57332	10.8663	6.20519
-10.8626	0.760549	-9.22831	-33.6804	9.85681	9.63242	4.9901
-13.9946	-0.341482	-13.0512	-32.2219	9.50734	10.7756	4.97033
-15.6198	0.582884	-15.4469	-29.1802	9.72745	10.5783	4.97612
-13.2865	3.17237	-16.1244	-29.0854	11.0759	9.11129	4.29789
-9.83384	7.12459	-13.8579	-34.9686	12.4967	7.18579	3.19104
-10.7882	11.4655	-11.8169	-41.9636	16.7905	4.33903	2.09791
-12.5457	12.6329	-9.66437	-46.0415	24.9415	2.0878	1.41226
-10.2817	9.63704	-5.92266	-49.0702	32.3459	2.82418	-0.388162
-7.7418	4.91628	-5.27513	-47.8948	36.0386	6.06267	-3.59161
-8.37088	-0.977425	-5.75209	-37.0635	37.164	8.29131	-5.38828
-10.6782	-7.91539	1.82589	-22.8728	38.0782	7.76572	-5.90163
-14.2749	-12.2961	12.8027	-15.9112	40.0063	6.87858	-6.9768
-18.7992	-11.4048	14.9523	-15.0911	42.4327	6.99643	-7.48422
-21.296	-8.17173	10.6733	-13.2125	44.9188	6.61079	-7.72273
-21.7286	-6.46687	9.5409	-10.2585	46.3905	5.33985	-8.99601
-23.6515	-4.98124	12.3211	-8.82603	46.0302	3.91187	-9.38442
-27.0176	-0.834947	14.9901	-5.50874	46.9912	3.04972	-8.411
-29.1063	3.62221	15.7905	0.264704	50.9535	3.3647	-7.58251
-30.1719	3.34469	14.6819	1.93055	53.9517	3.50767	-6.29736
-30.3342	-1.52121	13.7951	-0.149162	54.5246	2.16362	-5.29283
-28.2309	-5.57703	16.0553	0.63188	54.4099	0.179697	-6.65208
-26.3315	-6.3058	19.2935	3.11213	52.0492	-1.43675	-8.84108
-27.492	-6.93871	19.5033	3.93899	46.6664	-1.59261	-8.55954
-28.3073	-9.28665	19.3689	3.93599	41.2097	-0.346768	-4.31755
-24.8561	-10.189	21.91	0.0584667	36.8063	0.933778	2.04992
-19.713	-8.20445	24.1859	-9.78126	31.7802	3.41183	5.45075
-16.8384	-6.8078	26.3612	-17.7495	25.6908	6.76265	3.68447
-14.8674	-7.4449	31.397	-17.6279	21.0714	6.64112	1.23024
-11.3243	-6.73209	36.621	-14.1428	20.3081	3.41032	2.03876
-8.23856	-3.59604	39.8871	-11.7659	22.1181	1.38472	3.91743
-6.81743	-0.817806	43.0356	-9.32418	24.1457	0.950181	4.17145
-4.09383	0.81487	44.901	-9.81326	25.7563	0.656835	4.17328
-0.592325	1.39029	44.3628	-14.6591	26.4574	-0.916737	4.49916
-0.541779	-0.022669	43.3952	-14.1549	26.0026	-4.92136	3.52689
-3.45748	-1.23686	41.016	-8.20746	24.82	-9.11373	2.70651
-6.27481	0.114149	37.2091	-10.6647	22.2262	-11.4826	4.52718
-7.60522	1.5415	36.268	-17.7222	18.32	-13.025	7.37292
-3.83473	1.44154	35.6917	-15.7163	15.8553	-12.8406	8.60014
6.638	2.03394	28.2576	-10.9153	15.102	-8.95287	8.47559
16.2602	3.55416	16.6769	-10.7943	12.8151	-2.89548	8.96501
18.7913	4.11766	8.64537	-9.87964	8.9827	2.35498	11.0036
18.69	3.68239	3.7813	-9.54971	6.80684	5.10695	13.3527
20.814	2.60545	-2.83352	-12.3594	7.43297	4.86391	14.4888
23.9219	0.52392	-11.8054	-10.4511	9.39473	2.96338	14.2667
27.6551	-1.24868	-20.6557	-3.58327	10.6976	1.43715	13.102
33.0307	-0.985628	-28.3428	-1.04563	11.37	1.31349	11.2067
37.6773	0.0397122	-32.2415	-0.937951	14.0731	3.03599	8.09058
39.0839	-0.78836	-28.3206	4.97667	19.7739	5.33313	3.38147
38.68	-3.32353	-21.0558	10.6341	25.5038	5.36572	-1.08393
39.0327	-5.02364	-18.8183	6.26077	29.5233	2.29397	-3.1405
40.6055	-5.63093	-19.8335	0.0547241	33.8606	-2.2366	-3.78349
42.0796	-7.62045	-19.9474	2.01184	38.4889	-5.74442	-4.93742
41.9756	-10.1843	-21.3342	5.19578	39.2113	-6.12174	-5.6596
40.3645	-10.1756	-23.6529	6.02983	35.1696	-4.76179	-4.58458
38.7566	-9.87369	-24.0545	12.6645	31.4025	-5.29103	-3.63847
37.7837	-12.8188	-23.6942	22.3593	30.713	-7.54593	-4.54309
36.778	-15.5355	-25.4186	24.1488	30.7401	-8.69775	-5.1295
35.0862	-14.1323	-30.2105	21.0643	28.0711	-8.16242	-3.98258
32.0502	-10.7071	-34.7483	22.2225	21.6024	-6.97831	-3.11508
28.0612	-7.99745	-35.9602	24.3806	15.3875	-5.57612	-3.14791
25.2001	-6.56994	-37.4011	22.2385	12.7952	-3.1669	-2.67134
23.5113	-5.94313	-41.6493	21.5655	10.4527	0.400502	-1.97544
20.5388	-5.15789	-47.2966	25.6413	6.03164	2.2156	-1.86274
16.6141	-5.50531	-54.5633	27.8731	1.42174	0.588005	-1.53999
14.2594	-8.26337	-59.1131	26.6328	-2.21727	-0.868342	-1.15544
13.3694	-9.973	-55.1649	26.2245	-4.5196	0.862572	-2.42752
12.7959	-8.03546	-49.4585	25.6478	-7.15433	4.1726	-4.1766
12.6334	-5.49583	-50.1273	22.8057	-11.9988	7.59441	-2.84
12.0119	-4.58877	-52.6424	19.9671	-16.1966	11.2432	0.86933
9.65391	-3.83347	-51.9064	18.4362	-18.069	13.0878	3.04812
6.29498	-2.2175	-50.3014	16.9627	-19.5614	11.3987	3.14972
2.79046	0.333917	-48.9767	14.559	-19.9379	9.78154	2.77953
-1.69265	3.53131	-43.8743	10.8848	-19.3453	11.769	2.77816
-7.00804	6.0651	-32.4243	6.8876	-20.1202	14.6981	4.02148
-10.4876	8.05173	-19.8354	4.39121	-20.2517	15.6645	5.52746
-10.6362	10.4837	-13.3251	2.6684	-17.8095	15.8808	5.39263
-10.0496	11.6711	-11.944	0.290636	-15.358	16.4006	5.30035
-12.2192	10.5282	-9.83518	0.892953	-13.9562	16.3547	6.80981
-17.2833	9.07048	-5.4928	6.22691	-12.0132	14.2988	7.59011
-22.6189	8.16992	-1.2036	7.23498	-9.75383	10.2012	6.84886
-26.0575	8.05231	1.6185	-1.15908	-8.54211	7.41201	6.37132
-27.8696	10.2112	3.40356	-7.42571	-7.94555	7.57471	5.96145
-30.509	13.7913	5.94716	-3.18997	-7.84889	6.63219	5.20389
-35.0021	16.3382	10.6457	1.84919	-9.36897	3.43826	5.61173
-38.1228	17.489	16.2655	-2.90229	-11.7582	3.03684	7.10406
-37.6515	17.6112	20.364	-12.3472	-14.5821	5.54915	7.33448
-37.2006	16.951	22.2404	-13.7713	-18.8	5.2301	5.7124
-39.6783	15.9005	21.267	-7.05173	-22.0038	1.87399	4.5426
-42.7158	13.1463	15.4297	-5.55222	-22.1536	0.270814	5.39269
-45.2203	7.12817	6.70338	-11.3674	-23.3044	1.96023	7.05881
-49.131	-0.150803	0.903108	-12.0635	-27.8302	4.54377	8.2937
-53.1901	-4.93601	-2.31279	-6.88563	-31.1801	4.10617	9.53453
-54.6383	-6.64623	-8.01106	-5.94938	-31.0077	-0.735882	11.0316
-55.1137	-6.70123	-14.8361	-8.88292	-31.1007	-6.31558	11.6667
-56.5199	-4.94051	-18.5111	-10.2691	-33.0355	-9.99736	10.4677
-56.2086	-2.66605	-19.8058	-8.71825	-34.6107	-12.971	8.173
-52.4945	-3.00413	-20.0235	-2.01762	-36.9779	-15.205	5.65125
-48.0854	-4.65889	-19.5501	6.05371	-43.2397	-15.548	1.62461
-44.3732	-4.7533	-20.3144	7.25974	-51.4861	-13.9799	-5.72524
-39.5576	-4.34962	-20.6736	5.9162	-56.8548	-10.7755	-15.1109
-33.8228	-3.3238	-16.8403	10.71	-57.9305	-7.51141	-22.1123
-28.8476	0.0656993	-10.7047	17.5592	-57.5965	-5.96298	-24.2781
-22.864	3.64806	-5.73354	18.952	-59.3216	-5.69286	-23.829
-13.8369	5.30439	-0.0144818	15.9026	-62.2969	-6.7268	-22.754
-4.77263	6.5976	9.95386	11.2678	-62.4205	-9.98588	-19.949
0.408324	8.01427	21.7864	6.29187	-59.8254	-14.0635	-15.4111
2.51812	7.5294	27.237	6.95734	-58.3732	-17.5493	-11.4268
5.15359	5.03097	23.3505	13.3698	-58.0418	-21.6977	-9.10938
9.87265	3.82263	17.7951	14.7656	-56.121	-26.2107	-7.58429
15.1147	4.94575	16.4084	15.4063	-52.5177	-27.3448	-5.74269
18.8957	3.95622	16.4136	25.9879	-49.1873	-23.9506	-3.42135
20.1374	-1.5545	15.1009	31.2123	-47.8639	-20.0658	-0.837889
19.7253	-7.68397	12.5488	21.3933	-48.2236	-18.095	2.05058
22.5042	-11.0203	7.90501	16.2027	-47.5688	-16.0542	4.7247
30.9598	-11.7774	2.76516	20.1669	-45.0084	-13.8733	6.5719
39.3894	-10.6327	2.56713	19.1854	-42.9628	-13.8186	7.47324
42.5199	-8.3105	7.04426	16.72	-41.1135	-14.2545	6.76518
39.7674	-5.54377	8.50609	19.8293	-35.7808	-12.1628	4.87943
31.413	-2.04953	6.39739	21.538	-27.8925	-10.0225	4.39588
23.6324	2.1969	8.76361	18.5426	-21.8163	-10.7047	5.52938
23.9898	6.13796	16.2611	17.049	-17.4484	-10.6444	5.18961
26.9415	9.4553	22.8732	18.7471	-12.9461	-8.07009	2.87781
24.4565	13.5284	27.1868	16.3414	-10.0167	-7.58247	1.26111
21.1008	17.786	29.1045	8.74012	-9.85906	-9.19318	1.07761
21.3948	18.1126	28.0188	6.78938	-9.37293	-8.01295	1.00802
22.2541	14.3427	27.2849	11.2568	-5.83282	-4.9756	-0.397731
22.967	12.0147	28.4787	9.31737	-2.20771	-3.25283	-5.00571
24.085	12.0809	28.77	1.66671	-2.88038	-1.2498	-11.574
23.9157	10.3068	28.4633	0.422527	-6.28772	1.85096	-14.1082
24.2147	6.40101	29.9866	2.83516	-7.8644	2.89195	-10.468
27.1272	3.1977	32.3494	-0.892334	-6.74285	0.506832	-6.33495
30.0799	1.76628	34.0949	-7.17416	-4.83695	-2.14534	-6.21847
31.286	1.9041	35.6405	-8.25443	-3.78256	-1.78222	-8.37766
30.5938	2.36494	36.8397	-3.57518	-3.8569	0.53343	-9.12492
26.5593	1.97005	37.3314	4.21339	-3.43995	1.89194	-6.73708
20.7366	2.05283	37.186	10.3554	-2.18499	2.39699	-2.20705
16.2487	3.89915	35.7124	12.8464	-2.51486	3.25968	2.18004
10.9705	5.84185	32.6587	17.6161	-3.99661	3.85171	4.47775
1.92115	6.55202	28.0638	25.313	-3.28269	3.70965	4.11723
-8.33877	7.15272	21.5597	27.8423	-0.976829	2.81831	2.90538
-15.9938	7.99157	15.9091	25.6299	0.851565	0.93793	2.80951
-20.7014	8.27873	14.3511	23.8668	4.35518	-0.02738	3.68959
-23.6277	8.62956	15.2188	19.8094	10.8051	2.45913	5.28699
-25.2242	9.47837	18.0863	13.0511	16.3755	6.24942	6.78212
-26.2078	9.56599	23.2349	7.1231	17.995	6.80044	5.7554
-27.5163	8.50166	23.0824	1.35421	17.4484	4.95152	3.08111
-28.1611	7.85687	14.4399	-0.580812	17.5961	5.36305	2.43121
-25.9233	8.68639	7.62028	4.91866	18.8203	8.55626	2.51105
-21.288	9.15696	5.93015	9.1712	20.1939	11.7943	-0.124138
-18.8382	6.835	0.27254	7.25881	20.9061	14.5016	-2.74252
-21.6555	3.34639	-8.88766	5.20562	20.3519	17.5715	-1.84956
-25.3411	1.54229	-13.4996	3.91572	19.2448	20.6878	-1.06382
-24.1184	-0.00703476	-17.7594	1.0494	18.7614	21.7339	-3.87025
-19.4571	-2.86203	-27.3355	-2.05801	17.5869	19.1744	-5.90203
-14.8561	-5.34085	-31.8284	-5.69377	14.2693	15.7907	-2.53762
-10.5891	-7.68175	-24.101	-9.32964	11.0422	14.9097	2.92164
-7.54393	-11.3499	-16.1598	-11.8737	9.76673	14.4494	5.34194
-5.73906	-14.3087	-15.9908	-17.0219	8.42795	12.0807	5.26878
-2.09788	-15.0666	-15.9009	-24.1491	5.71778	10.0354	5.09266
4.42375	-15.5129	-11.5577	-27.1609	2.98125	9.56828	4.97762
11.6513	-16.3783	-6.13238	-27.7334	0.672835	9.80209	5.57561
16.6343	-17.4577	0.109411	-30.4339	-1.26705	11.2618	7.33366
18.0007	-19.9661	7.82423	-34.5321	-1.74219	12.6629	8.05376
19.4777	-22.3708	14.2633	-40.4918	-1.43644	11.0599	6.82402
24.2938	-20.8265	16.5998	-46.4254	-2.70184	7.24866	5.63666
28.4155	-16.6788	16.1791	-46.0696	-4.68864	3.31692	5.58468
28.8638	-14.2259	16.7991	-42.9803	-4.80285	0.450247	6.40982
28.0093	-12.8151	16.9385	-45.7144	-3.5164	0.645603	7.00483
25.7013	-9.98118	11.8238	-51.054	-2.24909	1.57229	5.84218
21.1385	-6.92365	5.90636	-52.7387	-1.09274	-1.98843	4.45457
18.0068	-5.56538	6.99586	-52.5279	-0.235215	-6.61434	5.12125
17.9529	-5.68709	9.26559	-52.5149	0.984275	-5.40205	5.59128
18.0419	-6.30506	4.28026	-50.9967	3.38288	-1.58127	4.00522
16.8753	-7.53444	-0.688369	-46.3306	5.99421	-1.53754	2.94912
14.3822	-10.1111	1.2639	-38.9234	9.19676	-4.04704	3.49892
9.50113	-12.402	2.46203	-31.558	14.3483	-6.94696	4.3035
3.58875	-11.9603	-1.7458	-27.8092	19.3874	-11.7822	5.94724
-1.00783	-11.2994	-7.44634	-27.9377	22.7152	-16.7573	7.98728
-5.25727	-14.6932	-13.7082	-26.5934	26.1272	-16.9217	6.99044
-9.12759	-19.1001	-18.7155	-20.6055	29.1323	-12.9499	3.31898
-10.0345	-17.7907	-18.5115	-16.5767	30.2035	-10.2757	2.3469
-8.81965	-11.5956	-16.1311	-19.3678	31.2246	-10.1191	5.00029
-7.64143	-6.73604	-17.043	-22.7964	32.8784	-9.40703	6.05454
-5.71729	-4.98245	-20.7131	-22.1065	34.342	-7.50488	4.14824
-3.16697	-4.14934	-23.8718	-19.7867	37.1735	-6.33817	3.2609
-0.793577	-2.99913	-25.7708	-16.963	40.7508	-6.20481	4.60305
1.44908	-0.876166	-28.1012	-13.0785	42.0731	-5.55937	6.28171
0.661693	1.28067	-30.9539	-9.49935	42.4666	-3.48352	7.11877
-3.76008	0.138223	-31.2955	-8.78093	43.9501	-1.04082	5.82916
-4.88033	-3.44974	-26.9454	-13.4582	43.3969	-0.326449	2.52522
0.182383	-4.04838	-19.4573	-20.7301	39.1281	-1.79278	0.0158909
5.04891	-1.75704	-12.6303	-22.7482	35.511	-3.65368	-0.605203
6.35013	-0.856029	-8.3131	-18.3533	34.1032	-4.4464	-0.020119
7.21196	-0.624719	-4.15053	-13.8644	30.3153	-3.78156	1.96713
8.33543	0.624025	1.6292	-13.8034	23.9733	-1.64558	3.41895
7.27382	1.22567	5.91949	-18.897	20.2657	0.146096	1.70385
4.37353	1.14989	6.60868	-24.659	19.1774	-0.351612	-0.853685
1.47198	0.585273	8.73507	-26.3993	17.304	-1.18209	-0.705418
-1.04247	-1.80221	17.0533	-29.0703	15.8438	-0.485329	1.46028
-0.525258	-3.65798	26.4562	-34.4088	17.3804	-0.879763	3.6071
6.69148	-2.43914	29.5204	-30.4192	20.8471	-3.63406	5.09972
16.4033	-0.481565	27.7592	-13.1606	23.6791	-5.88602	6.12287
19.4125	0.70475	24.8823	5.45965	25.4436	-6.33191	7.24952
14.7183	1.24663	19.4764	18.8271	27.7198	-5.97847	7.54602
9.08644	-0.50481	13.3712	28.9119	30.9675	-5.16063	5.07133
6.10251	-3.79664	12.2837	34.4876	34.2262	-5.13843	1.32169
4.32081	-5.57217	13.9344	34.376	37.2996	-7.57442	-0.612861
1.43604	-6.05189	11.2294	33.3224	39.5808	-10.7812	-2.0077
-4.2613	-7.09299	4.41353	35.1836	39.7514	-12.5334	-4.95175
-12.7114	-8.48491	-2.29418	37.5271	38.5353	-13.1589	-6.69891
-21.801	-8.51129	-8.5061	37.7431	37.2111	-11.8132	-5.37321
-29.1481	-5.99659	-15.209	37.6976	35.2703	-8.08238	-4.29862
-33.073	-2.16571	-19.7924	38.4244	32.8413	-5.88597	-4.99254
-33.9995	0.178824	-17.7219	37.3662	30.8417	-6.55393	-4.79207
-34.5857	-0.561078	-11.217	34.7071	28.2092	-6.49424	-3.05648
-35.1211	-3.21126	-8.43217	33.3777	23.8978	-5.88225	-0.972742
-32.9014	-4.65511	-10.7882	30.5122	19.4716	-6.88841	1.54599
-28.1104	-3.3541	-15.3546	23.5369	15.5447	-7.13775	2.76674
-23.437	-0.509715	-23.2462	20.9829	10.3059	-5.22073	0.598149
-18.9391	3.00407	-32.0037	26.7722	3.93931	-2.92085	-1.87886
-13.3787	6.82159	-36.0174	29.3649	-1.58196	0.29595	-1.49737
-6.96204	9.72955	-36.343	24.7272	-5.62566	4.66242	-0.581228
-0.437972	12.128	-35.654	22.0599	-7.78647	7.05499	-1.04611
4.6713	15.5293	-33.5974	21.7087	-8.55983	6.62214	-2.18455
6.98633	18.3761	-30.0845	18.336	-10.1074	6.61431	-4.92486
8.06581	18.5653	-23.564	14.4932	-12.2494	9.11524	-9.30295
10.9322	17.6412	-13.6997	10.2416	-13.1297	11.9218	-12.7733
16.257	16.9907	-6.6527	1.73511	-13.8421	11.8841	-14.9683
20.7423	15.696	-6.93663	-4.91039	-15.7085	9.89983	-17.0675
20.2381	14.4633	-9.87251	-2.61765	-17.2554	8.18173	-18.524
16.3704	14.5519	-11.8046	2.08443	-18.7555	6.56058	-18.4722
14.2115	14.2672	-17.6021	2.0243	-21.549	7.30936	-16.5435
13.5085	12.1507	-28.1372	1.39118	-22.4216	12.6591	-12.979
12.3317	9.56385	-35.939	4.82334	-19.6611	16.1197	-9.10262
13.083	7.54513	-40.3574	10.2224	-18.5601	12.7943	-5.66029
15.6656	6.17718	-46.06	14.7692	-21.3636	10.2758	-2.91247
15.9281	6.03282	-49.5368	17.9718	-23.3278	13.8636	-1.95185
13.9964	6.15876	-46.4251	20.6335	-21.906	17.7144	-2.09368
13.1121	5.59967	-38.9493	23.4343	-18.533	18.3365	-0.223642
12.8772	7.01938	-29.0058	25.2037	-14.8148	18.938	3.63537
10.1803	10.7207	-18.7511	24.3897	-12.1083	21.6835	4.85592
3.29922	11.2739	-11.4879	22.1629	-10.0199	25.2767	1.2331
-6.43892	7.69017	-5.12958	22.0607	-6.74117	25.8446	-3.53162
-16.2627	5.68138	2.63816	24.9836	-2.23331	22.3489	-5.97792
-25.1077	7.33083	7.54027	27.9699	1.8275	19.4998	-7.02326
-32.6786	9.78273	8.77085	29.7033	4.11363	17.3283	-7.56385
-37.3559	10.6898	12.6304	29.4993	5.42986	11.1281	-7.04015
-39.1987	9.3485	19.1773	25.1504	7.71682	5.51338	-7.13956
-40.7849	7.23627	21.5585	19.7991	10.0137	7.00194	-8.77645
-42.1267	6.1308	19.2258	19.6329	9.94055	9.85833	-9.06444
-41.1549	5.56892	17.2534	23.2159	8.47548	8.44679	-7.44344
-39.1157	5.26496	17.134	23.9733	7.61778	6.07797	-6.3065
-37.764	4.78079	17.5391	19.0874	7.14502	4.23112	-5.24006
-34.9643	3.02393	17.7531	10.8936	6.50861	2.1916	-4.19401
-29.3965	2.49146	17.9783	2.38845	5.61251	1.83571	-5.68664
-23.6412	4.99577	20.786	-3.7327	4.28599	2.62374	-8.19307
-20.295	6.50052	27.7224	-2.0266	2.33722	2.5756	-7.91744
-19.7557	5.7069	34.2612	4.71872	-1.14397	2.31158	-6.87554
-20.3911	6.18736	37.169	-0.353027	-6.16172	2.26682	-8.92714
-19.6383	7.01057	40.3121	-18.4314	-9.60613	3.02112	-11.7689
-17.1858	5.3764	43.8039	-26.4709	-9.37036	5.65411	-11.1601
-14.9845	2.9191	42.5958	-18.9524	-8.38501	8.22533	-8.57607
-12.925	-0.564124	39.3777	-15.2393	-8.89066	8.79512	-7.49726
-8.3334	-6.98436	38.172	-20.985	-8.16236	8.6253	-6.81325
-0.734515	-11.8987	33.8528	-25.4339	-5.09801	8.22126	-4.76495
6.14041	-11.4743	24.3519	-26.3261	-2.84717	7.81591	-3.51331
9.0868	-9.87534	14.1154	-27.6034	-2.62138	9.11654	-4.80473
10.2779	-9.55553	4.55662	-26.8524	-3.33772	10.091	-7.34068
13.8073	-8.01928	-1.92804	-19.747	-5.66413	7.6296	-9.5661
18.9807	-6.072	-3.92195	-8.4216	-9.82261	4.84005	-10.3797
22.1071	-6.53084	-8.52097	0.111311	-13.0105	3.45157	-8.64777
22.4235	-8.62637	-16.7391	2.2895	-13.3252	-0.60658	-4.58189
21.0952	-9.9732	-18.1464	2.39505	-12.7862	-6.99199	-0.47677
18.4833	-9.99575	-12.2532	5.19853	-13.7453	-11.905	1.30374
15.8057	-10.0531	-10.4721	6.55204	-15.9038	-15.0918	1.28406
14.3306	-11.003	-16.8016	0.627382	-18.0163	-15.348	2.24204
12.4623	-11.5078	-25.3916	-7.61135	-18.9489	-12.3263	5.47631
8.46056	-10.1077	-30.5508	-9.42996	-18.6161	-11.5655	9.24427
3.70994	-7.29622	-31.3137	-3.67796	-18.974	-14.3164	10.559
0.205986	-5.04903	-29.5574	4.81621	-19.9391	-14.2071	8.85272
-1.04105	-4.84336	-25.2248	8.30813	-18.4971	-10.0465	7.30497
0.681544	-5.6731	-17.7274	4.54651	-16.0197	-7.03947	8.45719
3.07537	-6.02457	-10.601	3.07866	-16.8097	-7.31848	10.8018
2.02451	-6.69204	-7.68158	7.23101	-19.1132	-9.18668	11.3904
-0.694627	-8.3991	-8.07252	7.54735	-20.0693	-9.5642	9.46591
1.06244	-9.32732	-7.44171	4.47202	-22.801	-5.1582	7.23581
7.86066	-7.5417	-1.04926	6.30295	-27.2939	1.776	7.32066
13.991	-4.67141	10.9216	9.94521	-27.2089	3.73341	9.12116
15.2543	-4.11094	21.8813	9.78891	-22.1289	0.205729	9.77201
13.0509	-4.71515	27.4789	6.94247	-18.5657	-1.42492	8.58628
11.0335	-2.85308	29.2349	3.25105	-18.3201	-0.184413	7.25039
9.46934	-0.297903	28.5025	1.61664	-18.2008	-1.21377	6.48156
5.7769	-0.677813	25.1918	3.38811	-18.0114	-3.40569	5.58872
-0.0566167	-1.74032	20.0076	6.21241	-18.8783	-2.6317	4.21008
-4.36474	0.882887	13.5052	10.5666	-18.8922	-1.79496	2.59591
-4.33647	6.80048	6.4919	15.006	-17.0708	-5.54601	0.822854
-2.27306	11.8918	1.12394	13.6427	-15.057	-10.1386	-1.24617
-1.89614	13.6415	-1.15176	9.86603	-13.5545	-9.71106	-3.28434
-0.587019	13.4717	-1.2404	11.832	-13.1452	-7.50134	-4.66635
5.18319	13.7133	-0.37337	14.3429	-14.6723	-8.45514	-5.00147
10.5188	13.8816	2.8761	9.54746	-16.277	-9.94757	-3.99112
11.0518	11.9254	10.3061	4.86197	-15.9929	-10.0127	-2.02971
10.8896	7.96333	18.8114	7.2838	-14.8086	-11.1215	-0.563101
13.0657	3.77054	23.8095	7.25181	-13.1809	-11.8891	0.231907
15.5269	0.39116	25.1183	-2.24869	-10.4812	-8.07966	2.65347
17.141	-1.26558	23.2272	-12.2716	-8.17781	-2.04658	7.46223
17.886	-1.39827	18.7786	-17.0049	-7.72072	-0.936873	11.6612
17.3684	-2.17197	16.5	-21.5177	-8.22605	-4.3375	13.653
16.5945	-3.41812	18.9105	-26.1718	-8.94165	-6.05209	14.9327
17.5463	-2.86862	23.0441	-26.1148	-9.74068	-7.8567	15.1384
20.0845	-1.27416	26.5524	-22.0663	-9.73963	-12.9709	14.2874
20.9518	-0.2118	27.2752	-17.1506	-8.17077	-14.6955	16.2066
18.7066	0.867471	24.5665	-11.3862	-4.76622	-10.3065	20.0322
16.1015	1.86075	23.4126	-5.18068	0.14634	-7.81511	19.1726
13.4595	2.48878	24.663	-1.26509	4.57223	-10.377	14.383
8.09816	3.80798	21.8902	-1.12702	6.78013	-13.2647	12.1387
1.77324	5.43796	15.0286	-2.75142	7.7667	-12.8417	12.536
-1.97377	5.62554	9.67602	-4.63881	8.97559	-9.20714	12.5547
-4.59397	4.60203	5.95373	-8.3101	10.4233	-6.54263	11.363
-8.32946	3.61329	0.951842	-10.4878	11.7678	-7.82488	7.72976
-11.4106	1.76371	-5.38395	-4.55004	12.3471	-8.83835	2.95833
-12.066	-1.72445	-11.2005	3.4549	12.6905	-6.2366	0.771556
-11.6557	-4.25058	-15.3662	2.38986	14.7963	-4.56794	0.763755
-11.4716	-4.4148	-18.1305	-1.53737	17.3597	-7.8186	1.38593
-10.3651	-6.06582	-19.6203	2.92433	17.8324	-13.0532	3.02341
-6.91863	-11.6312	-20.3699	9.00748	18.6796	-15.9451	3.56193
-1.66645	-16.6081	-21.2939	5.33985	21.6391	-15.5847	1.87624
2.68446	-16.1726	-20.3394	-3.92068	23.0035	-13.6223	1.74767
3.24868	-12.4555	-15.4046	-9.48996	22.2353	-12.0297	4.58683
1.12641	-10.9234	-8.93254	-11.9544	23.5895	-10.3383	7.405
0.195626	-12.3725	-2.86006	-14.9019	26.471	-6.7805	9.4034
0.496636	-12.3656	3.48991	-16.7676	26.6484	-2.95902	11.7449
-0.254387	-8.65439	8.80676	-16.959	25.0024	-0.98522	13.1398
-0.573964	-5.12689	12.1691	-18.519	23.9858	1.55921	12.3568
1.30593	-5.09266	15.1056	-22.0124	21.6251	6.82717	12.4968
3.04412	-5.23447	16.2828	-24.6479	18.0717	12.7216	16.0051
2.83622	-1.48968	12.004	-24.8815	18.3712	16.861	17.8362
1.80967	4.02494	3.15032	-23.3604	22.0793	19.6579	12.6058
0.156645	5.91513	-4.03196	-19.7508	22.4264	23.0882	4.76395
-1.93605	2.65219	-4.78535	-14.3765	18.4997	27.214	0.918856
-1.10117	-0.0131812	-1.16433	-10.9745	14.1012	29.1978	-1.20928
3.74504	3.59698	1.30438	-9.5415	8.09646	26.3145	-5.04546
7.18672	8.80647	0.833619	-7.14881	-0.227807	18.9767	-6.57961
5.64364	7.62608	0.243342	-7.78825	-6.04525	11.6139	-4.00848
2.57983	2.04996	2.3504	-12.3091	-8.10851	7.54331	-3.0331
1.32314	-1.09735	6.34015	-13.6348	-10.909	4.4465	-5.4004
1.20114	-1.72507	7.77506	-14.0788	-16.2046	0.665891	-6.67862
0.891769	-3.94645	5.19333	-18.459	-21.1987	-1.87207	-6.19408
-0.328521	-7.52386	4.5086	-20.0068	-22.7358	-3.619	-6.20656
-1.91741	-8.54877	9.17331	-16.7938	-20.5	-5.59268	-6.5432
-1.482	-6.18393	13.7504	-14.8185	-17.2528	-4.74122	-6.9235
1.20605	-3.31564	15.098	-13.6819	-14.3797	1.17116	-7.66487
2.52229	-1.88101	16.7298	-13.1609	-10.0557	7.64385	-8.18131
1.67492	-1.14054	18.6993	-16.0278	-4.24191	8.08901	-8.40147
3.34278	0.337298	17.9521	-18.4398	0.488886	4.49988	-9.05465
8.57799	2.22698	16.2451	-16.0925	3.30274	3.28403	-10.8773
11.4377	2.99476	16.401	-12.2207	5.03461	2.05998	-13.9412
10.1016	2.88263	16.2705	-10.665	7.11071	-2.60551	-16.4689
9.92658	3.96613	11.8281	-8.97901	11.1615	-5.03011	-16.0389
12.2943	7.47304	2.27863	-3.77384	15.4564	-3.09696	-12.2863
13.7717	11.7047	-8.58538	0.927965	16.6367	-2.4123	-7.72933
13.907	13.0174	-15.3408	0.988893	16.0056	-4.59245	-5.78393
12.6398	10.9153	-16.406	0.0950022	16.7982	-7.96036	-6.99258
8.06392	8.5723	-15.5467	-2.24548	17.9678	-11.2187	-9.04923
2.02216	6.49509	-15.8039	-10.4278	16.9044	-11.5037	-10.5418
-1.63879	2.96368	-15.2306	-16.8609	14.6742	-8.99774	-10.4766
-3.44039	-0.403469	-13.0671	-14.6575	13.7057	-7.48898	-7.40892
-5.67869	-1.23489	-11.845	-11.4028	13.6633	-7.64415	-3.58567
-7.42812	-0.868431	-9.80233	-9.88675	13.304	-8.07011	-3.19897
-6.74847	-1.17541	-5.12633	-5.28418	12.6098	-8.87823	-5.4765
-4.72892	-1.20713	-3.24544	-2.7708	11.7951	-9.47082	-7.79225
-3.92199	-0.546708	-5.96733	-7.6822	10.8167	-8.26892	-10.739
-4.28805	-1.43191	-7.52192	-13.2691	9.2914	-5.12696	-13.2596
-3.95227	-3.29835	-6.29024	-15.3349	7.20702	-0.889448	-11.9145
-2.24357	-2.27567	-4.64764	-17.139	5.05142	3.19352	-8.1579
0.183998	0.806112	-3.68038	-15.9687	1.88879	6.17206	-7.13625
1.22829	2.8334	-4.88935	-7.20394	-3.76853	8.62755	-9.30772
-1.21347	5.84611	-7.00912	1.94022	-11.3488	9.43285	-10.2893
-5.3822	10.6528	-6.16838	5.00035	-18.2164	5.87375	-8.73653
-8.83792	13.3109	-4.21474	11.0874	-20.8118	0.67082	-8.19535
-12.9857	13.7093	-6.7167	25.0819	-18.6117	-0.633814	-9.96168
-17.8838	14.9162	-13.467	35.0434	-16.802	1.53969	-11.2138
-20.3057	16.1274	-18.8847	35.0556	-18.948	3.54525	-10.9676
-19.5839	15.0538	-21.1098	34.2572	-21.6088	4.15151	-10.4672
-17.5362	11.258	-24.9182	40.0399	-21.5397	3.06115	-10.0292
-15.1786	5.46598	-31.9769	49.7085	-20.3708	-0.353628	-10.7197
-12.7207	0.725698	-37.1065	54.6467	-19.8604	-5.92652	-13.123
-9.42529	-0.103374	-39.1059	50.7787	-19.3921	-10.9079	-13.4751
-4.24383	0.116184	-41.0064	43.8496	-18.3928	-10.9438	-9.21998
2.6235	-2.62147	-40.9944	37.5809	-17.2417	-6.48036	-4.41928
8.91725	-5.40324	-38.1597	28.5547	-15.8164	-2.84743	-2.34587
11.2452	-4.46528	-37.3045	18.3429	-13.729	-1.69185	-1.18656
9.72414	-4.42918	-39.1755	13.8212	-11.7016	0.0823327	-0.319814
8.65295	-9.89359	-39.021	15.2692	-10.7158	4.08069	-0.467686
10.0551	-14.1197	-36.247	17.002	-11.4408	8.11843	0.352627
12.4754	-9.6255	-35.0505	15.6141	-14.2837	8.84989	2.92157
15.0163	-2.21728	-36.4094	11.0137	-17.7709	7.09494	4.42606
17.6103	-1.15393	-36.3411	4.50943	-19.9813	7.87413	3.38318
19.8599	-5.87803	-32.1314	-1.59918	-21.3305	12.1722	1.37843
20.716	-11.5628	-24.3294	-6.67435	-22.2111	15.3924	-0.312741
18.8539	-15.5183	-13.991	-12.725	-22.1371	14.7734	-1.80508
14.2159	-16.5858	-4.14951	-19.4723	-22.6953	11.9145	-2.27528
7.8256	-17.3686	1.61991	-24.4655	-25.375	10.1507	-1.16422
0.867553	-20.7563	5.07182	-28.2052	-28.3074	10.837	-1.31082
-4.53383	-23.3453	9.09175	-30.9394	-29.7474	10.8842	-3.62689
-5.88243	-22.6885	11.1353	-31.6258	-30.4269	7.7919	-3.68323
-2.23211	-23.048	9.25558	-33.315	-30.4083	4.0536	-0.871638
5.06235	-25.6254	7.9854	-35.9207	-29.0493	1.90929	0.544551
12.335	-25.6036	11.5331	-31.0642	-27.7379	1.11718	0.646801
16.2051	-21.4482	15.6863	-17.8388	-28.0518	2.78317	0.896207
17.2169	-17.2744	13.3929	-6.11552	-29.5234	6.41024	-0.3639
17.779	-17.3842	6.72141	3.58108	-31.1504	7.74035	-1.77949
18.2032	-20.7745	3.80252	18.1528	-32.0621	6.49242	-0.309062
18.1933	-21.1613	5.92571	30.6072	-31.8978	7.01598	2.45584
17.6902	-15.9227	9.02565	29.3274	-32.186	9.08339	4.39576
14.8344	-10.0556	11.8712	17.3195	-33.7019	9.46632	6.23907
9.71804	-7.47768	12.7658	3.33083	-33.6936	8.99461	7.69473
6.07918	-5.61582	9.6263	-5.35612	-30.3608	8.02573	7.51916
3.45298	-0.560573	7.42588	-6.40496	-26.1068	3.916	6.87711
-1.91104	6.53726	10.249	-8.76568	-22.9373	-1.63349	7.95796
-8.38978	10.3614	12.0336	-10.8479	-19.93	-4.33946	10.0494
-13.2485	9.20419	9.91932	0.328444	-16.0691	-5.43501	10.8515
-17.6542	7.07626	9.55514	12.8124	-11.3297	-8.13967	10.8279
-21.4007	6.41887	10.3114	10.3692	-6.08897	-11.518	11.2417
-23.7242	5.90042	8.26766	7.33704	-1.16168	-13.146	11.4804
-26.1791	4.78645	6.68992	13.0152	2.50898	-12.9168	12.4459
-28.2387	3.98532	6.45708	14.6039	4.28374	-11.9457	15.282
-28.2806	5.18778	4.62597	9.90824	4.75425	-10.166	17.0789
-27.4392	8.66503	3.29063	7.96455	5.73836	-7.27036	15.7458
-26.8952	11.3734	2.66945	9.62491	7.83297	-3.28064	14.2152
-26.2928	11.7349	0.431802	9.3104	10.0671	2.41219	15.0601
-24.8331	12.3698	1.21518	5.57393	12.2272	8.02295	16.3689
-21.9299	14.7257	6.78404	3.57548	14.493	9.86297	14.8929
-18.2532	17.3898	9.71837	4.06458	16.6249	8.62947	11.2369
-14.9934	18.9241	9.62653	1.54315	19.2175	8.00465	8.95267
-12.841	18.0549	13.7288	-3.89698	22.3778	8.86292	7.98079
-10.6664	15.2618	20.6087	-9.15535	24.7863	8.9426	5.67157
-5.378	13.9786	24.2269	-14.5938	26.6819	6.09158	3.21018
1.70405	15.2109	26.5257	-18.5082	29.329	2.68056	2.19201
5.18102	15.619	30.589	-17.0445	31.9073	3.22198	0.543288
5.61801	14.6556	31.3928	-12.1233	32.7342	6.78798	-1.52356
6.12535	15.8164	24.5974	-9.53269	31.5865	9.71981	-1.14778
4.82507	19.6576	14.4106	-8.08073	30.2837	11.398	0.394261
2.09546	23.5905	5.70169	-2.26638	30.7159	11.7174	0.133799
1.35264	26.1571	-1.02125	5.77154	31.7838	10.8025	-0.985546
1.02218	26.6697	-4.51946	10.7143	31.8268	10.6835	-1.0279
-1.89241	25.3182	-3.53511	12.6689	31.4486	11.3694	-0.642162
-7.75916	24.2508	-0.894834	13.3671	30.3549	10.03	-1.13925
-16.1372	25.0917	0.328965	14.9977	27.9791	5.84329	-2.68167
-23.254	26.8005	-0.403508	20.1816	26.9735	1.54038	-5.09617
-25.2541	27.4343	-2.98449	26.7299	28.6034	-0.0495135	-7.76183
-26.408	27.1898	-6.01464	29.8048	29.8766	-0.42984	-9.33626
-32.3365	27.6977	-8.08025	27.7846	29.6293	-3.88274	-9.71672
-39.1863	28.7371	-9.52877	23.4561	29.4962	-10.0513	-9.70617
-41.1969	29.1412	-9.75186	21.2695	28.8459	-14.6281	-8.62649
-40.8026	29.5545	-8.92264	20.2824	26.3227	-17.033	-6.40615
-41.8939	31.3989	-9.51093	16.8646	24.1188	-18.6357	-5.3892
-43.581	34.8363	-9.58362	13.7708	25.1944	-18.0274	-6.18509
-44.7251	38.251	-5.18337	12.336	28.8353	-15.2075	-5.65291
-44.2598	39.3285	0.371883	8.89165	32.3337	-12.49	-1.77807
-40.5681	37.3706	2.1062	7.47752	34.007	-10.3342	2.52553
-35.6962	32.9029	1.35234	12.3159	33.4864	-9.68029	3.50387
-31.1351	25.407	1.03267	14.3841	32.3848	-11.6806	2.61258
-23.9657	15.1323	0.834179	8.03491	32.7423	-13.2454	3.69811
-14.7211	5.2778	-0.734194	2.45902	33.2444	-11.8168	6.3185
-6.04126	-1.91381	-1.57435	4.59212	31.1363	-8.78703	7.66155
5.52727	-8.12129	1.10172	9.69025	26.6123	-5.32591	7.84616
20.5203	-14.3222	2.13603	11.6099	22.3756	-3.61185	8.75356
29.8891	-17.6533	-2.63122	10.8445	20.8642	-5.98834	10.3049
30.5546	-16.4431	-4.97025	11.785	21.8501	-9.31725	10.7354
31.3553	-14.2253	-0.481504	15.6454	22.9849	-10.079	9.87649
36.167	-15.4562	2.16383	19.2105	23.182	-10.0501	9.14132
39.796	-19.2119	-0.947392	20.9334	22.8246	-11.0729	8.08621
40.7445	-20.3647	-5.28997	22.4586	22.2112	-12.6873	5.53858
41.0292	-17.6793	-8.57836	23.0981	22.4401	-13.8369	3.27742
41.212	-15.926	-10.2749	21.0471	24.9989	-12.3733	3.84661
44.15	-17.6755	-12.1162	20.0919	29.3914	-8.18174	6.18605
50.0056	-20.0296	-17.3884	24.1047	33.2192	-5.03076	6.74105
51.9398	-21.0589	-23.1271	27.848	34.5087	-4.40723	4.53777
48.8264	-21.8198	-26.0459	25.2452	33.3965	-3.40151	1.96483
46.957	-22.422	-29.1451	20.2366	31.3702	-0.695347	0.074721
44.5108	-21.9872	-31.5794	18.9127	29.1128	1.59905	-1.47017
34.0558	-21.2545	-29.0463	18.7785	27.0996	2.03566	-1.51707
18.6411	-21.7605	-23.4175	15.5839	26.599	2.03146	-0.699746
7.1243	-23.0446	-16.8595	13.5656	26.4918	2.9067	-1.54112
-0.00679553	-23.1687	-8.68329	17.4396	23.1799	2.8759	-3.04649
-5.38247	-22.0186	-2.11299	21.6933	16.6164	1.45666	-3.34472
-7.19473	-21.7642	1.22672	19.4718	10.9662	2.36944	-3.73566
-6.97242	-23.4352	6.34411	10.9482	8.20578	5.56607	-4.56893
-8.63189	-24.6735	15.3722	-2.81718	5.57381	5.84552	-4.47934
-7.85419	-23.3522	25.7733	-18.8302	-0.0406766	3.20369	-4.23588
0.0699967	-21.9245	37.0273	-29.4351	-7.27177	1.74769	-4.83502
9.10647	-23.4229	47.997	-33.6298	-12.4353	1.37285	-4.91378
12.8117	-26.5107	55.5194	-38.2115	-15.9906	1.32116	-3.59563
13.4685	-29.022	59.5866	-44.0058	-21.1816	2.32286	-2.07326
15.5566	-30.49	61.592	-46.2006	-27.2965	2.67321	-1.67968
20.4479	-30.0549	61.6075	-44.608	-31.5887	3.17743	-2.53885
25.4088	-27.9054	60.3817	-42.4899	-34.554	7.06391	-3.78325
25.7804	-26.22	56.4151	-39.8025	-37.1202	10.1255	-5.43307
23.5064	-25.9517	47.2523	-34.0891	-38.4836	7.83551	-8.76521
26.1218	-26.3301	38.5985	-26.7156	-39.378	6.23728	-12.6837
32.7772	-26.186	37.7233	-20.9344	-40.4263	9.70249	-13.7186
33.789	-24.2957	39.8108	-13.1977	-38.9892	12.2498	-11.4404
25.9845	-21.8237	37.1103	0.940273	-33.9535	9.59369	-8.24472
16.7288	-21.3308	32.1548	14.6919	-28.7145	6.03363	-5.16398
12.5844	-20.566	30.5726	20.023	-25.3535	6.96424	-3.14732
12.1557	-15.858	32.9858	20.6509	-21.8374	10.6065	-2.94083
11.1264	-11.9613	37.1097	21.6516	-16.6642	10.3826	-2.00168
9.00041	-15.3571	38.9834	21.1025	-11.4683	6.03205	0.714354
7.17706	-21.6184	35.5085	18.8149	-8.36938	3.44441	1.19494
4.02761	-24.101	27.4998	17.7202	-7.14143	3.11146	-1.72754
-1.97188	-25.1551	15.5886	15.7213	-6.3312	1.80426	-3.8512
-6.99705	-26.7647	1.03288	7.66471	-5.91236	0.426733	-3.83483
-7.55826	-25.4938	-8.34356	-5.5993	-5.97338	-0.770241	-4.39054
-7.35907	-21.4226	-9.25551	-16.9277	-5.76559	-3.60666	-6.40738
-10.4769	-16.8374	-13.6314	-23.1464	-6.95797	-5.14174	-8.06351
-15.3285	-10.6179	-29.8253	-29.9094	-11.9432	-2.38211	-7.20805
-20.4894	-3.01521	-46.4838	-40.1104	-18.7957	0.887805	-4.27613
-25.9706	3.50806	-50.4315	-46.4677	-23.867	1.66719	-3.79409
-29.3825	9.09621	-46.782	-45.9089	-25.8271	3.02124	-8.06938
-29.9666	14.8772	-47.3637	-44.8993	-25.0266	8.13758	-12.095
-30.4162	20.3491	-49.0594	-41.089	-23.5454	15.9883	-11.4251
-31.3123	24.2671	-42.0615	-27.4704	-23.4667	20.8539	-8.27731
-31.5143	26.027	-30.5739	-13.5983	-23.0575	18.3854	-5.16818
-31.8536	27.3765	-23.1262	-8.7513	-20.0638	15.327	-1.33107
-32.0523	29.8384	-17.437	-4.56962	-16.7216	19.2987	2.93201
-28.1341	31.2317	-11.7943	2.27668	-15.4661	22.9579	5.19781
-18.8995	30.5611	-9.54241	5.16288	-14.8183	18.5655	4.59843
-11.0198	30.1376	-8.22611	5.81914	-12.6978	12.8535	3.40847
-9.69779	29.4022	-5.30542	7.86724	-8.63332	11.5467	3.85434
-9.66719	26.6745	-7.37513	8.91448	-4.91847	9.90748	5.20588
-5.52279	24.2965	-18.1542	9.14797	-5.88056	3.82031	6.32969
-2.09774	23.4305	-28.1287	8.83944	-9.88498	-4.34487	7.72131
-4.12211	21.0819	-30.2947	1.83946	-9.62524	-8.68269	9.28927
-7.15717	15.5099	-33.711	-14.837	-4.81424	-6.327	10.599
-7.00285	8.27655	-44.7294	-30.1152	-1.40116	-2.00904	11.8564
-5.1808	2.72361	-54.275	-32.1214	-0.218174	-0.447937	12.8147
-1.92225	1.38702	-57.0779	-29.3489	0.307481	-0.666708	14.7248
2.84397	1.88957	-57.1472	-36.0785	-1.47566	-2.14321	19.0468
4.81974	0.345934	-55.0569	-46.9404	-5.18198	-4.94116	22.2595
2.73847	-1.07811	-51.7762	-50.0906	-8.26723	-6.42766	20.764
1.26895	1.20892	-48.4301	-45.0927	-11.5991	-6.74437	16.727
1.24036	4.76038	-37.2056	-35.6395	-15.7534	-8.23285	12.2225
-0.996009	6.74452	-14.7019	-25.0438	-17.5396	-9.31533	7.1751
-4.66667	8.51047	6.98953	-15.3034	-16.1669	-8.95491	4.01081
-5.98632	10.6282	17.3846	-2.8102	-14.598	-8.9648	4.75625
-5.76648	12.3279	19.2144	12.8534	-13.0006	-8.32337	6.17967
-7.00929	13.887	18.9041	22.8747	-9.4904	-5.96399	3.63649
-8.02053	14.4876	17.9522	23.7045	-5.48622	-4.79284	-1.93419
-6.18097	13.3197	14.9751	21.8737	-2.74402	-6.5802	-4.96672
-4.925	12.588	11.2866	19.1566	0.0613579	-10.7499	-3.33534
-7.41656	13.6849	9.18442	12.7488	3.69509	-16.3414	-0.0749571
-9.39325	14.2311	6.21271	6.80077	7.38567	-19.4702	1.92881
-7.92167	12.5545	0.582877	4.94705	10.7599	-17.3197	1.88856
-6.80459	10.123	-2.78883	3.29547	12.7258	-14.0575	0.939616
-6.89179	8.01483	-1.64535	0.532171	11.5996	-13.7307	1.14215
-4.53598	5.33529	-0.594978	-0.918021	7.02129	-14.1485	2.61633
-0.513501	1.6113	-0.960362	-1.91655	0.596128	-12.4801	4.16921
1.37418	-2.86803	-1.00209	-4.62083	-4.40769	-9.40223	4.75871
0.497912	-8.17425	-2.18823	-9.03271	-5.63008	-7.13209	3.29551
-2.04373	-12.4969	-2.76189	-11.9913	-3.66249	-6.48693	1.28327
-4.86104	-12.4595	1.69083	-10.2157	-0.297576	-6.38635	1.43103
-5.76818	-8.57752	5.85385	-7.13527	2.6426	-6.14768	2.34024
-4.8708	-4.60352	1.52925	-9.49138	4.07312	-5.30128	2.07783
-4.99517	-1.26146	-6.48264	-17.0794	6.34627	-2.29176	2.56988
-6.63851	3.65097	-9.1904	-22.8025	12.423	3.08325	4.63457
-6.70828	9.96768	-6.68982	-22.7789	18.9545	8.71835	5.64615
-3.0956	14.2455	-1.08921	-21.1449	20.3327	12.2208	4.00892
2.75341	15.2324	8.06284	-20.9337	18.0473	11.9056	0.531579
8.44001	15.9544	17.9384	-19.8859	16.3712	8.79882	-4.21717
13.1223	17.178	25.0439	-19.2822	14.705	6.72921	-9.48845
16.1489	15.5147	30.2018	-21.0167	12.5519	6.45866	-12.3343
16.8013	10.5575	34.9593	-20.6046	12.3005	4.37151	-11.5207
17.2912	6.18357	39.4672	-17.2849	12.904	-0.136719	-10.7929
20.5911	4.57372	43.5643	-16.3191	11.0965	-3.455	-12.4722
24.315	4.33471	45.0626	-16.9405	7.43151	-4.81093	-13.8275
24.4057	3.22007	42.6037	-14.5835	4.0412	-6.16017	-13.9368
23.47	0.400179	40.4701	-9.87992	1.71031	-7.56852	-15.8475
25.8292	-2.61239	41.3092	-4.68797	1.20699	-9.41445	-20.131
28.2619	-4.02899	40.4829	2.63477	2.49917	-12.8162	-23.564
25.9738	-5.3863	36.6142	12.8851	4.32246	-16.1434	-24.3598
21.3577	-8.63384	35.6543	22.132	5.95929	-17.777	-24.2667
17.7436	-10.8	39.5742	25.7135	7.4187	-17.8388	-25.2006
13.6501	-8.65074	43.0715	24.756	9.16366	-15.5856	-26.3578
9.42916	-4.68587	42.259	24.8005	11.4805	-12.4007	-26.0588
8.45094	-2.42629	40.6236	28.1666	13.2234	-11.9614	-24.3537
9.21948	-1.87637	43.8254	31.2457	12.9588	-13.035	-22.5182
7.07789	-1.92465	48.3176	29.5648	10.8793	-11.4973	-21.5984
2.16553	-1.87505	44.7458	23.3669	8.2657	-7.75915	-20.9808
-2.94179	-1.43096	33.0431	16.4527	5.76211	-4.09437	-18.5608
-8.28241	-0.964004	21.5736	9.8193	3.05318	-0.358576	-14.0393
-13.8097	-0.711139	14.8441	0.835817	0.164844	3.77823	-8.46322
-18.1373	-0.626554	9.12675	-9.26485	-2.09791	7.38537	-0.919455
-20.8939	-0.533064	-1.59036	-15.1082	-3.74368	9.93841	7.30578
-22.0981	-0.385981	-15.2306	-17.0946	-5.73883	11.7203	11.2481
-21.651	-1.54389	-23.8286	-20.8652	-6.93023	12.3717	11.1278
-19.2319	-4.26905	-26.0782	-26.4513	-4.73725	11.4308	11.8394
-13.0977	-5.01554	-25.6538	-27.8776	-0.764342	10.378	13.8214
-3.04775	-3.11306	-24.217	-23.0396	0.626158	10.8147	15.0844
7.30573	-4.36666	-24.4993	-17.1492	-0.709213	11.2948	15.5647
14.395	-10.1031	-27.3667	-13.2563	-1.97506	9.54372	14.664
16.7925	-13.0363	-27.4999	-6.42796	-2.38118	5.89214	12.4128
15.4337	-10.1046	-23.5579	4.49172	-2.17622	2.12936	11.1375
13.7146	-7.03174	-20.5644	11.4954	-1.78643	-0.201779	11.7133
13.2363	-7.17573	-18.2003	11.9817	-2.31623	-0.442046	12.2022
12.9125	-7.3729	-14.2624	12.2962	-2.94446	-0.157725	11.1117
11.9882	-5.71994	-13.5801	15.585	-1.8739	-1.33432	10.2082
8.69857	-4.70615	-17.3259	20.617	-0.576187	-2.94283	12.0578
2.95215	-5.785	-19.4144	25.8371	-0.769281	-3.51175	15.2533
0.0278652	-6.37118	-21.0444	28.6541	-0.841551	-4.68042	16.7446
2.23137	-3.80084	-26.9604	29.4182	-0.411525	-6.83293	15.8335
4.16728	0.349236	-33.5204	30.9581	-1.2462	-6.53648	13.1149
1.96202	1.43485	-38.5682	29.9037	-2.56975	-4.11447	10.8267
-1.9165	-2.00686	-45.3095	21.5086	-3.43925	-4.49429	11.0045
-4.5393	-5.1644	-51.4956	11.785	-6.54952	-6.41716	11.4362
-6.8541	-4.68313	-53.3642	10.4259	-13.447	-4.59395	10.2884
-9.51423	-4.305	-52.8874	15.6669	-21.1105	-1.55381	9.33664
-9.51581	-6.75863	-52.2707	17.1253	-26.4601	-1.56052	8.23615
-6.94067	-9.58446	-51.0602	11.1317	-29.2898	-1.29215	5.32528
-5.7985	-11.8507	-48.1497	5.62225	-30.304	0.86036	2.95997
-4.7507	-14.3237	-43.4803	7.62306	-30.0469	1.18229	3.41545
-1.04812	-15.5063	-39.0434	13.381	-29.1342	0.862611	4.5647
1.57876	-14.4127	-34.5632	15.9134	-27.9301	2.77787	4.7115
0.615096	-11.9622	-26.6868	13.2417	-26.8769	3.36848	5.45359
-1.52756	-8.59558	-16.3845	7.11687	-27.4264	1.37894	7.05113
-3.57703	-5.21246	-7.9588	1.7962	-31.2539	1.567	6.82475
-4.64447	-3.74642	-1.90536	0.651843	-37.1294	3.63804	4.14943
-3.51093	-4.13158	3.08061	1.38936	-40.4157	3.48679	1.86568
-1.89468	-4.06249	7.57314	1.4889	-38.4981	2.64304	1.4171
-1.73512	-2.39939	13.4283	2.88342	-34.3989	3.60578	1.73869
-2.65298	-0.350908	20.0169	5.06605	-32.5132	5.29653	2.46982
-4.53288	0.641546	22.7903	5.25347	-33.2088	7.35642	3.39002
-8.01032	1.0962	22.2068	4.97826	-33.5153	8.15267	3.43089
-12.2109	2.55806	24.1997	4.71291	-32.139	5.03463	2.28005
-15.0052	5.19865	27.0465	1.88869	-30.912	2.00288	-0.233746
-16.905	8.09056	21.6566	-0.824977	-30.2481	4.21721	-3.8703
-19.4169	9.81945	9.48526	1.4936	-28.1689	8.1556	-6.64756
-18.7295	9.64141	2.23616	8.91531	-24.7961	8.04367	-7.55875
-12.4449	9.96554	0.736086	18.1025	-21.6984	3.57352	-6.8409
-7.8181	11.9121	-3.22948	23.3266	-18.2303	-1.63401	-4.22521
-9.52678	11.2372	-7.38552	22.554	-13.4857	-2.96786	-1.98954
-10.8945	6.65976	-5.11607	22.4764	-8.43462	1.01357	-2.25868
-6.75417	2.80136	-0.0127355	25.601	-4.20329	7.32377	-1.75452
-0.89538	1.01036	1.28934	26.8012	-1.29118	12.5141	0.307714
2.77276	-0.699815	-2.63748	27.5055	0.678224	14.2337	-0.652699
4.98821	-1.25526	-9.19371	30.9358	3.08714	11.7416	-3.72884
6.90836	1.55197	-13.9502	31.3448	5.72389	7.64299	-4.43174
8.36156	7.09524	-15.8282	24.4324	6.47667	5.51163	-4.08339
9.54116	12.1187	-17.6136	16.1297	6.10791	5.14234	-4.8769
10.852	13.8023	-20.1251	14.8946	8.47905	4.20137	-5.02666
12.3808	12.5594	-21.0477	20.4121	14.1926	3.87161	-3.92538
13.5565	10.0589	-17.4173	25.4582	19.562	5.5608	-3.6185
12.7073	6.90793	-10.5703	28.5865	21.8562	5.66137	-5.20659
9.73945	3.66323	-7.06467	31.1877	21.8801	2.93397	-7.52378
6.25778	1.10475	-8.04216	29.3964	22.5289	1.84538	-8.47202
1.77907	0.695832	-8.16421	24.7075	24.6302	2.87413	-7.38148
-3.75096	3.38206	-8.07404	24.2801	26.098	2.76808	-6.19617
-9.175	5.7979	-10.3024	25.7397	27.2644	2.09277	-7.27369
-17.0561	4.04885	-8.93843	23.3128	29.4717	0.993692	-9.34567
-28.0291	0.0554242	-0.934274	19.701	29.999	-3.35741	-8.25825
-36.8352	-2.52755	6.64576	15.2332	27.7778	-9.41371	-3.76513
-42.6444	-3.46926	11.0896	7.12564	26.1485	-12.0433	-0.952731
-47.9709	-4.33982	16.0571	4.40238	25.3533	-10.7311	-2.31173
-49.7459	-6.29464	19.4784	9.98197	22.8335	-9.13314	-4.61139
-47.2985	-8.47438	19.8131	6.14343	19.6242	-8.92613	-5.64116
-45.7851	-8.46798	21.775	-7.15085	19.0656	-8.20173	-6.86469
-43.8083	-5.87417	24.0973	-7.10244	22.2506	-5.21707	-9.16008
-35.0196	-2.76555	23.5738	4.00889	27.0819	-2.13434	-11.7054
-21.7086	-0.759048	24.7515	7.55947	29.7824	-1.37476	-13.1274
-12.2778	0.36508	26.8511	6.33686	28.1067	-0.662311	-12.4715
-7.6154	1.69496	24.3661	7.80205	23.9997	1.58594	-10.9496
-0.898782	3.27493	21.3426	8.64446	21.0348	2.32933	-10.1182
8.81063	4.51325	21.1395	7.68874	19.4832	0.863595	-9.41095
14.0409	6.25498	21.2569	6.06297	17.4347	0.133708	-8.37461
12.9751	9.25302	24.7883	5.29205	15.677	0.72705	-7.59978
12.7854	12.0419	32.3084	6.67402	16.3186	2.25795	-6.45311
17.2015	12.6808	36.4782	6.15199	18.0751	5.45133	-3.5238
23.8722	10.4888	36.5123	2.00907	18.1569	8.29706	0.744327
30.9557	7.26355	37.0109	-1.53556	15.7889	7.58808	3.74989
37.079	7.02214	37.4914	-4.42415	10.7374	4.78367	4.01386
41.3174	10.4945	33.9762	-9.52196	4.49799	4.25359	3.45436
44.6782	13.7367	22.0927	-16.0795	2.04776	6.34527	3.9724
45.9567	14.7894	3.01049	-23.4386	4.37958	7.74826	4.92612
43.4068	14.7254	-13.1678	-31.8182	5.7882	8.09836	6.07506
41.4725	14.2926	-19.0315	-37.3638	4.7631	8.29622	7.42375
43.357	14.8806	-17.3429	-36.0328	5.38805	6.40834	6.75226
43.0869	16.6034	-14.6963	-32.5656	6.95137	3.75516	4.20337
37.2035	16.454	-15.4099	-35.1042	6.30557	4.16673	4.70306
30.5715	14.4357	-18.5364	-39.7902	4.79981	5.07939	9.38838
24.4931	13.5078	-20.1714	-36.4793	3.23327	3.45091	13.004
17.7943	12.1934	-20.0301	-29.5123	0.502674	2.36206	13.144
14.8622	8.20598	-20.3606	-30.2387	-1.3167	2.88126	12.2891
15.4714	4.25033	-21.7387	-35.6797	-0.235068	2.41543	12.0074
11.8416	1.98572	-24.2501	-37.4498	1.80083	0.435135	12.1172
3.72307	-1.09642	-26.4141	-36.9974	1.99705	-2.42183	11.4729
-2.14061	-5.92829	-24.2235	-36.9891	-0.707054	-4.564	8.61648
-4.46192	-10.6482	-16.959	-34.6471	-4.42871	-3.61983	4.64567
-5.93092	-14.327	-9.09586	-28.2837	-6.10453	-0.805722	1.64384
-7.34359	-16.9338	-4.84473	-18.6184	-6.46933	1.04468	-0.530205
-8.36264	-17.4571	-4.5889	-7.74479	-8.10466	1.93717	-1.78944
-9.42556	-15.8433	-5.75135	-0.631398	-9.92655	1.87418	-1.03067
-12.3091	-14.126	-7.91275	1.1114	-10.0607	-0.650402	0.957737
-17.1143	-13.1178	-13.9244	2.78525	-9.64078	-4.65844	2.43601
-20.6634	-12.7657	-20.2854	6.55456	-9.20218	-6.07266	2.86464
-23.1196	-14.2293	-18.1553	8.63161	-7.32974	-4.02706	2.07137
-28.8388	-15.0207	-9.55228	7.83182	-4.50142	-3.27137	0.0653274
-36.5001	-10.0142	-4.14203	4.08983	-2.21562	-5.15798	-1.75505
-40.7384	-2.29626	-1.11169	-4.12217	0.505052	-5.22137	-1.20052
-41.8232	0.0121231	5.77491	-11.3553	4.87504	-3.57207	1.91404
-40.9397	-2.81331	13.7621	-10.8296	9.75685	-4.07271	4.58994
-36.9926	-5.07974	18.8931	-9.6814	14.3586	-5.53122	4.63855
-34.9785	-5.90323	25.3395	-16.5006	19.2353	-5.84516	3.98423
-38.1698	-7.72181	34.0229	-24.228	23.2876	-6.13713	4.79999
-36.5515	-10.9669	37.6143	-25.2157	24.4705	-5.70586	6.46324
-24.0302	-13.3214	34.5692	-24.6325	22.931	-3.69794	8.15433
-10.3828	-12.5157	30.2271	-28.0204	20.2437	-3.44759	9.13752
-3.60946	-9.668	25.3082	-32.4266	17.8239	-6.47114	7.93985
-2.37457	-7.9271	20.8198	-32.6917	16.4754	-7.9408	5.20726
-3.3245	-8.20483	22.58	-28.7842	15.516	-4.36843	3.00256
-0.762008	-8.64942	28.7388	-25.0385	13.9627	-0.525885	1.56684
7.52404	-7.58499	30.224	-21.8807	12.6423	-1.68111	1.62087
15.0716	-5.37803	26.468	-15.5028	12.8934	-3.41714	4.46718
18.8236	-3.77206	23.8924	-7.79821	14.0969	0.442865	7.80004
21.5086	-4.33154	23.3572	-4.99876	14.4526	6.11766	8.97795
22.811	-6.76777	21.2172	-7.5896	13.7492	7.90173	9.34162
23.7287	-9.14982	15.4662	-11.2942	13.9136	7.22942	10.0029
28.0929	-10.7247	7.08854	-13.1457	15.5987	5.90146	10.3388
34.962	-11.3727	2.4537	-12.7609	15.5196	3.74611	10.9993
40.6664	-9.4822	7.02432	-11.5791	11.2383	2.10238	11.6101
43.3346	-5.07263	14.1628	-9.92872	6.46566	0.302482	9.79568
42.9009	-0.516412	15.7058	-7.35802	5.91867	-2.4081	5.87888
41.5113	3.73408	14.6831	-6.12906	8.80326	-2.98024	2.60523
40.5404	8.64971	13.498	-5.54493	11.538	-1.96514	0.374766
39.4296	14.4349	10.2784	-0.447903	12.4673	-3.02581	-2.30458
38.8095	21.1382	8.78629	6.15438	12.0787	-3.62877	-5.3992
39.3785	26.8455	10.2643	5.76988	10.7119	-0.399314	-8.30026
40.606	27.8918	8.91718	-0.678971	7.46815	4.23058	-11.9711
41.085	24.9378	5.50967	-7.04318	1.84895	8.28484	-16.8096
38.8346	23.307	4.2897	-9.05899	-5.12638	11.8108	-20.8903
34.9198	24.8434	1.12356	-3.3689	-10.8608	13.6901	-22.0846
32.3019	25.706	-6.31855	5.57534	-12.3078	13.9618	-20.1058
30.8761	23.9398	-10.079	8.88234	-10.5646	14.8353	-16.9735
28.6456	22.5013	-6.42572	8.805	-10.3515	17.9562	-15.229
23.595	22.4676	-2.61664	13.1496	-11.7635	21.3021	-14.5235
16.1493	20.7759	-2.76927	20.9134	-10.73	20.4776	-12.973
10.176	17.1936	-3.76662	26.7631	-7.61988	16.1821	-11.168
5.97049	16.0134	-4.72621	29.2517	-6.2634	14.2362	-9.77436
1.00197	18.9407	-5.40183	29.2748	-6.96425	16.0671	-7.32283
-3.14332	22.0205	-1.89987	27.9085	-6.93556	17.2185	-4.38936
[truncated: 13,364 more rows]

## Sheet: MMiB
animal_number
15	16	17	18	19	20	21
current_eeg
3.86946	-0.599121	0.39414	3.5605	10.1892	-23.0868	24.8034
4.34545	-0.0237922	4.3652	0.967961	5.5579	-22.4736	27.7154
2.85362	0.763417	6.32804	-4.59298	1.04225	-19.8371	27.2847
2.6282	3.30048	6.03413	-11.2544	-1.49554	-14.942	24.3991
3.05872	4.91025	5.54112	-18.0663	-2.59835	-10.5277	23.0997
1.67297	3.60033	5.43516	-22.8668	-3.32368	-7.36802	22.487
0.217446	3.16	3.33731	-24.9737	-3.11273	-4.2728	20.5418
1.93503	3.81748	-0.147848	-29.3732	-2.30236	-1.7517	19.5506
4.0574	-1.24402	-1.51264	-37.5132	-1.09451	0.393043	21.6738
2.43739	-9.54102	-1.92134	-41.1238	2.09127	4.71812	25.9728
-0.391912	-10.5468	-3.13883	-36.9634	4.82673	10.8947	31.3962
-1.80309	-7.17374	-2.06601	-34.1715	2.44081	13.8685	37.8107
-3.6088	-7.7404	1.38509	-37.5665	-1.77774	10.5162	43.6083
-4.78946	-7.51691	2.79588	-40.9972	-2.03908	4.75976	47.0239
-3.20318	-3.47286	1.9461	-41.2708	-0.403683	2.10689	48.7506
-2.5189	-1.73871	1.9727	-41.188	-0.112001	2.39267	48.4329
-5.33582	-2.05357	3.64801	-42.1248	-0.353899	3.19185	45.2736
-7.91747	-2.3869	5.98512	-45.1214	-1.2931	3.82023	44.4949
-8.84466	-5.60824	7.97689	-49.3879	-2.72037	2.24931	49.952
-10.5005	-8.22974	10.0214	-49.7076	-1.52475	-2.95861	54.6747
-12.2827	-6.24327	13.8584	-46.3402	3.14517	-8.93278	53.0264
-12.926	-4.28585	18.6587	-46.3558	7.88595	-11.8797	49.6116
-13.5057	-3.16471	21.966	-49.8728	9.83765	-9.31298	48.1475
-14.4242	0.767878	24.2906	-51.667	10.1016	-2.01667	46.7838
-15.0791	4.97859	26.309	-53.2321	10.8534	3.6945	45.0431
-15.0568	6.81714	26.943	-57.8523	10.5442	3.7852	45.8314
-14.5078	7.30845	27.6136	-62.2783	6.64241	2.27022	50.133
-14.28	5.89917	29.8395	-62.71	2.22827	2.45659	52.7405
-14.0722	3.32349	31.0967	-62.1939	2.60416	2.47494	50.0656
-12.7342	2.24577	29.8963	-66.0508	5.64659	2.53971	47.0672
-10.8515	3.45357	28.1872	-71.3072	5.01296	4.03332	45.369
-9.68295	7.37629	26.36	-71.3941	2.2609	2.35116	39.3252
-9.84677	13.3361	23.1604	-68.4954	2.7354	-5.20186	30.579
-11.44	20.3356	19.1128	-66.911	3.88199	-11.4273	25.0154
-12.2431	29.617	14.302	-65.9733	2.68948	-12.3125	20.3061
-9.9942	38.0258	6.88485	-64.6848	2.93599	-13.1026	14.5723
-6.87599	40.5272	-1.86738	-63.2354	4.2837	-14.5006	11.8049
-5.71964	41.4872	-7.18163	-64.9327	2.44217	-12.8317	11.4078
-5.82511	45.8345	-8.86957	-67.3473	0.331888	-11.7678	9.10074
-6.58016	50.5295	-12.8365	-57.7181	1.64088	-15.8919	5.00985
-9.10069	54.5224	-21.9242	-39.9075	3.54433	-20.5944	1.92858
-12.7663	58.0744	-31.3826	-32.4324	3.92285	-19.6194	2.12698
-14.8684	57.325	-35.6053	-31.8815	3.42485	-14.5924	4.8514
-14.5101	52.267	-35.1237	-25.9725	2.87968	-11.0716	4.86549
-13.181	47.2485	-34.3357	-20.659	3.75949	-9.41784	0.224892
-11.3322	44.0144	-35.6889	-20.3551	5.90779	-4.58886	-3.73189
-8.58341	41.6995	-37.7531	-17.0635	7.73083	4.46405	-4.21633
-5.35894	39.0432	-35.7742	-7.83632	8.61052	10.7977	-4.17716
-2.50698	37.6652	-27.8944	1.51551	8.46199	9.30941	-3.96715
-1.76458	38.0202	-20.8561	7.41169	9.13444	5.17505	-1.24991
-3.4557	34.0796	-19.4363	12.3361	12.2084	4.97589	3.22007
-4.8404	26.549	-18.399	17.5183	14.7632	5.02105	6.95317
-4.30266	24.3206	-15.2819	22.925	14.8892	-1.43107	8.7503
-2.82382	24.4974	-14.1748	32.2205	14.6411	-11.7325	8.04103
-2.07128	18.7728	-13.3389	43.3833	14.2714	-18.3512	4.62008
-2.83343	10.3268	-9.25716	47.6491	13.0948	-19.7929	0.782207
-3.1961	3.70335	-7.32773	45.325	12.26	-20.7467	-0.33738
-1.7105	-1.00537	-11.1233	44.6496	11.6588	-24.7882	-0.923188
-0.386099	-2.32022	-13.1464	47.258	11.0568	-30.2719	-4.41406
0.122728	-2.60974	-8.77922	48.6136	12.2486	-32.6688	-7.37229
1.83575	-6.739	-4.30539	48.3172	14.8545	-29.5506	-6.3198
4.3922	-12.6063	-3.73908	49.9956	15.3568	-24.4111	-3.48972
5.47434	-15.818	-3.02287	53.838	12.3419	-23.2691	-1.60591
5.04472	-17.2379	0.519452	58.0415	8.76005	-25.2986	-2.83768
4.89355	-19.6036	4.28873	62.8224	7.71467	-25.278	-7.29936
5.03165	-22.4339	4.74348	66.6554	7.38118	-24.1324	-11.1612
4.07192	-23.6673	2.16531	65.6968	4.48061	-24.222	-13.6681
3.79422	-24.1867	1.57901	59.7129	1.52294	-22.4283	-18.7572
6.24096	-25.4787	5.53697	54.6266	1.89969	-17.8711	-27.7543
7.19692	-26.3424	9.394	55.8752	2.46392	-13.4506	-36.784
4.09176	-27.2063	8.68608	58.0301	1.01159	-8.59036	-40.0792
2.65558	-29.5093	5.24318	51.987	1.26446	-2.0717	-36.8017
5.52317	-31.2326	3.11334	43.0491	3.6383	3.55795	-32.9332
8.25046	-31.6917	2.58049	40.8959	3.9452	6.00372	-32.7183
9.25697	-32.4095	1.41964	39.3532	2.26511	6.06444	-34.6655
10.4408	-31.5263	1.03475	30.0658	1.46084	6.08879	-36.715
11.0671	-28.0374	3.22857	18.5869	0.582638	7.41215	-38.9302
9.44444	-24.2139	3.61976	12.1188	-1.20023	9.45035	-41.9394
8.39486	-20.0554	0.374346	11.6575	-0.107174	11.2889	-44.4316
12.217	-16.0754	-0.381033	15.6435	4.83034	11.5455	-44.4664
18.3402	-14.2634	2.73993	18.7635	7.96374	10.3073	-43.5549
21.3247	-11.6283	3.35696	17.6722	6.85489	12.4482	-43.3229
22.0202	-6.62625	-1.02865	16.7135	4.70361	19.0593	-42.8459
22.2735	-4.0338	-7.46162	17.3653	2.59265	22.3756	-42.8962
20.2752	-3.6674	-14.4374	14.7382	0.917255	20.325	-42.6261
17.5361	-2.11355	-21.7503	9.22816	0.981458	20.4512	-39.1947
16.8727	-1.74237	-26.1789	5.4047	0.557069	24.3635	-36.8995
15.8704	-1.92984	-25.5706	2.52581	-0.979521	25.6825	-38.6755
13.7772	1.42372	-25.0498	-1.25848	-0.0149358	22.4105	-36.8335
14.1853	4.69163	-27.9228	-4.57796	2.77147	18.8281	-31.08
16.4708	3.91024	-28.2472	-7.76171	4.19759	16.7193	-30.9205
16.973	2.16571	-24.2057	-11.5333	4.58378	13.9212	-32.9404
15.7407	1.05914	-23.1852	-14.2268	3.75147	11.9605	-29.2014
14.3514	0.554921	-26.8104	-16.5432	1.51616	14.0071	-27.2029
12.3414	3.23488	-27.9557	-20.3789	0.957866	16.4274	-32.1425
8.80746	8.66598	-22.9493	-24.2119	3.25579	14.6888	-34.5272
4.35674	12.7352	-15.3978	-26.6774	5.42237	10.4466	-30.7398
0.420232	14.3226	-9.17459	-28.3359	4.76707	5.94824	-28.7321
-1.46437	15.4127	-2.94762	-29.8881	0.861705	2.13855	-31.2257
-0.521912	16.2361	5.4778	-33.0691	-5.69801	0.553389	-32.0467
1.20274	14.9346	13.3982	-37.6139	-13.7442	1.04922	-27.68
1.01591	12.2192	18.0524	-39.6547	-19.7984	2.47449	-22.6007
-0.764602	11.2215	20.1911	-38.8503	-19.9366	3.58029	-21.1016
-2.60988	11.8734	20.2821	-39.2278	-15.8042	3.48174	-21.5807
-3.68889	12.4087	19.678	-40.833	-12.7298	4.77237	-22.4476
-4.02883	12.7382	19.8444	-40.6269	-12.5238	8.69028	-24.3439
-4.77036	10.8569	17.9883	-40.5746	-13.5042	10.664	-25.595
-6.01223	4.84491	14.3032	-43.2217	-14.0479	9.70836	-22.6633
-6.78359	-2.17654	14.0956	-43.1	-13.8835	10.6814	-14.9753
-7.47345	-6.14694	14.2087	-36.6756	-14.035	13.6093	-7.41483
-8.54217	-4.34569	7.71023	-31.2933	-14.4102	14.1784	-4.88252
-9.68748	3.73163	1.23019	-30.4902	-13.7387	12.9528	-5.43543
-11.2942	10.2977	3.16545	-27.9471	-13.0873	14.016	-5.62992
-12.9688	6.74278	7.50152	-22.5199	-12.9947	17.0949	-5.95926
-12.8195	-2.05326	7.49844	-18.0922	-11.6223	19.3384	-5.41069
-10.7798	-6.75802	5.14003	-12.2239	-11.1535	22.0932	-2.45594
-8.96983	-8.08193	2.98788	-2.26426	-14.2125	26.1828	-0.168091
-7.69869	-10.6074	3.82096	6.94395	-17.0829	27.7605	0.306409
-5.58615	-14.4172	8.79549	11.9032	-18.0741	26.8814	2.2728
-3.40131	-16.6359	11.3594	15.9517	-19.5029	27.115	5.16587
-2.55275	-15.6851	8.5275	20.4037	-20.0331	27.7624	6.08733
-1.95918	-15.1673	7.52896	22.4018	-19.7553	28.9241	6.00681
-1.3004	-18.5209	9.20377	23.0255	-21.0496	32.3172	5.03044
-1.85886	-20.9657	7.13137	23.5731	-19.4654	34.5506	1.47585
-2.59233	-17.9883	5.26936	20.3396	-11.8583	33.682	-1.75456
-3.34159	-15.302	10.7229	15.2605	-4.99399	32.4382	-1.25124
-6.7358	-18.9075	18.0394	14.8772	-2.94011	30.4762	0.552017
-11.0952	-23.7159	20.3246	16.2752	-1.78878	27.1884	0.880713
-11.7286	-22.8688	20.099	14.492	-0.358466	23.9338	0.926365
-8.72916	-20.9603	20.3605	12.7234	-1.31329	18.8789	1.58257
-5.78998	-25.5238	19.7664	12.7568	-3.22585	12.3124	1.96186
-5.78098	-32.4231	17.6216	12.2538	-1.90606	8.87542	2.86162
-7.51035	-33.0074	16.3607	11.1966	1.82654	8.72354	5.97703
-6.26114	-28.0741	18.1819	10.5364	2.4085	8.94045	8.1028
-2.3292	-23.4931	20.5258	11.0183	-1.58106	9.46618	4.3867
-1.41058	-19.6458	20.1759	13.5634	-4.30275	10.2252	-0.422948
-2.96391	-14.0658	17.4722	18.066	-2.97975	9.78148	1.14083
-1.62758	-8.19085	11.6535	25.4291	-2.24798	8.05294	4.39841
1.14373	-5.02341	4.03022	35.3956	-2.84448	6.16505	3.48013
1.27884	-5.1126	1.04138	43.1513	-1.76663	4.33203	3.29644
0.940386	-6.73443	1.70462	47.3996	-1.65962	1.31315	6.52835
2.96075	-6.37678	-0.967059	52.7267	-3.31973	-2.82492	8.53185
6.27173	-2.34984	-4.17044	57.4746	-2.31213	-5.33662	7.58024
8.77956	1.98162	-2.7279	55.0732	0.0567288	-5.5569	5.51825
8.25356	3.02244	-0.696634	48.1425	0.671242	-5.72387	4.2696
5.25888	0.700755	-1.1574	43.5345	2.84021	-5.55255	4.64956
3.57347	-2.65661	-2.7163	39.326	7.76227	-4.57918	4.56134
2.99563	-3.45784	-6.17479	32.5498	10.7522	-5.41325	2.82746
0.513105	-1.82914	-9.56284	27.5125	9.55481	-7.9965	0.848491
-2.29703	-1.8153	-9.02327	25.757	7.39616	-9.5383	-1.12134
-3.27905	-1.95975	-9.37445	23.1457	8.21702	-9.38146	-2.29065
-4.16463	1.56811	-14.9629	18.8843	10.7145	-7.86077	-2.49853
-5.28844	4.06917	-17.9523	14.0231	11.0833	-7.4107	-4.20899
-6.01035	2.02674	-14.1035	8.08055	11.4485	-11.1682	-4.72239
-8.4258	3.13635	-11.0473	3.75089	15.2748	-14.6317	-0.501992
-12.0808	10.2262	-10.6364	3.01387	19.5953	-11.4286	1.26811
-13.4588	13.7527	-8.4445	0.938109	21.6375	-5.70605	-3.67005
-12.851	11.8732	-7.92918	-5.17656	22.5206	-4.97825	-5.83304
-11.9672	13.5647	-12.3476	-9.6477	21.7006	-7.50025	-1.56196
-9.50057	16.7451	-15.6253	-9.07806	18.9959	-6.1781	-0.375633
-5.73335	11.9737	-14.32	-7.50281	18.0201	-1.40603	-4.10924
-4.24379	4.54426	-13.2687	-7.58587	19.8674	-2.0013	-2.72619
-5.77331	3.71641	-15.1094	-7.16822	20.1481	-9.85294	4.51231
-6.48391	4.32606	-16.6898	-4.94523	17.0573	-15.5862	5.86908
-4.10805	1.30308	-16.3433	-2.90064	14.494	-14.4564	-0.85418
-1.47522	-0.39386	-16.1509	-3.27575	13.2801	-11.084	-4.618
-1.7293	1.42645	-17.3304	-5.25595	9.45622	-9.78029	-1.93
-3.30267	4.258	-18.1338	-5.75795	3.22427	-11.8	0.551725
-3.19661	5.71759	-16.7639	-4.03864	-1.24409	-15.2103	2.80155
-1.57711	2.08772	-14.8755	-3.4591	-2.52273	-16.0852	8.69493
0.856667	-5.56686	-15.0052	-7.14366	-1.75865	-14.1548	12.7111
4.62928	-9.50832	-16.0581	-12.2652	0.00997097	-11.8582	9.71344
8.72421	-7.20753	-16.6036	-12.443	3.86916	-10.7366	6.05893
11.3174	-2.02516	-16.902	-8.47399	12.0028	-11.4542	6.84428
12.6581	4.33657	-15.4835	-8.21218	21.6921	-11.111	8.2501
14.6069	8.37495	-12.6882	-13.1303	26.6972	-6.08292	7.51324
16.942	6.25915	-11.7263	-16.9882	26.3221	-0.973004	6.47821
16.4202	1.86538	-11.0529	-16.3495	25.1725	-2.28624	6.77368
13.0689	0.611624	-8.32633	-12.4428	24.8636	-5.9543	7.76034
11.7192	1.51303	-7.21647	-8.29226	21.6763	-5.40418	7.28942
13.5826	2.07729	-8.73981	-7.14509	12.6747	-3.11513	5.26466
14.3202	2.03261	-9.70258	-7.78501	1.80944	-3.26971	4.05889
11.8998	1.59164	-11.2759	-5.60117	-4.20698	-4.46658	3.03999
9.60757	0.885866	-12.92	-1.41093	-6.06677	-5.13266	0.502042
9.81755	-1.14606	-9.10951	0.00397214	-10.6808	-6.43209	-0.445373
10.1377	-4.96721	-2.47892	-0.114783	-18.3049	-8.31874	2.42364
8.6751	-6.02121	-1.14386	1.66872	-20.8724	-8.53011	4.72888
6.98003	-1.12023	-2.87633	0.920216	-16.476	-5.96332	2.59392
5.56175	3.56901	-1.17429	-6.57396	-12.3185	-3.13617	-0.732403
3.15513	3.29683	1.6785	-14.4799	-11.3914	-3.86678	-0.543965
0.284359	3.62056	1.5785	-17.0999	-10.8899	-7.53472	1.66939
-1.94154	6.8	0.834016	-19.0208	-9.89556	-9.21682	3.23926
-4.78787	6.28423	2.90569	-24.2788	-8.20116	-7.6595	7.13374
-9.15218	2.62572	7.27448	-29.2947	-6.55194	-6.28142	13.9838
-12.8781	3.68348	9.88916	-31.9281	-8.37354	-5.39425	16.8737
-14.715	7.62007	7.23134	-36.3434	-12.7037	-3.09076	13.3273
-16.1061	7.01836	1.67853	-44.9417	-13.6765	-0.987719	10.0422
-17.1019	4.76055	-1.73413	-53.282	-10.1122	-0.403647	10.4976
-16.4017	7.02491	-3.22511	-56.9192	-6.34242	0.524301	11.0592
-14.3592	9.325	-5.13384	-56.7504	-5.73998	1.98355	10.9163
-11.6228	6.08447	-5.08626	-54.7439	-8.34273	2.23626	13.5882
-8.34116	3.23661	-0.905984	-51.7197	-11.4778	2.01028	18.6033
-6.03701	5.88061	3.43363	-49.1341	-12.7674	3.46745	21.4923
-6.32923	7.87777	4.29358	-45.8881	-13.1809	6.43366	20.3442
-8.62745	6.92087	3.83421	-38.3178	-13.2937	8.57396	17.1374
-10.6554	9.69248	3.36384	-28.1233	-10.4113	7.69502	15.9702
-10.564	14.0906	0.552617	-21.0341	-4.88944	3.9853	19.8311
-9.55607	11.2878	-3.41972	-16.4336	-1.81879	0.180571	26.7032
-9.92145	5.33264	-4.57832	-9.52004	-3.08599	-2.3209	32.0157
-10.3735	5.55604	-3.53537	-0.107322	-6.08149	-5.04401	34.3933
-9.17845	8.09216	-3.21321	10.2485	-8.72331	-8.60957	35.2165
-8.09092	6.64307	-3.23247	20.8114	-9.37548	-11.0201	34.7279
-7.90265	6.72845	-1.94548	28.1549	-7.27028	-11.0155	32.8801
-6.6981	11.8879	0.17412	31.4929	-4.84001	-10.0849	31.5174
-4.51937	14.7951	1.05738	35.9337	-3.78244	-9.08258	31.4437
-3.15284	13.5617	-0.808451	42.1167	-2.8083	-7.05038	30.9482
-1.82645	14.6785	-4.92281	44.5123	-2.06798	-6.15711	29.6872
0.941769	16.6892	-9.45129	42.4344	-2.25507	-10.0374	28.6475
3.50179	13.5711	-11.685	40.4339	-1.18338	-16.527	26.6527
4.13591	9.32241	-8.89537	39.8007	1.64766	-21.106	23.5127
3.51376	10.6222	-3.25945	37.7429	2.62611	-22.7204	23.4341
1.88388	14.6314	-0.956855	33.3138	0.771396	-21.8274	28.2916
-0.317294	15.3416	-2.03503	30.141	-0.154854	-20.606	31.9995
-0.900132	12.2242	-1.17903	30.4049	1.35451	-21.5936	28.048
-0.0676692	9.58465	1.38545	29.4163	3.13446	-23.155	19.7417
-0.79058	11.5221	2.36641	22.3745	4.5513	-23.2761	15.5561
-2.63523	14.3949	2.66232	12.459	5.29969	-22.4308	15.1843
-3.4757	11.3519	2.93736	6.04869	4.1562	-19.5911	12.2838
-4.6673	6.93009	2.9316	3.25796	3.47123	-14.4087	8.00232
-5.56369	9.07752	4.91769	-0.540641	5.43441	-11.0857	6.05527
-3.20094	12.2634	7.58434	-5.57881	7.07605	-12.278	4.35113
-1.41735	9.43563	7.13436	-7.94165	6.96967	-13.2385	2.99124
-4.76777	6.1773	6.53113	-7.60548	6.57098	-10.5475	4.11681
-9.12061	8.69392	8.39459	-7.74235	5.22913	-10.6913	3.32952
-11.0172	13.1807	8.00205	-8.69646	4.2967	-16.3102	-1.48146
-13.1272	13.5923	4.99844	-9.21589	6.1492	-18.1874	-3.56078
-16.3666	11.4526	5.33615	-9.37683	6.8482	-15.3578	-0.603542
-18.9042	11.2133	8.48997	-9.04517	3.78789	-16.4542	2.20953
-19.7407	10.514	9.21071	-8.10235	1.60932	-18.8794	3.2744
-18.7637	7.34409	7.60214	-8.81117	1.41346	-17.5625	3.17642
-17.5708	6.26433	6.1439	-12.2623	-0.311353	-17.5006	0.956102
-17.0497	6.86041	4.07959	-13.9614	-2.5779	-18.8765	-0.663529
-15.0311	4.6081	1.87244	-11.3512	-2.84603	-16.7103	0.557631
-11.7264	1.60785	3.5851	-9.45077	-1.83566	-13.3562	0.623594
-9.71414	1.09106	9.74361	-9.8297	-0.418131	-11.4254	-1.49475
-7.83346	3.12222	15.3259	-7.38332	1.18947	-9.85616	-1.55704
-5.13423	6.35133	16.9909	-2.64386	2.29311	-9.85575	-0.0130444
-3.90771	6.31565	15.5018	-0.252303	1.90628	-10.6973	-0.16472
-3.52431	2.47715	11.8869	1.22301	-1.2017	-9.49014	-1.68564
-2.07379	-0.039609	6.62031	4.85646	-5.96358	-7.42326	-3.34277
-1.15123	-2.05059	2.30305	10.3893	-9.00482	-6.4052	-4.08523
-0.627939	-6.82529	2.0266	16.8457	-9.51043	-7.03859	-3.68486
2.44635	-10.6764	3.47777	20.9552	-8.64202	-10.0621	-5.21651
6.95048	-10.2227	2.83013	20.0312	-6.92014	-12.2085	-9.23227
9.10798	-8.48045	2.74985	18.3029	-6.20209	-10.1181	-11.0449
8.42777	-9.83256	5.00488	18.5232	-7.28872	-8.03402	-8.90183
6.93634	-14.2762	5.13773	15.8431	-7.68502	-9.25591	-4.83711
6.72397	-18.081	2.41052	9.19699	-7.21991	-9.28092	0.038661
8.42702	-20.3135	0.392595	3.65051	-7.31196	-6.28177	2.73775
10.4197	-21.9758	0.0283716	0.680614	-5.71304	-4.35258	-0.741852
11.108	-21.1836	1.67822	-0.549079	-2.26035	-4.01772	-7.49574
10.1589	-19.357	4.88524	-0.13161	-1.58275	-2.98161	-10.4769
8.31184	-21.7018	6.22697	-0.578231	-3.48423	-2.56927	-9.36403
7.52061	-26.2989	3.95485	-2.64513	-2.44877	-3.93426	-8.44632
8.48076	-27.4684	0.51517	-2.63624	1.50015	-4.00708	-8.22161
10.1394	-26.8332	-0.747884	-0.576576	2.35848	-0.462812	-8.95507
11.8918	-29.7132	0.143999	-0.859119	-1.07395	3.49463	-13.076
12.7287	-35.8184	0.653282	-2.57227	-3.28709	3.52072	-17.4981
11.933	-38.6673	0.952214	-1.49884	-2.88036	1.66422	-15.7302
11.1446	-35.034	2.20048	-0.619966	-3.87378	1.6903	-9.38669
11.1081	-31.3572	3.45445	-4.14536	-4.68412	-0.186661	-5.34045
9.75743	-32.9686	5.65826	-7.60022	-1.53579	-6.83499	-3.86412
7.13199	-34.3527	9.92281	-8.02852	1.20576	-10.2468	-1.25049
6.38798	-30.3528	13.1551	-9.23192	-0.0282881	-4.33968	1.92417
7.27671	-26.7183	13.3972	-10.2462	-1.0256	4.10132	4.22193
5.98468	-28.5072	12.6572	-7.20184	-0.118968	6.52519	6.53802
2.67319	-28.1077	12.7875	-1.49149	0.371277	2.34631	8.6984
1.74584	-20.1955	14.9549	4.84572	0.314392	-3.62847	9.24868
4.47119	-15.9895	19.161	10.058	-0.480222	-5.26803	6.49898
6.70895	-21.8372	22.5748	11.8666	-1.88979	-1.60122	0.795716
5.39119	-25.1115	23.1296	12.9892	-2.6358	1.30372	-2.42362
3.53377	-18.9102	22.1242	16.9077	-4.63924	1.24235	-0.244107
4.2184	-12.1601	21.3896	21.5939	-8.691	2.57242	2.20007
4.55238	-11.4565	21.3214	24.7751	-10.3449	5.67868	1.98228
2.98239	-15.2471	21.1028	27.0164	-8.80784	8.10816	0.829511
3.86014	-17.7525	20.5823	29.8719	-8.84078	11.5499	-2.34676
7.39847	-14.7433	21.3502	34.106	-10.5323	15.996	-7.92005
8.12592	-11.4314	22.5454	35.9911	-9.07622	18.0038	-13.5147
5.97239	-12.8392	20.7836	31.3939	-4.15719	18.9168	-19.1101
5.02063	-14.6563	17.4969	25.4499	-0.267017	21.0457	-24.6988
5.92654	-15.1388	17.0831	25.9938	1.07139	21.3733	-28.2604
7.91759	-16.0294	18.234	30.2187	1.73847	20.9288	-28.7234
10.2807	-13.8876	16.8513	32.5173	1.14452	25.7822	-26.9015
11.8255	-8.91383	13.5775	35.0891	-0.837943	32.43	-25.663
13.0981	-7.59744	10.4353	36.5131	-0.444411	31.8908	-25.5549
15.0623	-10.0292	6.00947	30.2559	1.43833	27.0756	-22.7805
17.0191	-10.8989	0.303506	21.7607	0.688795	26.5858	-18.419
18.1275	-8.48626	-2.66555	18.8424	0.435193	28.9541	-17.6807
18.095	-3.79575	-1.66618	14.3179	2.58355	27.7402	-18.6767
17.6552	1.16103	-0.698547	4.14518	2.22722	23.0576	-17.0186
18.2135	4.23875	-2.24501	-4.74252	0.328041	20.0895	-14.427
18.0624	5.87845	-3.61483	-14.1227	0.541634	22.2161	-13.5304
14.168	6.22777	-1.69015	-26.8226	-0.797252	28.015	-13.7855
9.18744	4.24086	1.69975	-33.1067	-4.66126	32.7223	-14.0912
7.68161	2.49442	2.04074	-30.9663	-5.81955	32.9115	-14.3632
8.30034	2.88623	-1.16545	-31.2772	-3.66325	29.6441	-15.6609
7.9493	2.46121	-4.21467	-35.4483	-1.14977	25.8952	-17.8431
6.73467	1.10143	-5.01192	-36.3947	1.78791	22.6147	-18.2894
5.68447	1.07723	-4.87206	-34.2463	5.58713	19.8405	-16.4205
5.28674	0.410363	-5.26464	-34.8005	7.83755	19.1293	-15.7918
4.9913	-1.82006	-5.70778	-41.6006	6.8004	21.5695	-18.6657
4.0921	-3.23131	-5.18826	-52.1245	5.93727	26.1477	-21.6412
3.48643	-3.79561	-4.06453	-60.538	9.06472	30.9978	-20.3495
3.29916	-3.74078	-3.23128	-65.6359	12.3126	33.971	-16.9686
2.68788	-2.44843	-1.88276	-67.9917	10.4499	33.2836	-16.8182
2.83603	-2.19053	1.40625	-64.701	6.97883	29.3121	-19.6935
4.06579	-2.8975	4.88142	-58.0336	7.79997	26.0969	-21.7879
3.74053	-0.402019	6.15225	-55.2331	11.5833	27.6444	-22.3995
1.29374	3.35657	8.11224	-55.8662	13.7399	31.5465	-23.117
-0.504363	3.56291	13.4036	-55.3611	13.5092	33.0608	-23.318
-0.187724	4.27311	17.6157	-53.714	13.194	32.6143	-20.6952
1.0934	9.28814	17.7958	-50.7422	14.4891	32.2664	-15.8435
1.53125	12.2913	17.9502	-44.9963	16.4615	31.6445	-12.4509
0.784178	10.2468	20.4608	-38.697	16.1931	30.3188	-11.9495
0.920973	9.98883	23.7407	-34.5813	13.0406	28.5505	-11.1167
2.73424	12.9095	27.6941	-32.1104	9.51527	26.5032	-7.0677
3.97677	11.7072	32.0634	-31.4717	6.69864	24.0852	-2.82766
4.47373	6.5989	33.6839	-34.1923	5.02852	20.8869	-1.81233
6.44409	5.48069	30.5031	-36.6951	6.40935	17.6139	1.01618
9.24827	7.58855	23.4711	-33.8183	9.30164	16.1023	9.86452
10.5562	5.96318	14.1987	-29.321	10.3347	16.4865	16.8929
10.6335	2.19414	5.93648	-28.5632	11.3122	16.4331	16.493
11.073	2.47527	2.24266	-27.1236	14.2284	14.6507	16.2562
11.8522	5.95093	1.01746	-20.8923	15.7693	13.0682	20.4281
12.2552	7.48136	-1.048	-15.2521	13.4565	12.5657	22.4678
12.6801	5.26091	-1.22171	-14.8952	8.82464	11.6509	19.8748
13.8274	2.02582	0.468788	-15.7205	3.72153	11.5071	17.5779
15.2404	2.09932	-2.75987	-12.2726	-0.494608	12.1354	17.8281
15.9451	5.25213	-10.4056	-5.28323	-2.47762	8.31978	17.2415
16.2698	5.48336	-14.0881	1.42173	-2.86711	0.931542	12.1377
17.0864	1.5425	-12.9008	5.49158	-3.005	-2.15865	5.78107
17.6661	-0.387296	-12.2284	9.33537	-1.05008	-1.76393	4.05176
16.8241	0.146107	-13.5584	16.8039	3.644	-4.49377	3.28107
15.207	-1.54584	-16.7958	23.8697	5.24377	-8.07548	-2.47815
14.4077	-2.5098	-21.4696	27.9932	0.852608	-7.47658	-8.61055
14.1261	0.949907	-23.8293	33.2825	-2.33821	-6.9281	-10.2597
12.1667	3.90373	-23.3551	31.6467	0.419727	-11.4706	-11.6957
7.96691	3.97236	-24.225	17.3009	2.94781	-15.7179	-15.4601
3.33878	5.9856	-25.9505	9.14041	-0.0391895	-14.4433	-17.1398
-0.577421	10.5634	-25.8286	14.342	-4.15349	-12.9015	-15.6251
-4.00531	12.5607	-26.2418	14.7475	-4.09912	-14.1786	-15.9146
-6.61146	10.9568	-28.1645	8.8364	-2.17669	-13.6703	-19.1188
-7.68581	10.7453	-27.7897	8.04948	-2.88002	-12.1039	-21.2913
-7.83181	14.4181	-24.0199	7.71833	-5.91152	-13.6497	-22.8672
-8.13653	18.2785	-19.4872	3.85456	-8.89166	-16.4512	-26.7063
-9.16963	21.3097	-16.3736	3.64679	-11.1009	-18.801	-29.8318
-11.4968	28.4297	-15.6566	6.54747	-13.0641	-20.7843	-28.9367
-14.205	37.9686	-16.3011	6.28556	-15.6284	-20.0945	-26.8424
-15.2138	42.1044	-16.7109	4.62414	-17.7018	-18.5888	-26.0262
-14.6249	43.65	-17.219	3.56139	-16.8142	-20.8437	-24.7137
-14.1524	48.9808	-16.7306	-0.0966707	-14.2079	-24.6171	-21.1289
-14.9682	51.5372	-12.8546	-3.35513	-13.8884	-25.953	-14.9311
-17.7751	47.4954	-8.17763	-0.147603	-16.7705	-25.1996	-7.23163
-21.8537	45.9606	-7.40791	6.28851	-20.4083	-24.4201	-0.877774
-25.0858	47.718	-9.41007	9.79759	-21.9073	-27.0602	3.1076
-27.3515	44.874	-9.68412	9.87832	-19.9792	-32.5131	6.10848
-30.566	40.0188	-7.48146	9.37548	-16.8974	-33.567	8.71665
-33.9501	39.1403	-6.26087	11.0321	-15.9527	-29.3801	11.1294
-35.719	40.7107	-8.48104	13.6688	-15.899	-26.9924	12.0959
-38.3894	42.7191	-11.8024	14.5266	-13.5007	-27.2977	9.35737
-43.278	44.0323	-13.5933	15.6758	-10.2329	-25.9685	6.58308
-46.0468	41.1916	-16.1806	18.8841	-9.15515	-22.7988	9.53223
-45.1578	33.2266	-20.6545	20.8677	-9.32475	-20.6481	15.3198
-43.6236	24.6341	-22.1226	21.0427	-8.88419	-21.5662	17.7073
-41.8878	20.6962	-18.6639	22.6314	-7.8077	-24.5816	15.8839
-39.9031	21.5946	-15.5879	25.083	-6.46045	-25.731	12.3045
-38.8358	22.1663	-16.4423	25.7645	-5.55048	-23.6747	9.68597
-36.9826	19.2161	-19.8081	24.7049	-5.66515	-21.4525	9.3916
-34.7007	16.7885	-24.1852	22.6198	-6.39554	-20.5521	10.7215
-35.1196	18.794	-27.2999	20.1227	-6.69225	-19.4902	11.662
-34.0915	21.6729	-26.1636	18.2318	-5.85287	-17.6609	10.2706
-26.9209	21.8138	-23.0224	16.2416	-5.15044	-15.8579	8.38126
-19.5207	20.9317	-22.2414	13.2789	-5.00444	-14.0387	9.53443
-16.8537	19.4247	-22.9165	12.0118	-2.26422	-11.6095	14.1673
-15.2184	15.5312	-24.6262	14.9443	2.97798	-11.1981	20.912
-11.6356	10.5944	-29.3994	18.5444	5.69132	-16.0804	24.8935
-6.916	8.08005	-32.2429	18.3924	4.70486	-20.9021	21.8172
-2.40346	8.97662	-28.1449	17.4668	3.29476	-16.9717	18.2649
1.04823	9.15854	-23.3626	19.8277	4.07832	-7.62342	20.5076
3.84846	4.98677	-21.6375	22.1228	6.73177	-3.17448	22.5173
5.72681	0.789516	-16.8667	21.4101	6.93509	-3.89069	19.8249
5.06895	0.792474	-9.71217	20.9521	3.46103	-2.52948	17.564
2.89556	0.320708	-7.91628	22.0043	1.27598	1.09356	20.3231
2.27986	-3.40071	-9.90736	21.7181	0.757776	1.14619	24.6592
3.31769	-3.96825	-8.13629	19.4548	-1.278	-2.21103	23.5278
3.43771	0.433376	-3.40877	17.1275	-2.57237	-3.47998	18.4572
1.82485	0.900461	-1.92629	15.8336	-1.85104	-1.41743	17.5274
0.816815	-5.03108	-2.90446	14.9237	-1.19915	1.95705	20.797
2.21122	-8.31174	-1.86113	13.5599	0.515962	6.79402	23.1765
3.75162	-6.47122	-1.17981	11.8549	2.86382	12.0869	23.5783
3.41163	-5.32533	-2.75201	9.92898	2.7531	14.7305	21.9678
3.66664	-6.43535	-0.946662	9.10376	2.1369	16.1058	19.7978
6.10719	-8.96806	4.46095	11.6378	3.24014	19.7203	19.9669
8.43698	-10.8859	5.849	14.8961	3.84284	23.2897	20.4795
8.65699	-8.58086	2.98527	12.7293	4.20661	23.8443	18.3525
6.88442	-5.59291	3.0036	5.08433	5.85107	23.8811	15.7223
5.57899	-6.347	7.40965	-2.22627	6.32098	24.3765	15.3354
6.62946	-6.76296	10.3349	-6.51787	4.84497	22.8785	17.6939
6.70491	-6.30092	7.72083	-10.2149	4.14455	20.4154	22.48
3.19335	-9.54687	3.53618	-15.3796	3.80072	20.2118	26.7667
0.241549	-13.5665	3.58368	-20.3418	1.97716	23.3972	26.7552
0.220745	-12.8749	6.19898	-22.4426	1.4219	28.0779	25.6131
-0.0726216	-8.59721	6.19214	-22.9099	4.49319	29.2894	29.6569
-0.18938	-5.14071	3.47817	-25.3812	7.25349	25.8834	35.356
2.70335	-5.72645	0.701692	-28.7795	6.66932	22.4088	35.2944
5.16387	-9.61131	-1.83125	-29.7177	5.70515	19.266	31.2901
3.72632	-12.7609	-3.47497	-31.4251	6.24675	15.0369	27.5101
2.15513	-14.0555	-2.57359	-37.3113	6.58501	12.6035	23.2192
3.04543	-15.1199	-0.986389	-41.7385	6.26045	10.224	17.0423
2.66326	-14.9571	-0.964482	-40.2886	6.52804	3.42618	8.07773
-0.954944	-14.1899	0.0132325	-37.8217	7.44826	-2.74178	-1.4999
-4.46509	-16.7863	3.28273	-38.9216	7.8089	-1.88437	-5.90564
-5.11906	-19.824	5.44321	-41.1382	8.37014	1.07585	-5.70695
-3.23781	-18.2271	5.38389	-39.9888	11.1673	-1.7253	-7.76943
-1.10739	-17.6869	5.39435	-35.6475	14.1736	-7.72701	-13.6094
-1.4098	-21.7609	5.81347	-31.8982	14.131	-9.04757	-19.4668
-1.97643	-22.535	6.14482	-29.26	13.3504	-6.84739	-23.4581
1.63726	-19.0657	7.24667	-25.3708	14.6277	-6.78331	-25.0947
6.06849	-19.6337	8.93705	-20.1631	15.413	-7.13983	-24.1866
6.20188	-24.1196	10.0479	-13.8565	14.1872	-7.59859	-23.0069
5.8575	-26.1758	10.7514	-4.7993	13.4273	-12.3115	-22.9179
8.15745	-24.4383	12.1007	7.07303	13.1091	-16.0327	-21.8399
8.37764	-22.2707	14.3968	19.6024	11.4667	-12.7743	-20.7764
5.50264	-23.9864	16.7996	31.2044	10.8299	-9.5765	-23.3324
4.83534	-28.9424	17.7273	40.6931	12.8084	-10.4955	-26.6586
7.31019	-31.2405	15.6342	46.3243	14.3423	-10.063	-25.4388
9.76696	-29.6014	11.3631	49.0305	14.6342	-8.35151	-21.3089
11.2647	-26.9791	9.01783	52.5934	14.6841	-9.03878	-18.4492
12.3572	-23.4607	9.87041	56.6293	12.2236	-11.1354	-16.8222
14.2546	-20.3893	9.50418	57.7034	7.15597	-12.932	-14.9119
17.614	-20.685	6.97756	57.4111	3.25643	-13.7267	-13.9703
20.5125	-21.5331	6.37324	57.815	2.23242	-14.0377	-15.3883
22.0103	-18.7898	6.08997	56.2946	3.70234	-15.2152	-16.1256
23.3759	-14.5725	2.57107	53.5536	7.1944	-15.6612	-14.3772
23.9139	-12.3822	0.82413	53.5952	11.3405	-14.0889	-13.8825
22.7419	-11.6425	4.50616	55.4146	13.6057	-12.5067	-13.7954
23.0351	-10.7007	7.45359	56.7446	12.4807	-11.0531	-9.9553
27.3562	-9.41816	6.1108	57.946	11.0856	-8.49507	-6.9833
32.5072	-8.2687	3.19891	57.062	13.4137	-6.95345	-8.15417
34.9066	-7.56351	-1.42828	52.8145	16.9995	-7.97346	-7.37472
34.676	-6.95268	-6.6611	49.4417	17.966	-7.61238	-5.13757
31.7027	-7.1502	-6.83606	48.9441	17.8785	-3.4812	-7.1649
26.4929	-10.3753	-3.02081	47.4095	17.812	-1.32696	-7.91055
22.6547	-14.525	-2.18046	43.0499	15.8818	-4.20384	-1.33681
21.2213	-14.0477	-4.17465	38.0351	13.4131	-5.37829	4.79794
18.6567	-9.85157	-4.38193	33.4685	12.4964	-2.23632	4.13939
13.343	-7.14063	-2.80076	28.89	11.0054	-0.577515	2.70354
7.7642	-6.28346	-1.33597	24.5693	8.14052	-1.44801	4.89872
4.4461	-6.45155	-0.449905	22.0486	6.35812	-1.5851	6.43555
3.00097	-9.58165	-0.57601	21.4116	4.63638	-1.98099	3.91217
1.31825	-14.2694	-0.664326	19.2785	0.274508	-4.39155	-0.156614
-0.521494	-15.4435	2.09374	14.1345	-4.72583	-6.9865	-0.863795
-1.23364	-12.2482	7.23001	10.2482	-7.6035	-7.1342	3.73232
-2.75131	-8.85901	10.1873	11.0081	-9.59033	-4.95267	9.38605
-5.69545	-7.29029	9.28903	14.2758	-12.0519	-3.46608	10.5503
-6.14661	-5.64735	8.10995	17.4831	-13.1786	-4.27218	8.29148
-4.51122	-3.94473	9.90393	20.5613	-11.0405	-5.23561	8.03537
-5.22433	-4.37043	14.2458	22.7776	-7.45335	-4.17535	10.4861
-6.67284	-6.52057	17.5264	22.92	-6.02915	-1.08947	11.172
-5.13478	-9.76629	15.9204	23.2829	-7.22633	2.59804	9.44876
-2.42837	-14.2564	11.2101	27.188	-8.64454	3.38888	9.6762
-1.03498	-16.4318	9.86626	32.362	-8.82518	-1.27583	10.9885
-0.391137	-14.5709	13.2518	34.7589	-8.7734	-7.01347	8.41374
-0.505668	-13.0236	15.019	37.0198	-11.0365	-7.98057	4.93631
-1.66693	-11.9904	11.2119	43.5693	-16.0105	-7.26241	5.57121
-1.86532	-7.76097	6.47177	51.5428	-20.257	-9.731	5.34446
-0.132349	-4.05715	5.24789	55.5283	-21.7612	-11.7586	-0.0162624
1.47915	-5.75551	4.88788	55.9121	-22.5191	-10.6096	-4.44702
1.96241	-8.79188	3.52867	55.4295	-23.7263	-10.6388	-3.94498
2.39927	-9.8969	2.78101	53.3216	-23.8023	-12.4169	-2.72148
3.85028	-13.304	1.5358	49.44	-21.4901	-11.4542	-2.87352
6.71435	-19.0033	0.491935	48.0868	-17.9928	-7.92826	-2.86811
9.50632	-19.234	3.67197	50.5864	-15.7198	-4.67867	-4.3533
10.4826	-12.8951	7.50319	51.3116	-14.4976	-1.09386	-7.1867
11.499	-8.85709	5.5705	47.2946	-11.5342	3.34484	-5.64135
14.6506	-10.6789	2.55793	42.2724	-6.82327	6.82331	-0.284871
18.1621	-12.9579	5.55928	39.2307	-4.05335	8.22864	0.767319
20.6723	-13.8767	11.0337	37.0703	-4.80481	7.20032	-3.21998
22.1556	-15.7506	13.0204	31.9672	-6.29061	4.62315	-6.1284
20.7078	-15.4698	12.3925	20.806	-5.92593	3.61222	-5.7569
16.6454	-9.56236	11.6178	6.06478	-4.63414	4.77636	-2.67697
13.2654	-3.70237	10.1553	-7.91307	-4.56519	5.56686	2.08334
11.515	-3.37777	8.41304	-20.7197	-6.83085	6.56685	5.43677
11.6565	-4.17496	9.18499	-32.0821	-11.7764	8.68618	5.69268
13.489	-2.28933	11.5724	-40.3628	-17.9838	8.28579	5.49428
13.3782	-1.35099	10.7185	-46.4461	-22.1484	5.27043	8.2012
9.57655	-3.7192	7.23373	-52.1677	-22.3851	5.16665	12.4958
4.45619	-6.57772	6.43348	-58.0706	-19.5236	7.90111	13.4744
-0.539505	-4.97799	6.87525	-64.6393	-15.644	8.29828	11.2419
-4.86003	2.59191	3.44626	-72.2704	-13.8852	5.99949	11.1631
-8.06324	8.24493	-1.11547	-80.1932	-16.429	3.25566	12.7364
-11.0622	4.09247	-2.38141	-85.0664	-20.4276	-0.0238144	10.7569
-13.96	-5.20537	-3.62538	-83.3056	-20.8584	-2.41097	6.71838
-16.0368	-11.2166	-6.617	-77.7926	-18.0742	-1.83756	4.44206
-17.9328	-13.0845	-6.79681	-75.1399	-16.3306	-1.09391	1.45249
-19.8519	-13.5825	-5.13411	-75.2989	-17.2092	-2.95263	-3.67288
-20.685	-11.7549	-6.9363	-73.9644	-20.3022	-4.96055	-7.53027
-20.3466	-4.62582	-9.56488	-71.7895	-24.4907	-5.46808	-9.4738
-20.2756	2.94277	-9.47895	-71.8721	-26.0547	-5.39277	-9.95267
-21.5463	2.08892	-10.7981	-73.8031	-22.7272	-4.26835	-6.96589
-23.2491	-3.78849	-13.5307	-75.0687	-17.5044	-3.15982	-3.70481
-23.946	-5.7435	-11.1061	-74.3879	-13.8312	-3.53306	-6.50093
-23.5324	-5.26344	-4.87213	-72.3483	-12.0925	-2.35065	-12.0552
-22.0027	-5.36511	-2.4785	-69.1406	-11.1926	0.44859	-12.137
-20.1113	-3.28069	-4.25307	-63.8021	-9.09225	-1.22749	-7.08436
-20.1976	-0.420503	-5.47112	-58.0426	-4.31336	-6.95294	-2.27428
-22.072	-0.506733	-5.27292	-55.9375	1.58031	-8.33022	0.109067
-22.4663	-1.32585	-4.89739	-57.2091	5.61687	-3.24503	-0.430314
-20.9108	-0.00616455	-4.17195	-57.3287	6.86734	1.63769	-2.08509
-20.5032	2.91848	-2.81864	-55.8475	6.98752	1.63634	-0.364125
-21.63	6.40751	-0.895244	-57.8958	7.58154	-1.66899	3.14963
-21.6885	8.77772	1.81729	-65.1175	8.37027	-3.84557	2.29085
-21.1987	8.94376	5.25798	-71.7146	8.41735	-1.13064	-0.382353
-21.4289	8.36522	8.30309	-73.3035	6.90711	5.20601	2.45252
-20.0443	7.76347	9.65596	-71.8796	4.16413	9.05575	9.602
-16.6042	6.6906	10.2234	-69.4848	2.91189	8.84844	14.6637
-13.885	6.14524	11.7258	-66.0553	4.95321	9.32866	15.0141
-12.7856	6.29586	13.4224	-62.6394	8.85542	10.1694	12.1946
-12.3934	6.20236	14.3894	-59.6495	12.4644	6.43545	8.19527
-11.0194	6.81906	15.2684	-55.1703	13.6809	0.506401	4.0899
-8.02181	7.50671	15.6391	-49.0848	11.7016	-1.98001	1.81871
-5.88789	5.10551	14.8347	-45.5131	9.5469	-2.22736	1.46872
-5.39152	2.62188	13.6312	-46.8256	10.6494	-3.07292	-0.238354
-4.44672	6.83937	12.663	-48.2499	14.644	-4.28169	-2.23766
-4.09189	15.1813	12.3482	-44.7296	18.7627	-6.72073	-0.959121
-6.34125	20.4764	12.8698	-38.5176	20.5639	-10.8345	0.67867
-9.69548	23.4236	13.1237	-33.4715	20.1804	-13.2239	0.0576932
-13.0765	26.5795	12.8603	-29.3801	19.6086	-11.1591	-0.265702
-16.4038	28.0515	13.7615	-26.124	19.3246	-7.19342	-1.35123
-17.4032	28.2977	15.3982	-24.8972	19.5036	-6.14469	-5.3994
-15.4587	30.2284	14.7108	-24.9526	21.0433	-8.66937	-8.52837
-13.4741	33.2257	11.7623	-25.217	21.5692	-10.8164	-8.2854
-12.7659	34.8475	8.91156	-25.0791	18.2959	-10.5441	-7.73275
-12.0741	33.9553	5.17979	-21.515	15.3207	-10.1304	-8.80927
-10.4387	31.7621	1.11336	-12.8911	17.8437	-10.9177	-10.8699
-8.13364	31.2421	1.50494	-3.76308	22.3782	-11.0623	-12.7624
-6.59058	31.7707	4.02702	1.38431	23.0988	-9.00984	-12.423
-6.53197	29.5734	0.792307	3.50444	21.747	-5.28792	-7.84869
-5.95112	25.4516	-5.12257	4.877	21.9228	-2.13986	-1.20134
-3.38975	23.4562	-4.88546	6.90938	21.597	-0.919899	1.05976
-1.64154	23.3773	-0.766393	10.5249	18.9902	1.2101	-2.20987
-3.09533	21.8628	0.115294	14.5536	17.4193	5.38736	-5.62725
-5.28782	19.2951	-2.65115	17.717	18.8935	6.14182	-9.49006
-5.3017	19.1047	-6.84813	20.4321	20.5856	3.68234	-15.6521
-3.01032	20.6073	-10.6541	21.0107	20.01	7.20632	-18.148
0.0692875	20.1425	-11.2394	17.2842	17.2546	14.8432	-16.6062
1.99258	17.7726	-7.95216	13.4299	12.75	14.1075	-19.0407
3.28399	15.2009	-3.67259	14.4416	8.22191	7.32005	-23.147
5.86841	11.2506	-1.63948	15.9926	6.82927	7.13995	-19.6765
8.37064	4.45285	-2.00896	12.1669	7.57498	11.514	-10.8182
8.94475	-3.10032	-1.51696	6.1932	5.15965	11.736	-6.14529
9.42204	-6.20699	1.32128	2.78984	0.127059	11.6415	-6.98341
11.4273	-3.34863	4.12808	1.78285	-0.299168	15.5493	-6.56755
14.0361	-1.04282	5.54992	3.51852	3.80461	16.5293	-3.21834
17.0027	-3.53437	6.04222	7.42671	4.43821	12.1424	-2.60151
20.7589	-6.19635	5.60869	8.79236	1.00929	10.5995	-6.07634
24.2159	-6.30196	4.92709	5.24075	-1.21666	14.7257	-8.97875
26.1603	-5.32934	4.36826	-0.294441	-2.59271	18.0207	-9.12726
27.0584	-1.30056	2.55124	-4.49153	-3.90768	15.5264	-8.14609
28.2965	5.11079	-0.127363	-6.9459	-3.13186	9.0672	-7.69454
29.9408	6.576	-0.36	-8.89913	-2.49541	4.97421	-6.51343
29.9942	1.51153	2.14889	-9.50965	-4.69732	6.14662	-2.9747
27.8068	-2.18003	2.31634	-7.08867	-7.67031	8.05817	-0.313217
25.5163	0.481699	-2.17924	-4.69543	-8.81993	7.52323	-0.612258
23.7835	4.45031	-6.9942	-5.70995	-7.2366	6.42093	-0.736051
21.0468	3.48459	-9.50419	-6.19421	-5.27179	5.32734	-1.27409
17.9181	0.792821	-10.4035	-2.9163	-7.23573	4.63471	-3.85011
16.6446	0.874495	-8.24839	-0.127377	-12.4721	6.12277	-3.43014
16.5527	-1.30146	-4.90777	1.47286	-16.9773	7.45466	0.694089
15.3527	-7.56254	-5.97733	6.99405	-19.086	4.77158	1.82471
13.6396	-8.72047	-8.71581	14.3321	-19.6077	-0.546581	0.882312
12.977	-2.64259	-7.38777	17.5849	-21.1593	-4.21129	3.72146
11.7036	0.308701	-6.92472	18.3836	-23.8618	-4.31457	6.97728
7.65525	-3.64423	-12.236	18.7054	-24.8614	-3.20432	5.25164
2.83617	-5.415	-16.2568	17.2221	-25.164	-4.00757	1.99323
0.0720959	0.36531	-13.4616	17.3705	-26.7977	-5.29299	1.32541
-2.62497	5.92759	-9.42584	21.3179	-27.582	-3.97727	1.64119
-7.59595	4.61661	-7.64096	24.1467	-25.2145	-0.0551876	1.19799
-12.0023	3.39937	-4.34317	24.8234	-20.2688	5.07009	0.307841
-13.3913	10.1214	-0.614156	27.0247	-16.0599	9.26255	-1.17969
-13.1961	19.3505	-0.728608	29.8891	-15.2089	11.5252	-3.82133
-12.3601	22.3581	-1.08971	32.0832	-15.7722	14.1765	-5.97539
-11.3792	21.3551	1.98657	34.9683	-15.902	16.7764	-4.75023
-11.4792	23.0608	3.99857	36.6712	-15.8248	15.8851	-1.31728
-11.2911	25.315	2.50741	35.3131	-14.0264	13.6617	0.801595
-9.00268	23.0025	0.729982	32.5693	-10.7031	14.7313	1.12913
-7.09134	20.1447	-0.897727	28.278	-9.09644	18.0358	-0.727205
-7.63354	21.0158	-3.29035	23.722	-9.63256	20.3518	-5.6856
-8.87823	20.4934	-4.57844	24.549	-9.31767	21.0907	-10.0683
-10.2576	14.9567	-4.88432	29.5109	-6.44883	19.1583	-10.2092
-11.881	9.37557	-5.83364	30.7755	-3.15323	12.5843	-9.96084
-11.6526	8.61497	-6.00736	27.745	-0.462655	4.79095	-13.66
-9.07729	11.1826	-5.39745	25.8111	4.05307	2.69989	-16.483
-5.88058	13.3879	-7.07718	27.6273	7.75109	6.31683	-13.4559
-3.2111	14.244	-10.4032	31.619	5.33852	9.39462	-10.6847
-2.25259	13.4091	-11.0718	32.4643	0.488467	9.47286	-12.2791
-3.54662	10.8815	-8.13005	27.5989	-0.812168	9.28349	-10.3738
-5.15506	10.7498	-6.45177	21.8585	0.392847	9.52293	-3.01266
-4.74955	15.4296	-10.6171	18.6459	2.02568	6.11719	0.921966
-2.44533	20.0427	-16.9215	16.9333	4.07721	-1.25557	0.424737
0.502822	21.383	-18.9182	17.4857	5.87388	-5.29441	1.07626
3.30106	21.5834	-17.9458	20.1581	6.21213	-4.82072	1.96263
4.15767	21.317	-16.6756	22.0022	3.83549	-7.18909	0.981488
1.99438	20.7237	-12.908	22.5149	0.525679	-11.9132	0.363417
0.0578685	19.7367	-8.27141	22.2145	0.336359	-13.8058	0.802858
2.30772	15.8268	-7.25033	20.7392	1.11672	-14.4431	-0.0942724
7.42328	12.1792	-7.66363	20.5609	-1.65097	-14.2831	-1.60764
10.7346	16.53	-5.70935	23.831	-4.08307	-11.4569	0.74828
10.3759	26.295	-3.31617	27.0016	-1.4194	-8.37714	5.30256
8.33275	32.4067	-3.01178	25.9283	2.51225	-5.98184	5.076
7.1	32.4772	-3.37216	21.9163	3.94638	-2.76928	1.84982
7.66066	27.9577	-2.25492	18.9102	5.35304	1.12502	1.81365
9.35896	22.0108	0.137811	19.1651	7.31802	6.0076	2.25773
10.6034	20.1788	2.17855	22.6531	5.74472	10.663	-0.4625
10.5069	21.1618	2.24995	27.4681	0.439104	12.5186	-2.4749
9.92951	17.3301	-0.575816	30.8828	-3.40663	11.5862	-0.980465
9.59229	8.13659	-4.3737	31.9741	-3.55377	8.45262	1.5624
8.28697	0.220028	-4.98629	32.6401	-2.39448	5.15715	2.93585
6.028	-3.59206	-1.78508	34.5152	-1.31337	4.3376	2.93856
5.45499	-5.71157	2.19669	37.051	0.753892	3.36263	1.09645
6.80228	-6.71708	5.85972	39.961	3.59834	-0.252132	-2.79002
7.49953	-5.39902	8.2482	43.3611	4.3323	-3.8447	-6.09761
7.22055	-5.67696	6.17951	45.7899	2.03681	-5.19637	-6.6701
6.80499	-11.2281	1.44895	46.4678	0.0727466	-3.60121	-6.68518
5.03799	-15.984	0.393433	45.7982	0.865362	-0.569681	-6.83777
1.83842	-15.5042	1.64656	42.4345	3.57071	-0.234095	-4.64715
-0.0970711	-15.7393	-1.22404	37.3334	7.1668	-1.82146	-1.27817
-0.629688	-19.8885	-5.4517	35.8652	10.7305	-1.18148	0.950323
-2.4697	-24.6656	-3.81504	37.782	12.7405	0.989218	2.17383
-4.30108	-27.2856	2.05132	36.7082	12.8254	2.42954	1.37755
-2.34758	-25.1128	6.36065	32.6069	11.9157	3.54233	-0.311979
1.61897	-20.1313	7.55269	30.345	10.6712	5.23971	0.231411
2.68016	-18.9175	5.90811	29.7517	9.64947	7.37682	0.260129
1.19291	-20.2175	2.82188	27.7252	9.74535	8.93149	-2.55979
1.19539	-18.6039	0.455364	25.409	10.5282	10.0405	-3.73068
2.69279	-16.9507	-2.52256	24.9639	10.1332	11.2874	-1.62822
1.64298	-19.2608	-7.11227	21.9572	8.58039	11.8107	0.71315
-3.66012	-21.5152	-8.83665	15.2849	8.01189	12.392	2.86562
-9.45795	-20.5548	-4.69366	12.5336	8.85366	13.8547	5.16401
-11.0803	-20.3281	0.967667	10.992	9.60294	13.9759	5.94277
-9.93449	-22.0637	2.8739	5.14806	9.76689	13.2725	4.24593
-10.3998	-22.8534	2.22783	5.14203	9.28373	13.9495	2.04701
-11.2969	-25.1153	2.31079	11.4207	6.97812	13.1421	2.79735
-9.58365	-29.18	0.990513	9.35772	3.86608	8.33165	5.24664
-7.70607	-28.703	-3.90652	0.147058	3.91822	2.70679	4.23202
-8.10927	-26.683	-8.92978	-7.83362	6.4761	0.636078	1.15417
-8.51074	-30.0835	-11.5285	-15.8751	6.29132	3.24142	1.66453
-8.50291	-32.7869	-12.0544	-23.4423	4.14767	6.55131	4.34127
-9.74045	-30.8281	-10.6137	-31.0814	4.56966	5.50344	4.76173
-9.23446	-30.7641	-9.40259	-42.9461	6.06968	2.34401	4.22297
-5.33723	-32.2855	-10.2593	-55.2035	6.65492	3.03335	5.22049
-3.17091	-32.3197	-11.2591	-61.6173	9.17426	6.04573	4.86641
-4.52874	-34.6347	-12.1551	-61.7789	13.6743	6.38057	0.263198
-5.56733	-37.13	-13.7912	-58.7602	15.9921	6.31836	-3.38901
-5.82145	-33.5928	-12.8648	-56.7707	14.6733	10.0469	-0.368932
-7.50974	-28.7151	-8.72	-56.3672	11.6488	15.5289	4.27394
-10.2956	-29.7316	-7.77763	-56.1486	8.72529	20.1168	3.48506
-11.4939	-33.3052	-11.6812	-59.2418	6.92384	23.0659	0.428311
-9.62623	-33.5608	-12.9865	-67.4877	6.07242	22.9505	2.08727
-7.95934	-32.0026	-9.24013	-74.4859	4.10779	21.5197	8.26529
-9.75718	-33.0669	-6.33426	-73.4792	1.63466	20.2898	12.4641
-11.8409	-35.9973	-5.7444	-66.9525	2.81886	16.9818	12.0224
-10.4663	-36.4048	-4.52388	-61.4694	5.46716	15.6403	12.0505
-7.68607	-35.1101	-4.27921	-57.9768	3.15578	20.6945	14.8654
-7.47745	-36.5417	-7.02125	-53.7528	-1.26709	23.4618	15.5573
-9.98952	-37.5107	-9.92621	-47.9371	-2.55623	18.1396	13.4784
-9.95873	-32.7665	-11.1574	-40.6785	-3.9304	12.2447	13.8822
-4.65923	-28.4949	-12.0659	-32.3841	-6.1104	10.3451	16.8843
-0.296192	-30.3396	-11.8245	-23.779	-4.24662	9.14787	18.528
0.359141	-31.2276	-8.39981	-14.8389	-0.593987	4.7125	18.9302
2.92596	-28.4387	-5.28044	-7.25947	-0.559972	-2.54864	20.5301
6.79998	-28.5609	-8.18233	-4.05305	-1.83289	-7.20055	23.9821
7.31972	-29.7479	-14.2012	-3.38647	-0.919252	-10.1714	28.2277
7.16564	-24.8802	-15.6734	-1.02362	0.305598	-17.5268	30.6639
8.8048	-15.2526	-14.2921	2.15126	0.426593	-24.5281	29.454
9.96016	-6.74829	-16.4793	3.47642	1.47607	-25.6735	27.0664
10.0213	-2.49253	-19.4959	3.28661	4.99496	-27.0067	27.4449
9.2617	0.119528	-18.4322	2.1764	9.39068	-30.9879	29.845
7.69734	4.62078	-16.2262	1.62733	11.1658	-33.3174	30.1008
7.19732	5.86858	-14.2423	4.86604	9.33494	-33.3164	27.3072
7.72585	0.718117	-9.42911	10.5998	6.82794	-31.1788	24.3493
6.2119	-1.55368	-4.55734	13.9343	5.48066	-28.3488	22.9359
3.48902	1.37461	-3.78437	14.9845	4.78732	-28.6176	23.0669
4.43892	1.00268	-4.44123	16.401	4.68932	-29.5672	24.0821
8.96074	-0.622906	-3.78023	16.9569	3.44444	-26.0651	22.2788
11.3571	2.60778	-2.29172	15.1217	-0.88995	-20.1817	16.0595
9.57306	5.82133	0.0811059	11.825	-5.16552	-16.3859	12.7605
7.32571	5.9419	2.81141	7.91169	-6.41721	-13.4681	16.9139
6.95811	7.76114	4.54999	3.92528	-6.37974	-8.00987	21.2459
6.8407	12.0538	4.80052	0.526753	-5.86341	-4.2162	20.8508
6.04004	13.894	3.43337	-2.08727	-5.07887	-10.9655	19.6184
5.73834	10.2793	1.53614	-3.20563	-5.78431	-25.4156	19.7469
6.03158	5.42498	1.04997	-1.02477	-6.21431	-34.3283	20.2135
5.62601	6.60173	2.34171	4.87323	-4.34558	-33.0915	21.161
4.62243	12.2818	4.59509	10.6039	-4.32801	-28.4998	21.9048
5.42746	15.3625	7.25801	11.9172	-8.40361	-26.7497	20.2651
8.74516	15.8943	10.1389	11.3938	-11.4264	-27.2361	16.1202
9.93855	16.4831	12.4913	14.1445	-11.0047	-25.4851	11.5307
5.98235	15.1078	13.6745	18.9585	-11.2627	-21.4954	8.60759
2.7389	10.767	15.9765	21.744	-13.0359	-20.6297	10.5511
4.64469	6.76863	20.4695	22.009	-12.9165	-24.1733	17.5143
5.92093	7.11113	21.9656	21.4196	-12.0376	-27.7624	21.112
3.40266	10.0301	19.2366	20.9914	-13.1515	-28.611	16.3584
2.17002	7.70511	20.2807	20.8337	-13.6326	-28.227	10.0676
3.25139	-0.207573	26.8305	21.2734	-12.0558	-29.7358	5.32738
4.6712	-3.08419	30.6808	23.5327	-11.776	-32.4993	-1.50096
7.69812	2.75459	29.3684	27.2445	-12.8775	-32.0955	-6.09542
9.63574	7.83226	28.1545	29.5887	-12.8279	-28.7881	-3.57345
6.50254	5.70838	29.3048	30.0842	-12.4482	-27.1181	-0.260565
2.9626	1.42849	30.4313	31.2213	-12.5519	-27.4941	-1.41685
4.51351	0.934004	30.2013	32.9593	-12.3141	-28.3907	-5.10837
7.80382	2.90617	30.9783	34.6282	-12.341	-29.8423	-10.7309
7.28195	3.93267	34.2366	38.5921	-13.4343	-29.8195	-17.8038
3.82677	3.95506	37.1256	42.8426	-15.6997	-27.1081	-23.3235
1.8723	4.25624	37.5989	41.6077	-18.8827	-25.1224	-26.4909
1.66177	3.79182	36.6276	38.5444	-21.2342	-25.634	-28.1119
0.301812	1.44673	34.5516	40.2951	-21.2259	-26.3037	-28.2742
-1.18381	0.905396	32.2446	41.7027	-19.4723	-25.7948	-28.4491
-0.186417	4.43417	31.6282	37.5549	-17.9502	-23.7851	-30.037
0.739896	6.1152	30.7995	33.8386	-18.0596	-21.3741	-31.7288
-1.30634	3.5014	26.4222	34.9867	-17.7998	-23.4635	-32.2068
-3.32419	3.97883	21.0969	37.7846	-14.3927	-29.5591	-31.5805
-2.71998	10.0853	18.2311	37.9656	-9.57818	-29.7362	-29.852
-1.9477	14.5	14.9954	33.1715	-5.99696	-22.1063	-27.7265
-2.40727	13.4303	11.4143	27.5613	-3.39969	-17.4017	-25.5528
-1.64296	12.609	12.0385	28.4665	-2.0796	-18.6073	-21.881
1.13563	16.5644	12.2315	32.1486	-2.15783	-18.0531	-17.5916
2.39435	19.4676	6.30851	29.7667	-1.38585	-14.309	-15.4043
0.0578594	16.3986	2.62707	24.0573	0.164574	-11.4291	-15.077
-2.83845	14.8759	6.42299	21.6704	-0.79319	-9.41924	-16.0365
-3.64028	20.3876	9.35333	21.1954	-3.50328	-7.97534	-18.3963
-3.34579	24.655	8.65117	19.0125	-2.60739	-6.78583	-20.1339
-3.06063	20.9399	9.17883	13.8394	2.13387	-2.1498	-20.7745
-2.3373	15.46	10.1487	5.84783	4.66345	3.49075	-22.2393
-0.831905	16.073	9.93747	-2.28718	3.55959	2.10006	-23.9204
0.902798	19.9505	11.1737	-8.82734	2.88255	-3.18989	-23.7215
2.21905	19.7685	13.3621	-14.9611	3.50239	-3.26218	-20.5528
2.27421	17.2266	12.8621	-20.3024	4.35858	0.369294	-14.6738
0.216214	18.5487	11.0064	-24.0409	6.14551	2.83416	-9.90938
-2.10454	22.4102	12.4962	-29.06	7.73983	4.93646	-9.83833
-1.8969	25.1699	15.6423	-37.356	6.747	7.25449	-11.4241
-1.08854	27.7354	15.7233	-45.6855	4.47657	9.02995	-10.4295
-2.68525	30.8828	15.57	-50.4786	4.27495	10.2649	-8.23921
-4.63437	33.2132	18.5977	-51.551	5.1512	11.3065	-7.45652
-5.5049	32.6549	21.1467	-50.1085	3.07439	14.0635	-7.81188
-7.38972	28.3633	21.4444	-49.024	0.0394451	17.7017	-8.48258
-9.14128	23.2894	20.5789	-51.5033	1.52057	17.5964	-9.02419
-8.60748	20.0057	16.7556	-54.7121	4.63704	14.8297	-9.00683
-7.77641	16.9519	11.1569	-53.6492	4.10385	14.7596	-8.48634
-7.96703	13.5453	7.19629	-51.5863	3.70179	17.222	-7.71695
-8.37913	11.1913	3.57059	-52.9342	6.95021	18.5197	-8.07109
-8.40564	8.9288	1.147	-53.5093	9.32977	18.3161	-10.4498
-7.45296	5.54602	4.13678	-50.8903	7.83296	20.181	-10.6102
-7.05796	1.72599	9.44101	-49.4749	5.40272	24.7744	-5.39913
-7.76025	-3.20557	11.5476	-49.6502	5.7018	26.9617	-1.98431
-5.87154	-10.0874	12.3267	-47.069	9.34327	25.3629	-6.50349
-1.6723	-16.1434	13.4184	-40.997	13.0903	24.3218	-12.0832
0.540774	-18.8288	10.3088	-35.5521	14.2259	24.5186	-11.9524
1.36426	-19.6063	2.00703	-34.8757	14.0626	23.5258	-10.1651
2.24577	-19.2843	-4.21517	-37.3932	13.7221	20.5643	-10.8216
1.44489	-17.4123	-4.07606	-38.271	13.0624	16.5195	-11.5337
-0.315907	-16.9023	-2.69448	-37.7393	13.7335	14.285	-11.3822
-1.35742	-19.3281	-4.90847	-37.5968	15.7596	15.375	-13.0117
-2.61726	-20.9326	-9.38522	-35.1398	15.6553	18.7153	-14.7106
-3.93262	-19.4387	-13.4626	-30.3704	12.7074	23.6607	-11.7608
-4.02508	-16.354	-15.9672	-27.9467	10.8825	26.6753	-6.17248
-3.28713	-13.2335	-18.6452	-28.4667	12.0348	25.0822	-3.7059
-2.40712	-10.2307	-23.6273	-29.7947	12.9513	25.0768	-4.1773
-1.23486	-6.28682	-26.1972	-31.9873	11.2599	29.0381	-4.26282
0.681408	-3.60696	-22.4805	-33.7979	9.16471	28.236	-4.14697
2.29408	-6.77655	-20.1733	-34.3349	9.74779	21.1489	-5.22096
1.08181	-12.5605	-25.0533	-36.5486	13.2718	16.0412	-6.64684
-2.31562	-13.6964	-31.1204	-40.0905	16.5633	14.5028	-7.14527
-4.65712	-11.6122	-34.2355	-40.0977	15.4228	13.9548	-7.15577
-5.48528	-11.3952	-35.4752	-36.7601	10.6084	15.8372	-7.97381
-6.21404	-11.2216	-33.4199	-34.6368	7.96133	19.1776	-8.99899
-7.53084	-6.68193	-29.876	-34.1641	9.49489	20.1133	-7.87912
-9.1361	-0.156887	-29.0847	-32.6512	11.7648	18.9304	-5.13914
-9.50238	1.8536	-27.3307	-29.7683	13.2051	17.183	-4.23631
-8.40936	0.431967	-22.0721	-26.5641	14.509	14.1186	-5.62651
-7.43257	2.17199	-19.7098	-22.9508	15.2599	11.4217	-6.41328
-5.83348	5.45485	-21.7152	-19.5837	14.812	13.1195	-5.01894
-1.97235	5.63535	-23.0612	-17.5526	12.7882	18.1014	-2.18802
1.28075	6.20798	-24.6983	-14.6143	10.4825	20.2758	0.933044
0.105046	8.04941	-29.6499	-8.48198	10.5719	18.5333	4.17627
-2.42194	5.89168	-34.431	-2.93034	11.4978	18.8413	7.22842
-0.748339	2.18108	-35.39	-2.98166	10.2656	23.0777	7.84848
2.98207	2.47661	-35.2505	-6.85787	9.46379	25.8685	4.88865
3.37755	3.90223	-35.751	-8.96139	10.2203	25.8262	1.13183
2.0338	2.94361	-32.7448	-7.77983	8.08879	27.5735	-0.808713
2.42938	2.19635	-27.8497	-5.83933	3.72999	31.4375	-0.764802
2.7317	4.93292	-29.942	-4.43081	2.66238	32.7102	0.987772
2.23686	9.63155	-36.7555	-3.12693	4.0554	29.8285	2.36798
3.12415	10.6079	-37.2763	-1.52629	3.47039	26.112	1.48133
4.00922	6.20785	-32.1516	0.870103	0.501186	25.5605	1.4593
2.80288	1.7832	-29.3106	2.86978	-3.35125	28.2888	5.04461
0.263345	1.5627	-29.7055	1.99778	-6.21408	30.0993	8.62662
-2.7954	5.30264	-30.7353	-1.2945	-6.68901	30.0927	7.94389
-4.63191	10.2799	-30.6781	-4.38048	-7.11965	32.127	4.71114
-3.90386	12.9821	-27.6757	-6.05157	-9.30097	33.5114	3.70395
-3.0308	13.4013	-22.5504	-6.80523	-11.1144	28.2142	4.6485
-3.33297	14.1693	-18.2757	-7.95262	-12.4753	22.394	4.35008
-2.97752	15.5459	-15.1075	-10.5761	-14.8974	24.5765	6.07309
-2.20312	17.4765	-12.7691	-14.1133	-17.0461	28.3973	12.1354
-2.28104	21.4553	-13.6186	-15.0109	-18.2768	26.07	15.1917
-2.52327	25.4271	-17.0171	-9.18148	-19.819	22.7803	13.5844
-2.56208	24.2288	-19.2122	1.72721	-22.1474	23.692	15.7796
-1.92471	19.2069	-21.6507	12.2019	-25.3993	24.9386	20.6831
-0.643725	17.7555	-27.3142	19.8295	-28.1814	23.4112	20.0172
-2.04589	19.7334	-32.2307	24.0912	-28.6402	21.3809	16.5925
-5.82944	18.9123	-31.6111	26.1806	-28.8154	20.9154	17.9378
-5.74374	17.7574	-27.7722	30.852	-31.3226	20.623	23.7277
-1.38597	22.0673	-26.0474	38.4124	-34.5208	17.0035	29.1883
2.37276	27.603	-27.5828	42.7438	-35.5898	8.83423	30.5076
5.62506	28.8886	-28.8896	42.1192	-34.3181	-0.167966	29.3272
8.76915	29.878	-27.5681	40.2219	-32.9265	-5.38545	32.0617
8.57699	34.0935	-24.5679	39.3156	-32.7984	-5.06629	37.7412
6.31076	36.2987	-21.2629	40.2466	-31.6931	-0.869225	38.5567
5.96884	33.0129	-19.2158	43.0892	-27.1646	1.35253	35.7106
5.4182	29.3565	-18.8549	45.9223	-21.2837	-2.6026	35.4093
2.12034	28.5399	-16.9993	47.0782	-18.1006	-8.12171	34.2616
0.749559	27.4135	-12.1026	48.2441	-17.7623	-9.67806	28.1937
4.22738	24.6882	-7.97853	52.1539	-17.1915	-10.2162	22.5254
7.20444	22.4362	-7.25577	57.2535	-15.91	-13.3104	20.2364
6.22911	21.0819	-6.53107	60.2012	-15.4996	-16.0883	18.0013
5.40767	18.2677	-1.38702	61.6872	-14.0708	-16.7946	15.9457
7.69305	12.7909	6.4754	62.5326	-8.66202	-18.1184	15.4323
9.96781	7.99796	11.8097	60.0888	-1.77163	-20.5788	13.585
9.12915	6.18398	14.3982	54.4873	1.76699	-21.252	8.49865
7.54113	3.81297	17.8872	50.4886	2.12316	-18.0316	2.63812
8.84612	-1.80527	22.8179	49.593	2.81494	-12.7027	-0.767221
10.8374	-8.90327	26.742	47.2478	5.27337	-10.1391	-1.58713
10.455	-15.2918	27.6836	41.167	9.61329	-11.5178	-1.49302
10.8594	-20.0711	26.8387	35.7506	16.302	-12.626	-0.407574
12.7173	-23.7539	27.6627	33.329	23.6001	-11.8535	0.110003
11.4926	-26.3528	29.3024	30.302	28.2608	-12.3011	-3.99381
9.1773	-25.9733	27.5773	24.9813	30.623	-16.9126	-10.4375
10.0809	-23.6368	24.1645	17.9332	33.4829	-24.7716	-13.4231
10.73	-23.5547	24.2642	8.73485	36.7247	-29.2035	-14.123
8.45859	-25.8203	26.3864	0.716314	38.7411	-26.2166	-14.7394
6.35557	-26.4511	25.2484	-1.25024	38.2516	-23.1076	-14.8059
5.77557	-24.1361	22.5438	0.851115	31.6488	-25.8641	-17.9837
5.36117	-21.4401	23.5395	1.93855	18.2716	-29.6437	-24.1078
4.43404	-20.9308	25.6042	2.13745	6.58053	-31.0859	-26.1496
3.32513	-22.7637	23.6333	3.67815	3.61382	-32.4379	-25.7152
2.36725	-25.3949	21.8506	4.1382	5.05036	-33.7583	-28.1235
0.376708	-27.9851	24.9304	0.485231	5.30194	-34.7961	-28.7563
-3.54113	-30.6696	25.9287	-4.58889	6.86497	-37.4169	-24.2919
-7.11478	-32.3582	18.3837	-8.38465	10.8887	-40.8647	-19.3384
-8.49245	-33.0653	10.1692	-12.7613	10.9136	-41.5983	-17.3101
-9.64315	-36.2335	11.341	-17.2798	5.43493	-38.9827	-18.9306
-11.8283	-41.2698	18.0997	-18.5293	1.78191	-36.9734	-22.3128
-12.7634	-41.8833	21.7903	-17.6112	0.838517	-37.8299	-23.0578
-11.0033	-37.0823	23.461	-18.0001	-2.48832	-37.8072	-20.5366
-8.46225	-30.9454	26.5117	-18.4384	-4.40453	-32.7449	-17.4626
-7.14869	-24.5192	28.2607	-16.2426	0.384431	-24.9543	-15.8548
-6.42899	-18.5203	28.195	-13.1564	5.89179	-21.5945	-17.2033
-5.34847	-13.974	28.6732	-11.0448	6.39257	-25.675	-20.3169
-4.47566	-9.67901	28.3073	-8.92344	5.01215	-31.3549	-23.0275
-3.84464	-6.91944	26.6325	-7.90235	3.36248	-32.0721	-25.6248
-3.39546	-7.06753	25.263	-8.89514	0.0938677	-28.5093	-26.309
-3.77489	-7.38624	24.9912	-9.20301	-1.5538	-24.099	-23.9254
-4.14666	-8.50353	28.8948	-9.41655	0.956012	-20.0116	-24.8406
-3.60919	-11.6781	34.7512	-11.6934	3.3379	-16.7576	-32.0207
-3.00313	-11.7659	32.6542	-12.6185	2.45746	-13.8333	-37.2975
-2.75551	-9.61963	24.4986	-11.0022	1.06041	-9.57414	-36.0112
-2.95461	-12.1952	21.9041	-10.0534	0.8658	-4.66374	-33.5115
-4.58882	-15.3577	23.7291	-7.16587	0.630112	-0.84259	-32.2745
-8.07805	-13.609	23.6623	-0.419987	-0.190327	2.3869	-28.9393
-11.8785	-12.7712	26.0133	2.61444	-2.18094	5.06983	-23.8862
-13.1341	-14.7349	32.6382	-0.312073	-5.01074	6.51532	-21.0618
-11.0742	-14.6326	35.0828	-0.0148658	-6.14735	8.27334	-21.8158
-9.19301	-12.1192	31.703	6.45334	-5.81867	10.4882	-24.658
-10.392	-8.39079	31.0423	13.2589	-6.68078	10.6933	-25.9396
-12.9749	-4.8545	33.9828	19.8043	-7.94591	9.94483	-22.5588
-14.7995	-2.87511	34.0528	28.9869	-8.11842	10.6456	-16.347
-15.4922	1.24338	32.2218	38.596	-8.40236	10.5046	-9.9703
-14.901	7.6165	32.3883	43.7082	-8.21562	7.98954	-3.18832
-14.7243	8.87079	32.5544	41.8157	-5.9844	5.88808	2.86382
-16.7102	5.23651	31.595	36.5724	-3.12102	4.47056	6.60423
-18.8866	5.40446	31.9458	35.0554	-0.327221	2.33748	9.69246
-19.3524	10.3817	33.7143	36.6251	1.70328	2.46926	13.9757
-19.57	12.863	34.4676	35.0605	0.701374	6.41751	19.4927
-21.1198	10.6635	31.9901	31.771	0.203656	9.40397	24.7009
-23.0339	8.37775	25.6556	31.3289	3.31514	7.87594	26.363
-23.2042	8.08025	17.7711	30.6627	4.48781	3.31261	25.0864
-21.3786	8.4286	12.7461	25.825	4.51513	-1.33979	26.8989
-18.7581	8.93156	13.8715	20.3515	9.80831	-2.30707	32.1812
-15.3995	8.87061	19.9875	19.5302	14.2021	2.26493	34.4174
-11.78	7.66499	25.5587	21.5516	11.3255	8.02428	34.1777
-10.4473	6.06236	25.0493	19.1255	8.10593	9.23229	38.0206
-11.9792	4.10896	17.8435	11.5309	8.45992	5.34201	44.3307
-12.7653	2.79186	10.4879	6.03571	8.41741	-0.196867	46.5214
-10.5831	4.13141	10.1759	2.57343	6.87654	-4.51793	45.0284
-7.80712	5.32582	14.2009	-5.19591	5.1437	-7.05282	43.1815
-5.79512	1.78365	16.0908	-13.4206	4.30973	-6.94038	39.4576
-2.85994	-3.20947	19.8538	-14.9959	5.36579	-4.58123	33.8322
0.463447	-2.84783	31.0369	-12.6	7.06314	-4.14551	31.9136
2.22589	1.07639	40.2844	-9.12581	6.24422	-5.39326	35.1902
3.98309	1.23177	35.2606	-4.34978	0.89328	-3.56169	37.535
7.29473	-2.08675	19.2367	-1.92981	-6.44547	-2.10889	36.085
9.75406	-1.81513	2.30953	-2.46393	-9.94543	-6.97485	34.7896
10.8198	2.34403	-12.1848	-1.65802	-8.32937	-12.9082	34.5946
13.6849	3.5032	-23.0317	0.527625	-7.12835	-13.1074	31.1909
17.5326	1.2117	-28.0432	3.02799	-9.92507	-9.9895	24.3177
18.911	1.6916	-28.7072	7.61026	-11.8509	-6.40907	19.9769
20.3549	4.33733	-27.8197	13.2059	-7.49932	-1.27031	21.7446
25.0675	2.5328	-26.9353	16.609	-2.11544	3.59889	26.0403
28.2598	-3.44075	-29.3332	17.7609	-3.59167	5.15367	27.876
26.5849	-7.65022	-36.105	18.6836	-8.21485	5.17303	26.2452
26.1908	-8.98143	-42.4978	19.3758	-9.49567	5.42715	22.2541
29.9155	-9.91157	-46.2574	18.7191	-9.74198	3.29985	17.9763
31.0612	-9.24824	-48.8404	18.6213	-10.4048	-1.39964	16.291
27.0189	-4.60241	-47.6102	19.8884	-8.6343	-3.55419	17.012
23.0684	-0.202859	-42.7023	18.4248	-6.69581	-0.01007	17.4418
21.9863	-2.75129	-41.161	15.259	-7.31608	6.89335	16.6327
22.1311	-8.94218	-42.5578	16.8763	-7.42846	12.7459	14.8925
22.0818	-9.51498	-40.3711	20.7643	-6.6214	14.3433	13.1564
21.0398	-4.51453	-37.0542	20.3377	-7.23448	11.9734	11.7095
18.9171	-0.768745	-37.8111	17.6929	-6.4682	10.1229	7.43525
16.8468	0.6391	-40.4114	15.1276	-2.97029	12.9418	-0.761942
15.0926	2.59561	-40.6297	10.9753	-2.33518	18.5301	-8.54522
13.3555	3.07943	-37.0195	8.64276	-5.9331	21.6458	-14.1559
13.015	-2.03629	-31.7724	10.276	-7.40621	21.7648	-18.5506
15.1968	-8.2951	-28.3625	9.72225	-5.11669	22.2279	-19.218
18.3243	-7.15707	-27.1391	5.02061	-3.76067	22.3199	-15.7569
18.8735	-1.90729	-28.8521	1.63053	-3.62311	19.2877	-12.679
14.9839	-1.50724	-33.2791	0.193188	-2.27461	16.4675	-12.205
10.3654	-3.66233	-33.726	-2.74811	-2.00129	19.2243	-14.2902
9.39977	-2.26685	-30.1283	-6.12395	-3.47951	25.5996	-18.6245
10.6484	1.07654	-32.4369	-6.46735	-1.54724	29.3417	-21.624
12.205	3.33326	-38.4341	-4.07005	4.24776	28.0293	-20.1005
14.3124	3.47589	-37.7628	-4.29707	7.03127	23.694	-16.1675
14.7768	0.388365	-34.6796	-11.4009	5.08888	20.3156	-13.4508
13.1437	-4.05751	-36.4143	-19.6427	4.18338	19.6921	-13.6875
12.7733	-6.64217	-38.5431	-20.4911	6.31733	18.3153	-16.414
12.6372	-8.5899	-38.4954	-18.0141	8.02411	15.2263	-17.3724
9.68764	-11.5707	-37.7953	-19.6851	8.03585	16.4388	-13.0117
7.19479	-11.3132	-33.6479	-21.3656	7.97896	22.0159	-8.2138
7.52675	-6.2357	-27.2479	-19.8017	8.32457	22.9676	-9.42177
6.44372	-4.7367	-23.9898	-19.9222	7.67334	17.7252	-13.7108
3.13291	-9.43181	-21.7164	-22.686	5.39906	13.9254	-15.4643
1.93651	-10.9584	-17.2278	-27.1069	3.84927	14.5964	-14.4972
2.34645	-7.33192	-14.2048	-33.9206	4.85167	18.8255	-12.9552
0.774729	-4.78769	-13.781	-39.4299	6.74791	25.5197	-13.9016
-0.679898	-3.60778	-12.1251	-41.0519	8.65467	27.4603	-18.4791
0.969759	-2.3792	-8.78027	-42.1468	10.4454	19.4652	-22.0086
1.32118	-0.324111	-6.23538	-47.5419	9.72705	9.28786	-21.4154
-3.3167	5.05625	-4.06076	-56.631	7.87869	3.71928	-20.7601
-7.98074	9.42534	0.22549	-60.6932	10.1127	-0.1488	-23.556
-9.04611	7.36869	5.81944	-62.1834	14.9844	-1.94026	-27.167
-9.48744	4.67225	9.56488	-76.3804	17.1259	1.98757	-26.9578
-10.4307	6.12428	12.1318	-96.7409	17.2161	6.82201	-22.3568
-10.7638	6.25904	15.4916	-103.425	17.6725	5.24394	-17.2813
-11.2806	2.35275	17.3225	-99.93	16.874	-0.396272	-14.1096
-11.9994	0.0557092	16.6234	-98.6913	14.0728	-3.6084	-10.6635
-13.0033	1.8279	17.1233	-100.274	11.1129	-5.51511	-6.13482
-15.8906	2.48913	19.0733	-101.548	8.41551	-9.9539	-5.10158
-19.262	1.28247	17.8807	-98.7943	6.4237	-13.9329	-9.88758
-20.3838	3.67409	14.6731	-92.3972	7.58912	-15.237	-13.4408
-19.7367	6.92963	16.5869	-88.5497	10.6975	-17.4919	-9.43839
-18.124	4.93464	21.5304	-85.9382	10.3568	-19.3138	-4.10551
-16.064	2.88971	19.2602	-78.2846	7.21801	-17.0066	-4.73519
-14.8092	5.91475	12.5475	-68.5425	6.5537	-15.3774	-6.57538
-13.3204	8.20557	12.1023	-63.742	6.4039	-16.5393	-4.21363
-10.857	5.14984	13.8784	-61.982	3.10569	-14.9621	-1.38825
-9.52073	-0.121595	10.8109	-56.8701	0.34569	-12.8908	-1.54043
-9.45541	-3.01713	9.22098	-49.8316	-0.0548063	-15.4554	-2.03107
-8.96573	-3.04839	11.4349	-45.3013	-0.975993	-17.8589	-1.25843
-8.15452	-3.20125	9.68241	-41.2685	-1.351	-16.8802	-2.51039
-7.60496	-3.81511	4.22788	-35.2522	0.0112727	-16.2501	-5.69843
-6.98164	-4.02495	2.6789	-28.8556	0.297152	-16.3344	-3.68575
-5.7047	-5.85766	6.03279	-23.5368	-0.425614	-15.2887	4.6068
-4.14342	-8.15039	9.13197	-20.3098	-0.319702	-13.8334	10.3531
-3.72442	-7.05642	8.39952	-19.8174	-0.721958	-13.2147	10.0066
-4.35688	-4.11325	5.08313	-20.0744	-1.9142	-13.6903	7.54743
-4.08425	-3.19546	2.95993	-18.9734	-2.67847	-13.4751	3.91802
-2.52139	-3.80801	2.8402	-16.5228	-4.57599	-11.9035	-1.64547
-1.14399	-2.12605	1.79004	-12.4279	-7.58288	-11.6434	-7.79114
-0.139644	2.34677	-0.816438	-7.27708	-6.90545	-12.5459	-13.5698
1.20242	4.06605	-1.64603	-4.12145	-1.38051	-12.6455	-17.5103
2.18612	0.98402	0.59998	-2.64271	2.68214	-13.3372	-17.8641
2.19662	-1.08233	3.70611	0.75025	0.992831	-13.794	-16.5248
1.7636	0.712334	5.41013	4.30041	-2.79639	-10.9456	-15.967
0.816493	3.4116	4.29452	4.71044	-3.90651	-8.10513	-13.4454
-0.229188	6.37828	1.72595	5.68044	-3.3715	-10.7325	-4.67573
0.356629	11.9196	0.645341	10.3483	-5.01977	-15.9004	8.30273
1.74784	19.0095	-0.544842	16.1959	-8.50106	-16.7275	18.9986
1.48305	21.7582	-3.46827	23.2861	-9.63287	-14.8166	24.7435
1.19871	17.7343	-4.2047	32.3724	-7.65085	-17.2063	26.4737
3.06978	12.4592	-3.27556	38.0342	-6.49606	-22.2564	25.1958
4.71487	10.0043	-6.68897	37.5555	-7.79173	-22.5173	24.1648
5.30844	8.67658	-11.8563	37.0158	-8.37834	-18.6082	25.1053
7.44543	7.5684	-11.5028	39.9563	-5.53813	-16.2075	23.1881
9.97782	8.0367	-7.93373	41.6285	-0.428633	-15.7663	15.2128
9.62445	10.2989	-7.12341	39.1573	4.00303	-14.9422	4.84015
7.37675	11.8564	-7.79085	36.5637	6.56755	-13.9644	-3.782
5.6298	10.2661	-6.03765	35.9618	8.66216	-13.704	-9.2749
4.93367	7.81448	-2.53314	34.6001	11.1676	-13.5618	-12.079
6.68575	8.63804	-0.383604	32.6562	11.6885	-13.8752	-13.5154
10.3969	12.9038	-0.094662	31.8866	8.35832	-16.5795	-15.0554
11.0881	17.4175	-0.736898	30.1101	4.25912	-21.7256	-19.1328
8.14385	19.0549	-3.26214	27.3445	2.12764	-26.4785	-25.3769
6.92011	18.2154	-6.3212	27.6069	0.172466	-27.5406	-27.4316
8.20931	17.7543	-5.10352	30.1141	-1.67179	-23.9029	-22.7513
8.8111	17.5811	-0.928647	29.102	-1.80724	-18.8987	-17.6475
8.09676	16.2285	0.35639	22.6606	-3.25003	-17.0135	-15.5272
6.32222	14.9207	0.945499	16.5086	-7.44745	-17.5386	-14.0644
3.35789	14.2666	5.8388	16.7346	-9.86548	-16.1197	-14.1252
-0.246877	12.2664	11.0414	19.7989	-10.3037	-11.5299	-16.9746
-3.5338	8.85587	10.8509	17.9231	-13.5271	-5.68253	-19.4773
-5.61825	7.7178	7.52766	12.633	-18.3712	-0.82339	-19.5423
-7.13968	10.3295	5.65946	10.7431	-20.2796	0.20152	-16.7797
-8.98844	11.8176	4.73792	11.8407	-20.0325	-2.26424	-10.5466
-9.79249	8.28127	3.0297	11.5003	-20.3083	-2.26086	-3.61188
-9.0283	4.28788	3.27006	9.99993	-20.1366	2.96424	0.89176
-8.68052	5.02995	7.49231	9.76206	-18.6225	8.78571	4.86122
-8.87322	6.46504	12.0949	11.9839	-17.537	11.8028	9.14768
-7.86856	4.55782	13.8024	18.2308	-16.5301	12.4795	9.93493
-5.92609	4.49524	13.3482	26.5567	-13.2878	11.1933	7.55756
-4.44436	7.15707	12.4829	30.8263	-9.0108	9.6823	8.56846
-4.32679	4.95155	12.0641	31.3585	-6.93358	9.50226	14.1484
-5.93333	-0.496698	11.386	34.2388	-8.48375	8.73062	18.1244
-7.82989	-2.0108	10.5799	38.5771	-11.8869	8.0208	18.9325
-8.28541	-2.51386	11.3444	39.8761	-11.8425	10.6587	19.7497
-8.33722	-4.60308	11.3663	40.237	-6.96884	13.1238	19.4495
-9.73899	-3.02359	7.31775	43.1241	-3.37463	10.0657	16.8459
-12.0154	3.11235	3.60611	46.7186	-3.52898	5.48586	14.4449
-14.9542	9.31029	5.52942	48.1487	-3.71599	5.48894	11.8957
-19.3344	12.3598	9.97257	48.2982	-3.04082	7.13255	8.93728
-22.5994	11.4176	12.7284	49.6478	-2.99942	5.1723	9.16742
-21.8595	10.6972	14.2181	51.4833	-4.26046	2.30351	12.198
-19.7838	14.2581	14.8911	51.161	-6.59427	2.8637	14.3311
-18.5351	17.4132	15.6717	49.497	-7.01962	3.67677	14.7601
-15.8119	15.1085	17.3578	49.71	-5.35714	1.55152	13.4183
-11.2659	11.278	15.5989	51.4568	-7.2358	1.02022	11.6986
-7.0993	11.7862	9.60259	51.8184	-10.8531	4.8418	12.1591
-4.63261	15.7562	7.37528	52.0292	-7.4439	8.09783	13.0971
-4.08206	17.4101	9.21887	55.2637	-0.488451	8.02294	13.0809
-3.39454	14.7246	7.49511	58.964	0.143204	7.69696	14.6667
-0.718052	11.9627	5.35155	59.1994	-3.09438	8.15384	17.217
1.24464	10.8872	8.69665	57.229	-5.20806	7.51269	17.6553
-0.429849	8.08843	11.7832	54.9277	-8.83934	7.13523	15.8817
-3.36111	3.15179	10.7027	53.8259	-13.3498	9.29179	12.9543
-3.84778	-1.75023	9.67805	56.2557	-15.1338	10.976	11.4112
-2.71243	-8.04704	8.79256	58.9158	-15.413	8.51829	13.2644
-3.43772	-16.6315	5.45718	57.0481	-14.8468	4.11309	15.6851
-5.87636	-23.9822	1.78906	53.8794	-13.081	1.45962	17.9494
-6.21242	-27.7833	0.898304	53.3766	-12.6115	1.14038	21.5347
-3.93115	-29.2786	3.06648	54.1249	-11.9806	2.82097	20.9354
-2.6467	-29.1281	4.67291	54.0689	-6.99101	5.76698	13.9546
-3.62653	-25.7617	1.418	51.0194	-0.95786	7.1922	9.51373
-4.24485	-18.9674	-3.87339	44.9407	0.811836	3.81945	10.8626
-2.65221	-13.8983	-5.13268	40.5732	0.425855	-3.05454	11.6267
-1.2732	-14.9449	-3.04076	38.3568	1.34674	-6.3891	9.46739
-2.74821	-15.9098	-1.81032	32.5777	2.86667	-3.774	6.39863
-4.35724	-10.3037	-2.99887	23.7455	3.24003	-2.25407	3.50185
-3.93549	-5.00761	-5.50908	18.1233	2.23666	-4.28165	1.45513
-4.74196	-6.00713	-6.01664	15.5542	2.22775	-2.23604	-0.363469
-7.32947	-7.27331	-4.33632	11.1145	4.43662	7.61831	-3.02716
-8.09179	-5.3843	-6.39122	4.05523	6.04159	19.6895	-5.80403
-6.86186	-2.8035	-13.574	-3.71094	6.49016	28.4226	-7.46688
-5.18852	0.291238	-18.9947	-10.8036	6.94587	34.3116	-7.70195
-2.31839	0.793918	-19.3621	-16.3835	5.05121	39.6732	-8.0839
0.963685	-4.19213	-18.1447	-23.0986	1.00925	43.2718	-10.4804
1.84159	-7.93521	-17.6686	-33.2798	-1.70203	44.1462	-12.7588
1.04849	-6.08249	-17.8176	-42.9234	-3.16601	45.1669	-13.0229
1.77313	-4.10168	-18.3464	-48.9762	-3.60696	46.4584	-15.6151
3.35551	-4.16195	-18.0985	-53.1901	-1.62321	45.411	-22.2608
3.02526	-2.73612	-17.0233	-56.0376	0.668022	44.7666	-25.7666
1.5116	0.315697	-17.5094	-57.294	0.227457	47.3303	-22.6007
1.36727	2.05503	-19.2964	-56.9586	-1.66249	48.925	-19.7483
2.91562	1.41884	-19.686	-54.5609	-0.953216	46.0705	-21.5749
4.98807	-0.293124	-19.2772	-52.952	3.26061	40.5746	-22.3642
6.94177	-1.13293	-18.6857	-54.0802	6.55401	36.1991	-18.2981
8.61076	0.463004	-15.8781	-54.5684	6.05182	35.92	-14.4239
10.3651	3.93727	-11.4928	-52.981	4.08939	37.6807	-13.6969
12.7968	6.35084	-7.68284	-50.0335	2.99644	37.6609	-12.4546
14.8994	7.31769	-5.62969	-45.2846	2.63525	38.1544	-10.7742
14.9217	8.58595	-7.09397	-42.3544	1.59934	40.7813	-11.5599
13.3501	7.84887	-9.53322	-43.0231	-0.90069	39.3876	-10.4171
11.8991	3.42281	-7.83234	-39.8632	-2.78088	29.9694	-4.7498
10.7897	-1.77298	-4.67403	-30.8791	-1.95914	18.0976	-1.86061
10.1869	-7.07348	-4.50877	-25.1467	-1.01659	11.2602	-2.19331
10.9126	-12.2264	-5.16927	-24.4097	-3.43037	9.97844	2.83369
11.4197	-14.1008	-6.47665	-21.11	-7.00615	10.0938	12.0783
9.9159	-12.8776	-10.7689	-14.8701	-7.83772	9.96039	19.155
8.38412	-9.61981	-14.2812	-10.4429	-6.47012	10.0185	24.6113
8.66504	-4.57533	-12.9987	-7.46423	-4.07117	9.80374	28.9877
9.6557	-3.66135	-9.28927	-5.3801	-0.650355	9.57284	31.1173
9.9984	-9.12788	-6.13794	-5.71799	1.61509	9.27534	32.1534
8.8396	-13.0984	-4.55048	-7.74871	2.07966	6.67218	31.6832
6.76968	-13.7446	-5.80194	-11.1845	3.27644	1.31207	29.5184
5.81316	-16.4232	-8.85913	-14.8245	5.12012	-3.61625	28.4447
5.84045	-19.7045	-8.9709	-14.3444	6.29637	-5.2185	28.7442
5.0719	-20.701	-3.90103	-10.5044	8.0287	-3.53841	28.0342
3.69105	-22.0135	1.78607	-8.64275	9.95327	-1.1186	25.9934
3.37378	-24.3087	3.70488	-8.9199	10.218	-0.599205	24.0465
4.67239	-25.3471	3.76967	-7.66169	9.94709	-1.67659	22.2322
6.18647	-24.9159	3.75933	-4.1061	9.96274	-2.29291	19.3564
6.85133	-24.4357	2.49791	-0.441398	8.88569	-2.74919	17.2038
7.3663	-25.7186	2.80765	1.04062	7.03922	-3.92039	18.3267
6.71611	-27.5358	7.72421	-0.485901	4.8331	-3.55031	19.3814
2.75341	-25.5212	12.3364	-1.80329	1.95034	-0.62665	17.3672
-1.43319	-21.2044	12.1324	-0.914009	1.41851	2.31561	17.1037
-1.02371	-19.4653	10.6592	-4.15995	5.47445	4.73029	21.9231
2.01499	-17.3069	11.5419	-10.0825	10.7405	7.12819	26.3769
3.19924	-11.0061	13.221	-5.65723	14.0413	7.40756	24.6982
2.43537	-5.34434	13.1129	3.88472	15.3295	5.32431	19.2371
1.53001	-4.04155	11.6718	2.47766	15.4744	3.32331	16.6151
1.23462	-2.81623	12.0998	-4.36753	16.521	1.21285	17.9307
1.42113	1.90061	13.9916	-6.88352	18.2881	-2.64413	18.2985
1.23522	5.52054	12.6826	-9.69285	18.173	-7.08269	15.4056
-0.182035	3.56948	9.77443	-13.6232	18.1271	-9.48797	11.2182
-2.21704	1.85559	11.2463	-14.6784	20.4653	-8.9113	7.1515
-2.92588	6.08161	14.7317	-14.4596	21.6304	-6.87856	2.92415
-2.14907	10.6892	15.0565	-14.0802	20.2922	-6.36263	-1.29905
-1.38555	10.9642	14.7024	-12.0525	19.2916	-8.50451	-4.18673
0.162849	11.1683	15.3443	-8.8841	18.6536	-10.9473	-5.78759
3.41438	14.4774	12.8725	-8.18696	17.5145	-11.7728	-8.38147
5.55459	18.5114	8.66011	-12.5796	16.3231	-11.5456	-12.1744
5.06797	20.2636	9.71673	-18.8547	15.0954	-10.2513	-13.9818
5.38898	20.1483	14.2838	-23.0716	14.5935	-8.42031	-12.8094
8.17622	21.8355	13.2101	-25.7599	14.4012	-9.04731	-11.5639
10.4582	25.9444	6.43611	-27.6778	12.1805	-12.3297	-11.2105
11.1495	28.1511	2.52601	-26.9607	8.86664	-14.7609	-10.4437
11.7445	27.7327	2.91252	-22.447	6.80377	-15.8133	-10.4931
11.8909	29.0823	2.19558	-17.8242	4.47369	-17.7113	-11.3174
10.7609	31.9685	0.640645	-17.8071	1.69732	-20.3629	-9.57472
8.4712	31.0876	1.55762	-20.4345	2.62817	-21.6512	-6.93119
5.43617	26.209	2.90088	-21.6148	6.44323	-20.4023	-7.80155
3.51369	22.2501	2.93487	-22.5318	6.5588	-19.4133	-10.1539
3.8547	20.8845	3.89519	-24.3896	3.51002	-23.6044	-11.6759
5.0255	20.348	5.06194	-24.6034	3.75521	-31.0957	-14.9859
6.53626	19.459	4.90299	-22.1473	5.77227	-35.334	-20.1177
8.81972	17.759	6.625	-19.359	4.34414	-37.2757	-23.9618
10.6286	14.9581	10.6779	-18.5827	2.96537	-41.0037	-25.609
11.5529	11.8104	12.7061	-19.5777	6.28755	-43.8623	-26.6572
12.2149	10.5001	12.8117	-19.6998	9.97671	-43.1098	-29.9183
11.8532	10.7608	13.299	-17.9536	8.60769	-41.1951	-35.218
11.3136	9.9372	12.6056	-16.8519	3.71609	-40.1952	-38.627
12.1864	10.1395	11.3144	-18.0377	-0.539442	-39.6536	-39.561
11.8037	12.7287	13.3515	-20.0646	-2.48119	-39.5297	-39.0711
8.35981	11.9145	17.6163	-21.4566	-3.04421	-41.2797	-34.8505
6.04488	8.44598	18.416	-21.6539	-4.47619	-44.3853	-28.6423
7.66983	8.61921	14.5465	-19.4902	-6.83602	-45.0016	-26.4884
8.96804	7.01798	10.69	-15.2045	-6.33625	-42.3371	-27.1874
5.5037	-1.15335	8.83918	-11.6228	-1.82466	-39.4592	-25.149
0.512854	-6.68775	6.399	-9.28683	2.25001	-35.9822	-20.3632
-1.4422	-6.00905	3.64161	-6.13341	4.08057	-31.5258	-14.0508
-3.42342	-6.33074	2.11604	-2.82303	6.39383	-31.3646	-6.24976
-8.26525	-7.67794	-0.553274	0.262161	8.7267	-37.051	-2.1715
-11.6669	-6.29485	-4.24537	5.55225	8.88523	-42.4796	-4.95561
-11.4508	-5.5394	-5.06346	10.9466	9.17997	-43.778	-7.5734
-10.0227	-6.51059	-4.27308	11.9377	11.8256	-41.6911	-6.11561
-6.82485	-4.80728	-5.62586	10.4715	13.7995	-38.9791	-6.32381
-1.55358	-1.88923	-7.71777	9.54285	12.0358	-40.1947	-9.79311
1.308	-2.64888	-8.0611	7.92906	7.459	-44.5857	-11.3646
-0.0260641	-5.88295	-7.06075	5.38365	2.50212	-45.0838	-9.95274
-1.88534	-7.88039	-5.88207	2.98156	0.043928	-41.1297	-9.54257
-2.78296	-7.70232	-5.15335	2.29803	1.21733	-38.6433	-12.4109
-4.46498	-7.12964	-4.40629	6.34397	2.7134	-38.3196	-15.3355
-6.12168	-9.30863	-3.72367	14.0376	3.62964	-37.7	-13.381
-6.03269	-13.7174	-4.00562	20.2668	8.13543	-36.4631	-8.84904
-7.23691	-16.2874	-2.31537	23.3176	14.2945	-33.8445	-8.78342
-13.152	-18.4041	4.98808	25.0632	15.1882	-30.0705	-13.0608
-20.3241	-25.5501	13.3479	28.1649	12.2245	-26.3513	-16.2129
-23.6222	-34.9974	15.7654	33.4983	10.9124	-21.541	-16.258
-23.2371	-37.1752	14.6388	37.9342	10.2046	-17.512	-13.753
-21.6604	-30.8703	16.3038	39.6197	7.27917	-18.6144	-10.2008
-21.1008	-25.1598	19.8978	40.064	3.10778	-20.8172	-7.34061
-22.9534	-24.3693	22.0289	39.1403	-0.18881	-17.0548	-4.1776
-24.3269	-24.5824	23.8229	37.2957	-2.02325	-9.19057	-1.2333
-22.0486	-24.9413	24.7466	37.4364	-5.06824	-1.32917	-2.21859
-19.9068	-26.1176	21.7335	39.4606	-10.8884	7.14921	-5.24418
-21.0167	-24.0764	18.5842	39.6729	-14.0447	14.6004	-4.95917
-20.6883	-20.2037	19.8488	35.1142	-12.0509	16.4112	-3.34157
-17.0122	-22.0781	19.7531	27.5925	-12.6428	13.9196	-4.17811
-13.9152	-27.4555	14.2873	23.7975	-18.0845	12.6011	-4.25737
-11.2513	-27.8995	10.1558	26.5566	-19.8506	12.5941	-1.07662
-7.98162	-24.1502	9.61833	30.7477	-16.1662	11.1011	2.20591
-6.6388	-21.2398	6.96949	32.471	-14.1137	9.8897	3.53288
-6.18205	-18.915	3.17359	33.2405	-15.3857	11.9995	3.17582
-3.91813	-15.4082	2.49737	33.9957	-16.3709	16.0959	0.984653
-1.59721	-12.1215	1.25783	32.8391	-16.0362	19.2264	-2.88667
-0.799174	-11.1929	-2.85389	28.1269	-14.6174	20.4725	-7.92012
-0.259216	-11.1367	-4.30775	21.1935	-11.3078	19.6543	-11.4254
0.695608	-8.79981	-2.37415	15.9808	-7.38596	17.3351	-9.52198
1.53122	-4.98088	-3.71304	14.6046	-6.72296	16.4959	-4.48943
2.16062	-2.0919	-9.14366	15.3968	-9.90048	18.7989	-1.24576
3.39112	-0.123581	-12.2586	17.8687	-12.3848	21.688	0.824898
5.52216	1.26252	-11.5677	23.8488	-12.0681	23.6851	1.38501
7.40648	2.8353	-12.3806	31.1005	-11.0553	26.0443	-1.57619
8.41601	5.68418	-15.8231	34.4767	-9.40621	27.8203	-2.89876
9.25831	8.81964	-16.9091	34.2251	-7.71255	27.4702	0.0134242
9.47401	11.0292	-15.061	34.8985	-9.3267	26.9377	-0.480603
7.38535	10.4787	-14.8124	37.1753	-11.7305	28.1675	-5.31547
3.15915	5.49427	-16.1325	36.5653	-9.86576	29.0154	-6.12368
-0.803835	0.707324	-15.7355	31.1768	-8.13192	26.4237	-3.60098
-2.66337	0.498228	-15.0089	25.9026	-11.9766	22.4777	-4.94578
-2.93787	0.0923721	-17.5579	23.489	-16.606	21.5686	-9.04753
-2.92685	-3.93638	-22.7076	19.0851	-17.2124	21.9847	-11.1777
-3.12684	-7.24017	-26.3953	10.2838	-16.5136	20.5789	-11.6244
-4.02064	-7.71964	-25.6387	1.44744	-16.5201	20.7484	-11.0223
-4.99278	-7.22679	-20.8079	-4.28101	-14.9413	24.4211	-8.46371
-3.90054	-5.43588	-16.5537	-7.45881	-9.86527	27.3398	-6.07608
-1.11307	-2.47251	-17.2306	-10.3958	-2.731	28.1447	-6.79003
0.368074	-1.00698	-18.2803	-15.1068	2.73495	29.2101	-9.75854
-0.332662	-0.63156	-13.5972	-18.9287	5.00635	30.1779	-11.7545
-1.91162	2.08791	-9.44454	-19.1933	5.71821	30.0472	-12.3954
-4.02255	6.82035	-11.4623	-21.0338	5.30812	30.6912	-15.3506
-6.68113	10.2936	-11.336	-28.6783	2.89915	33.3396	-19.2598
-8.31005	11.6535	-5.89052	-36.9308	-0.626992	35.4742	-16.5736
-7.23952	11.7309	-4.90024	-40.3226	-2.98406	34.0697	-9.10489
-4.50591	11.8426	-11.6634	-39.965	-2.37273	29.6053	-6.30641
-3.21182	13.402	-20.8188	-38.6536	0.86514	24.6639	-6.07709
-4.12863	15.3291	-27.3574	-37.4747	4.30276	20.2449	-0.483652
-3.71492	16.6713	-25.5857	-36.6092	5.86817	15.352	7.22302
0.018023	18.9785	-16.8669	-35.6289	5.74275	10.2682	10.8647
3.08486	20.4911	-11.8119	-32.9932	5.78756	8.45757	12.0845
1.97735	17.0027	-12.3666	-27.4515	5.51143	11.349	13.0429
-0.846505	10.8787	-11.983	-21.0021	1.90759	13.4721	13.2111
-1.30993	8.5864	-10.9801	-16.8955	-3.24402	9.93044	13.8406
1.25454	10.4076	-11.752	-14.9453	-5.47417	3.9056	15.6998
4.13796	11.0972	-11.817	-13.1832	-6.16982	-0.160431	17.8603
4.58743	9.16328	-9.15709	-11.0945	-7.01362	-2.00716	21.287
3.05795	7.97539	-4.1106	-9.06161	-6.34378	-1.15395	25.7036
1.9448	7.98706	-0.369821	-8.91675	-7.21445	2.42722	27.538
1.88152	6.8509	-1.85708	-12.5482	-12.7343	4.82164	26.3389
1.94371	5.83215	-3.85217	-17.1933	-17.4077	2.87659	24.3352
1.40273	7.29652	-1.53751	-18.3448	-15.8773	-1.69224	21.8529
-0.406592	9.4379	-1.03972	-16.4652	-11.2064	-5.19606	20.4447
-1.73373	9.09887	-4.62306	-13.9873	-9.38863	-6.07739	20.7113
0.840233	7.47796	-4.38074	-10.5013	-10.8328	-6.92351	18.4631
4.81485	8.58152	-0.587	-5.81978	-10.5317	-10.7259	14.7485
4.29573	10.7987	-1.03356	-1.70246	-7.72729	-15.4638	16.3761
0.729645	9.03618	-4.55529	0.652293	-6.93311	-17.6937	21.1529
0.168702	6.04677	-6.34481	1.20331	-7.77655	-17.0818	21.8556
3.53295	6.85875	-6.726	1.37352	-6.41108	-13.7724	19.3693
7.10993	8.08819	-4.29988	3.41178	-3.5351	-9.07467	17.4489
8.48375	6.6595	1.58908	6.85934	-1.22639	-7.07807	16.1447
8.29261	5.81986	3.35337	9.06324	0.744515	-8.47561	15.0852
8.15786	7.26712	-1.97559	10.1393	2.3989	-8.08593	14.4363
8.40515	9.70276	-4.16302	12.4021	3.30214	-2.65897	14.4353
7.93221	12.2019	0.743714	15.2664	3.27852	3.75298	16.4798
6.32189	14.4149	1.30393	16.9068	2.12389	6.60865	20.9042
4.92038	16.6101	-7.04378	18.9583	0.203562	9.31242	23.8697
4.67245	17.8486	-13.8078	22.1408	-2.09238	15.6724	21.1065
4.3377	16.3057	-13.8274	22.852	-4.09904	19.2787	15.1906
2.58296	14.0857	-12.1507	21.12	-4.28539	13.6403	12.4289
0.201119	16.1987	-10.143	21.7785	-3.53279	5.57012	13.0451
-1.33396	22.3644	-6.44453	24.2844	-4.4532	5.4063	13.4858
-1.74699	25.457	-3.89172	23.1065	-5.65918	11.1888	14.1545
-1.86291	22.438	-3.8593	16.8618	-5.27388	15.0347	16.295
-2.17188	18.8676	-4.24748	9.02568	-6.26578	17.0081	18.6055
-1.88774	18.1581	-5.40205	3.28645	-8.60662	18.3756	20.6835
-1.76449	19.3813	-8.2333	0.378168	-7.01562	13.673	23.0041
-3.97767	22.0887	-10.4899	-2.48412	-3.05065	3.1939	25.2821
-6.33164	21.1663	-11.4004	-7.88936	-2.73547	-3.07609	27.8654
-6.17637	12.7946	-13.0908	-14.6087	-2.80242	-1.2248	31.3865
-6.97702	5.35958	-14.1993	-19.2714	2.20413	2.35373	36.0145
-9.8349	4.157	-11.5755	-21.2796	7.99079	4.26435	41.2073
-10.3066	2.15203	-8.97325	-24.253	9.54679	9.20109	42.9723
-8.5507	-1.67072	-11.087	-30.381	9.15546	17.1947	36.2309
-8.04548	-0.878153	-13.3492	-35.8488	9.8715	19.3181	23.5535
-8.28356	2.23332	-11.7303	-36.4165	10.0823	14.3563	13.1156
-8.61824	2.51975	-9.91607	-34.2796	5.93149	10.2096	7.24551
-10.8028	3.05906	-7.99916	-33.0009	-1.16185	6.85732	3.22122
-14.3322	6.0914	-3.71496	-31.1345	-4.40313	1.55746	0.632413
-16.9131	7.90251	-2.49686	-28.7423	-2.93094	-0.199505	-0.881766
-17.7395	7.0691	-6.59462	-29.9074	-2.34318	3.90284	-2.75761
-16.216	5.88047	-7.84297	-32.9419	-4.08142	9.70444	-3.71226
-12.8413	6.66398	-2.7987	-33.2206	-5.42283	15.8306	-3.0357
-10.8005	10.3548	3.1836	-32.8303	-5.44233	20.7315	-4.03733
-10.7047	14.4437	6.72794	-32.9601	-6.29073	22.3098	-8.20484
-9.23084	16.098	7.64291	-31.2163	-10.2006	23.8861	-12.2139
-6.19575	15.897	7.0547	-31.068	-14.6505	27.014	-14.4456
-4.11857	14.5193	8.39223	-34.3737	-16.3509	27.1412	-16.4257
-2.1576	12.3059	12.7573	-34.4414	-17.2532	24.4761	-17.6622
0.819607	9.8714	15.9352	-29.7214	-18.0246	24.5593	-18.4307
3.29366	5.97985	14.5367	-26.4526	-16.4124	26.9498	-21.4763
5.17439	1.94336	11.9048	-26.9096	-14.6846	28.3755	-24.817
6.60899	2.25859	13.1733	-29.4825	-15.3702	30.765	-24.9117
6.01415	5.50631	16.4479	-33.3406	-15.6262	33.6938	-25.076
4.24811	5.00293	16.8301	-37.0715	-13.3019	31.1156	-28.7508
3.62017	-0.910043	15.5112	-38.7359	-9.9565	23.1011	-33.0381
4.2146	-6.64242	15.6288	-37.9966	-7.80962	17.2812	-34.807
5.80817	-6.911	16.2048	-36.3565	-7.72651	16.5736	-34.1446
8.56889	-3.83576	15.8622	-35.3424	-7.57886	16.4011	-32.704
11.3032	-4.20649	14.5679	-35.3719	-4.43276	13.0763	-32.3889
12.325	-9.42169	12.0556	-36.0271	0.168761	7.40467	-32.1775
11.8853	-12.389	9.19434	-35.097	2.12321	1.38337	-29.8069
12.2108	-8.26884	6.97975	-30.3217	2.59542	-3.33493	-27.2166
14.3062	-3.78867	4.68419	-24.3703	5.93999	-5.22216	-26.5273
17.0135	-6.48559	2.10606	-21.8135	9.80178	-4.5606	-24.9685
19.7788	-12.2111	0.400645	-20.6419	9.70087	-2.7875	-20.3602
23.6799	-15.4298	0.332343	-14.6958	9.41309	-0.346774	-15.0699
29.3532	-17.7433	1.01805	-3.66707	12.6258	1.49517	-11.7277
34.5661	-19.0176	0.315467	7.54088	15.0049	0.657591	-10.692
36.7127	-17.431	-1.25474	17.6753	14.0351	-1.54296	-11.6808
37.9506	-16.5168	-0.447418	28.5728	13.0491	-1.4004	-13.0995
40.9506	-20.0327	2.56957	38.568	14.133	2.21531	-11.869
42.8419	-26.1188	5.59122	44.4683	16.1473	7.9499	-8.4619
41.6067	-29.6197	9.25323	46.535	17.098	13.5673	-7.6551
39.8646	-27.761	13.4255	47.1419	17.4044	15.9922	-10.3391
37.9832	-24.8969	15.7833	47.8738	19.3247	14.0807	-11.4944
34.1292	-25.387	15.6534	49.3404	21.0804	9.56303	-9.27647
29.3554	-24.8452	14.3613	52.1852	20.7237	3.76782	-7.62813
25.6585	-21.2375	14.4365	56.4606	21.8775	-2.64381	-7.63676
23.3574	-21.6497	16.6385	59.4492	24.3117	-7.85801	-4.96138
20.9522	-26.8257	17.7508	58.1784	22.9958	-10.5244	1.77789
16.8188	-29.0263	16.8039	54.841	20.4063	-12.3705	7.87221
12.4984	-27.3923	16.5931	53.3995	20.6478	-15.2978	10.0897
9.46433	-26.0078	17.2153	52.7669	19.9921	-17.0677	10.3231
5.97447	-22.7693	17.7148	50.7595	16.9393	-17.426	10.7422
2.53578	-14.9817	19.3044	48.6446	14.4999	-22.1676	11.7715
1.83357	-8.97443	21.7881	45.6744	11.4802	-30.9042	13.3781
2.9143	-11.3243	23.397	39.1024	6.74134	-35.4389	13.8251
3.44858	-16.2434	23.7148	31.3503	2.43913	-35.4976	12.2679
3.14581	-16.1529	24.5667	25.7448	-0.951906	-36.5037	12.5854
2.06782	-15.4739	27.8511	20.1781	-2.4663	-37.5401	16.333
0.930729	-19.4736	30.6151	13.8037	-1.00036	-37.4585	17.9069
0.770197	-22.8609	27.781	9.23117	0.594398	-39.0419	14.2247
-0.142527	-19.3661	19.9086	4.99017	1.03414	-41.0216	9.37814
-3.38495	-12.5083	11.5793	-1.77246	2.1771	-39.6945	7.10295
-6.37018	-11.035	6.48867	-7.37903	3.23287	-36.1649	7.45489
-6.77664	-16.3799	5.03503	-7.64675	3.10063	-33.618	7.81316
-5.81617	-21.1163	3.07255	-7.10864	2.91246	-32.6178	3.82201
-5.87228	-19.757	-1.53416	-11.9167	2.42389	-32.2634	-2.98759
-8.67782	-14.7829	-4.54274	-17.6785	0.892284	-30.899	-3.46099
-12.8702	-13.4087	-4.05086	-15.6107	0.000167757	-26.5923	3.61876
-15.0753	-17.0991	-4.11389	-8.47345	1.39561	-21.4669	8.5942
-15.5713	-17.29	-6.13795	-6.51497	3.45811	-19.8173	9.8785
-16.7598	-12.255	-7.03721	-10.3812	4.09281	-19.9221	13.6828
-17.9317	-12.6012	-6.3812	-13.4732	4.83988	-17.981	17.2102
-17.6988	-19.023	-5.94012	-15.0023	6.479	-15.9449	16.3751
-17.4453	-20.4103	-4.04246	-18.017	6.43544	-15.5745	17.7287
-19.0775	-15.6245	0.328032	-22.7764	6.57972	-15.2456	23.7405
-22.4249	-12.7021	2.79179	-28.3701	10.9843	-15.7478	26.5543
-24.9475	-12.8498	0.633085	-34.2407	15.4815	-17.891	25.2168
-24.434	-10.9842	-2.86021	-38.7935	14.755	-19.0076	26.1704
-23.0321	-7.32826	-3.74336	-40.1183	11.6047	-17.6971	28.7854
-24.0642	-7.88563	-0.928195	-38.2547	8.97069	-14.4852	28.9881
-26.2411	-11.2893	2.38176	-34.7213	6.01717	-9.34264	27.9004
-27.0147	-8.59591	0.432051	-30.8163	3.17279	-4.46049	27.7087
-26.7044	-0.832522	-6.1026	-28.0153	0.767425	-4.27745	28.2608
-25.9224	2.45773	-9.77963	-25.6452	-1.78436	-9.47829	28.9131
-24.3644	2.17213	-7.93305	-21.3216	-3.57686	-14.5138	29.4781
-22.2389	6.08383	-3.44415	-19.2465	-4.16198	-13.1899	29.9337
-20.0629	12.4683	1.9737	-23.662	-3.00607	-6.70519	29.0637
-18.1068	15.4361	5.30078	-24.8149	1.45849	-2.6413	25.6244
-16.8626	17.095	3.21134	-14.5776	5.96679	-4.17315	22.5102
-16.561	20.5188	-0.752972	-2.84615	4.64536	-6.79335	23.6133
-15.7601	22.6703	-1.71517	2.20642	-0.115154	-6.70293	25.5675
-13.1134	23.6558	-1.52597	6.06466	-2.24087	-4.86099	23.045
-10.1649	28.0624	-1.90532	10.715	-3.14102	-3.68787	19.7505
-8.93433	33.2087	0.0372123	12.0809	-4.89281	-4.40646	20.0825
-8.59507	32.919	3.34662	11.9932	-4.31247	-6.26277	18.9261
-7.45361	31.4788	2.48768	12.6781	-2.38649	-6.96961	13.6047
-5.44835	35.249	-1.80256	11.1264	-4.23966	-3.92338	10.5506
-2.71503	37.1463	-3.68875	9.65133	-8.92972	2.57354	12.0734
0.98915	30.5499	-4.14249	14.5246	-11.0301	7.0759	13.8101
4.8179	25.4021	-7.6574	21.8947	-8.79264	6.02125	14.1802
7.76665	28.9819	-11.2315	23.3222	-4.5498	3.97908	13.4437
9.45932	31.3776	-10.6589	20.1268	-0.630493	5.02443	10.9822
9.1942	26.6414	-9.93646	18.5262	1.27363	5.97867	8.2274
6.89416	23.2687	-12.7004	19.0672	1.33138	4.85382	7.10614
3.68479	25.7876	-14.1179	17.6732	1.68344	4.15434	6.96841
0.557004	27.2107	-11.6141	12.7239	0.0205702	3.42549	5.57845
-1.86382	22.2454	-13.0233	8.86837	-4.77486	1.54605	1.87886
-3.54319	16.6732	-21.4549	10.3545	-3.00564	1.92977	-1.89687
-5.50098	17.1898	-25.606	13.5785	7.7154	3.59616	-3.76391
-7.68339	17.341	-20.1175	14.5186	13.3559	-0.794151	-6.35594
-8.4454	9.89261	-15.6859	15.8059	9.4906	-8.89442	-11.1011
-8.50051	3.31454	-18.0724	18.2855	5.43977	-9.14022	-12.9094
-9.533	4.62368	-21.658	17.8176	3.92067	-1.69732	-9.3193
-9.09943	5.86969	-23.9227	15.4495	3.56478	2.87477	-7.41263
-5.89986	2.63301	-25.1167	16.196	4.58573	3.13972	-12.3948
-3.87544	1.80199	-22.9133	17.3945	3.61064	4.25477	-19.3529
-3.37317	7.3526	-18.5582	13.7924	-0.0400564	5.11459	-23.8049
-0.943583	13.8265	-16.8038	9.17188	-2.29464	3.42784	-27.8932
0.806086	14.2137	-17.2778	8.46898	-3.65147	2.01765	-32.8495
-1.56343	11.6333	-15.8508	8.45558	-5.56863	1.44969	-36.4846
-3.45585	14.187	-12.586	6.58231	-4.00102	-0.826408	-38.2026
-1.05719	18.4776	-8.49418	5.96544	1.55947	-2.43207	-40.3901
1.85373	17.4501	-2.11544	6.2853	4.17669	-0.890658	-43.7407
2.16984	14.8614	1.9812	3.36572	1.83784	0.778098	-44.9138
1.41023	14.0559	-0.968144	-0.939704	1.24906	2.56883	-42.6804
1.53494	12.6189	-2.39847	-2.70417	4.6056	5.94237	-40.2598
3.35601	11.9905	2.93624	-6.20351	5.06676	5.77521	-39.3763
5.70695	11.8856	5.54021	-14.0296	0.434533	0.168203	-39.8996
6.09135	7.86749	4.12537	-16.4048	-2.09468	-4.93567	-42.2065
4.49113	3.0171	7.10693	-7.4534	-0.0325071	-8.12359	-45.5362
3.05051	1.86045	11.7607	1.05032	1.29834	-12.93	-47.834
2.59688	-0.934278	12.4648	-2.02681	1.35209	-18.9773	-46.0593
2.71401	-9.13717	12.3412	-7.408	3.16599	-23.1733	-39.3935
2.90478	-16.069	12.6689	0.400014	4.69779	-23.6146	-33.3713
2.70927	-16.6559	11.8303	17.8554	4.18579	-20.5779	-32.5779
3.06938	-15.0763	12.2448	30.0559	3.44187	-16.9151	-34.2043
4.88422	-15.2381	14.4886	34.2934	1.773	-15.4043	-34.056
5.95217	-14.3719	13.3852	36.3604	-1.6576	-15.4439	-30.9572
5.22711	-9.68498	6.59518	39.0564	-3.12268	-14.4091	-27.5957
5.18004	-3.95345	-1.12697	44.8874	-0.807747	-12.1434	-27.2617
5.38831	-2.15306	-6.69602	53.1544	0.550076	-10.7618	-26.8113
3.54157	-3.81149	-11.7865	58.365	-2.75713	-9.88609	-23.3693
1.35311	-2.09384	-13.8661	59.08	-7.64698	-7.98258	-20.8215
0.667739	3.68198	-9.17711	59.1473	-10.1969	-6.26004	-19.9328
0.192593	5.38611	-3.57952	59.882	-11.0925	-5.14749	-17.7916
-0.940463	3.01688	-4.00525	57.1685	-12.1814	-3.05422	-15.0061
-2.76391	3.69912	-7.5501	51.8174	-12.4932	-1.46405	-12.7337
-5.41419	4.83038	-10.4397	50.4499	-9.93154	-3.10727	-11.0597
-7.33666	1.94337	-13.9131	50.377	-5.81207	-6.14925	-8.87861
-7.02779	1.63522	-16.8116	48.8995	-3.74695	-6.87342	-4.65681
-6.29887	8.1426	-15.924	49.8408	-1.76331	-5.0945	-2.13501
-6.91135	13.3523	-12.8504	42.9164	4.873	-2.85984	-4.81512
-7.32148	11.5269	-10.4351	22.9629	11.3224	-0.898263	-8.05051
-6.40791	8.02388	-7.17052	11.6466	9.50678	1.39557	-8.39549
-5.34776	7.01284	-2.82129	15.8553	3.12568	4.63587	-9.91413
-4.6479	4.94337	-1.02606	17.4738	-0.28448	8.21521	-14.9758
-3.49587	-0.63002	-1.04603	13.0837	-1.36296	10.1949	-18.8161
-1.72184	-5.56361	1.47061	10.673	-2.09446	10.3914	-17.3359
-0.293459	-3.9136	5.04521	10.4449	-1.37546	10.6891	-14.9484
0.20877	3.3128	6.40057	9.81185	0.0285232	11.5507	-17.6131
0.594055	6.77667	8.73655	6.10295	0.990565	12.6765	-21.4423
1.58553	1.67488	14.2834	0.740037	1.7664	13.8108	-18.205
2.27689	-4.40516	18.1402	-1.97005	0.904519	13.7749	-9.21143
1.7167	-4.51293	18.3705	-5.07961	-2.0328	13.0509	-4.28756
0.904465	-3.66479	19.0917	-11.5473	-4.21724	12.1321	-7.31678
1.24886	-7.74874	19.6557	-15.8773	-4.70423	8.84095	-10.214
2.04336	-11.0985	17.599	-16.0581	-5.50364	4.97688	-5.41888
1.10295	-8.04598	18.3201	-19.2644	-6.93493	4.89788	2.8835
-1.72538	-5.46824	24.0827	-28.6741	-6.41993	4.98596	6.83505
-3.65269	-8.87133	27.4308	-36.2919	-2.9591	-0.136352	5.65231
-3.40775	-12.2027	26.4485	-34.9135	-0.827977	-7.7115	2.57551
-2.53858	-11.7594	25.476	-29.1532	-3.0323	-13.6965	-0.483574
-1.67136	-11.7848	22.2624	-28.2912	-5.28095	-17.0247	-2.20276
-1.0033	-14.5007	14.6667	-32.6048	-5.53301	-17.3425	-1.33541
-1.73734	-16.6966	9.61805	-33.638	-8.04783	-17.0137	1.96077
-3.43404	-15.4628	11.4161	-28.998	-12.2194	-16.7881	5.19071
-4.13492	-14.3622	13.2296	-26.6525	-14.2713	-12.4365	4.93516
-3.74693	-17.8403	9.54042	-28.6912	-15.8054	-4.53314	2.25291
-4.25012	-21.8486	5.00487	-27.3507	-16.8967	0.560579	3.17145
-5.97632	-22.1948	3.40099	-21.8721	-14.6081	2.18629	9.10616
-6.89596	-21.3506	2.85112	-18.8702	-11.6086	5.2687	14.2921
-7.20238	-20.3876	5.44694	-19.2151	-10.9309	11.6106	16.2789
-8.51263	-19.4192	13.3655	-19.8259	-10.047	18.7745	18.6845
-8.95501	-19.2171	20.8465	-18.2962	-8.22499	24.1201	23.0778
-6.83689	-16.9515	24.9434	-13.267	-6.93513	26.4601	26.877
-4.30868	-14.2838	29.3994	-7.8897	-5.17936	25.6319	27.6049
-2.29282	-17.5658	32.8503	-5.87828	-4.12845	24.1284	25.8466
0.261997	-22.1734	32.231	-6.78792	-6.43365	26.763	24.935
2.16034	-19.6132	32.3023	-10.4184	-8.88779	32.7761	27.3337
2.4727	-13.9659	34.9479	-15.8801	-7.74313	34.2887	31.4781
3.01493	-10.7154	32.8586	-18.9664	-5.5414	29.674	32.793
4.42875	-7.33253	25.2997	-17.3609	-4.45092	26.8695	29.4992
5.34074	-3.66195	20.7747	-12.6391	-3.44963	27.881	25.6619
5.6564	-1.50693	20.3059	-8.47781	-3.15128	27.0317	24.4791
6.67507	1.24997	18.7258	-8.44073	-3.68323	25.227	24.0295
8.53517	4.37984	15.972	-11.7474	-3.65185	26.8522	22.5266
9.63644	6.03986	12.5428	-15.8371	-4.09917	29.08	20.6708
9.18512	8.44556	9.04016	-20.8864	-5.29712	28.8797	18.8989
8.6413	11.3977	10.9891	-24.0285	-5.07614	27.7758	16.7562
9.54396	11.4492	17.6046	-19.5949	-4.21167	24.9465	14.5669
11.3005	10.3597	18.9983	-11.4759	-4.68895	19.8481	13.539
12.67	11.1101	13.1888	-8.84902	-6.22853	17.3625	12.9677
14.6565	11.6391	7.23357	-9.74392	-8.55119	20.3906	11.329
18.1039	10.6494	3.43659	-8.09799	-9.83576	24.376	9.78928
20.3332	9.39592	-1.08457	-7.09838	-7.55231	24.4251	7.9176
19.6454	7.22071	-7.44241	-8.88581	-4.046	22.9812	2.83256
18.7235	4.94472	-13.586	-8.4416	-2.10826	24.4394	-1.81512
19.7782	6.2508	-16.1857	-4.72997	0.143465	26.0294	0.637502
21.0447	9.41881	-14.6626	-1.14263	2.99635	24.4202	7.34524
20.2143	8.82225	-13.3427	1.16069	3.19451	24.0587	11.6149
18.8571	4.91193	-15.954	1.15445	0.696014	26.9916	14.3036
19.4307	1.34943	-20.1888	-1.83431	-0.727484	26.3493	18.5662
20.4426	-1.61926	-22.4648	-4.49326	-0.0397787	19.2362	23.5026
20.4918	-5.52426	-23.2819	-3.23521	0.194477	13.431	27.5668
20.9288	-11.7159	-23.2174	0.300652	0.323297	15.1036	30.3835
21.6744	-16.9953	-21.405	1.38687	2.78658	20.0406	32.3203
21.9395	-15.2975	-19.3312	-1.2764	4.71723	22.3472	34.2022
22.0515	-11.4176	-18.5665	-4.86484	2.31153	23.5075	35.4684
21.0812	-14.1927	-19.315	-7.55392	-0.627669	26.5823	35.4442
18.4973	-18.2676	-22.3368	-9.83701	1.04082	28.312	35.0664
16.4476	-16.9894	-24.7276	-12.4984	4.51346	24.6657	34.0588
16.0021	-14.7562	-22.0685	-15.5452	4.23362	19.271	31.5238
15.341	-13.9022	-17.5773	-17.1124	1.69737	17.4139	29.6684
13.4285	-13.7828	-16.8188	-15.3351	1.77955	16.9621	30.791
11.2812	-16.0269	-19.7976	-12.2546	3.31965	14.0683	33.0715
9.48898	-17.9968	-25.0244	-12.4256	3.37571	10.5577	33.2104
7.76011	-17.5022	-29.8409	-17.2065	3.68336	9.88501	31.7678
6.13953	-17.847	-29.8352	-22.8163	4.18611	12.1186	33.4261
3.83345	-17.1611	-26.5868	-25.9735	1.578	14.6995	38.0833
-0.218615	-10.7591	-26.3375	-28.7917	-2.34343	16.1211	37.7143
-3.63806	-3.91227	-28.1594	-33.5669	-2.15459	17.2868	29.957
-4.31437	-2.65179	-25.3315	-37.2736	2.27747	17.9828	22.7768
-5.34076	-1.77032	-18.9247	-37.0257	5.01266	15.7634	20.6658
-8.01352	1.48942	-16.7521	-35.5262	2.9815	9.51171	20.8036
-8.90115	0.54244	-19.0717	-36.1574	1.1335	1.9771	20.1648
-7.28059	-3.33485	-20.2472	-37.8744	2.54661	-1.68935	16.1018
-4.60998	-3.07087	-20.4395	-37.7622	3.01149	-1.17551	9.34142
-0.549292	-1.5182	-21.733	-34.042	2.31927	-3.05932	6.24083
3.74306	0.0927988	-21.6607	-27.3885	3.91495	-9.0606	7.44174
4.72944	6.44118	-18.7512	-22.223	4.49199	-12.624	6.64245
1.45472	11.0686	-14.699	-21.6161	2.48258	-11.4059	4.2941
-2.48823	8.36617	-10.0158	-21.8237	3.47867	-8.93947	4.02392
-3.99093	7.49327	-5.06208	-18.7668	6.64681	-6.96108	3.35176
-4.80675	10.2512	-2.79417	-14.0043	6.76961	-7.75194	1.18272
-7.564	8.41541	-5.47335	-9.44766	6.11888	-13.2513	-0.289397
-11.1198	4.32985	-11.7019	-4.48901	6.67898	-17.4747	-2.56966
-13.3516	2.97118	-18.6208	0.530426	5.98562	-14.4256	-7.76267
-14.3161	2.56537	-23.346	3.64289	5.28893	-9.43078	-13.8705
-14.366	4.52587	-24.1014	3.42201	5.01742	-9.26725	-17.5186
-13.3807	8.87762	-23.2616	1.61526	1.9188	-11.3429	-18.495
-12.566	9.15483	-23.3856	2.12677	-1.28778	-11.2986	-20.9426
-12.9923	5.14091	-21.6512	4.90996	-0.682565	-9.64657	-27.2477
-14.069	2.9617	-17.2188	6.2891	-0.655676	-8.41707	-33.4705
-15.4388	3.97208	-15.6286	5.48661	-3.07208	-9.33443	-36.1893
-16.5179	6.41085	-18.5708	3.7832	-1.73204	-12.8167	-37.8875
-16.2525	9.08268	-21.0338	0.871579	3.43685	-16.5835	-40.2152
-15.6926	10.5375	-19.4666	-2.78056	4.41439	-19.1619	-40.1186
-15.1348	10.6668	-14.3272	-4.47028	-0.158778	-22.0346	-38.0783
-12.1681	10.2512	-8.49563	-3.0735	-3.2267	-25.3936	-39.6607
-8.29098	9.83863	-5.49703	-0.882997	-1.06497	-26.5381	-44.4078
-7.98805	10.2869	-5.17822	1.29046	2.76797	-24.8637	-46.366
-10.5205	12.4658	-3.37969	5.97522	3.69915	-23.4328	-47.0377
-12.9669	17.4989	0.82999	11.7566	2.65801	-23.3981	-52.3224
-14.8866	22.4004	2.97771	13.0856	3.91365	-22.5902	-59.0456
-15.8112	20.2632	1.64206	10.691	6.28406	-20.0563	-60.9683
-16.2857	14.6978	0.312551	10.3162	5.19935	-16.5988	-60.8446
-16.9963	15.96	-0.43981	12.1262	3.1506	-13.1531	-62.8529
-16.5717	19.5572	-1.44323	13.5031	5.45294	-10.6583	-65.4154
-17.0263	16.6378	-0.794486	16.5765	10.7392	-9.44497	-66.2225
-21.1135	13.058	-0.283007	21.5904	16.3248	-10.1906	-63.0227
-24.1113	13.9322	-4.1717	21.801	22.4364	-13.0494	-56.748
-21.9662	14.2993	-9.79161	15.7455	27.3996	-14.9668	-53.6426
-19.0314	14.0517	-11.9217	12.3502	29.6492	-13.906	-51.4389
-18.1561	16.4674	-11.1209	15.4307	30.2011	-12.0672	-41.3017
-15.4922	18.5345	-10.1325	18.4913	28.3743	-11.3592	-29.715
-9.614	18.8091	-9.42431	17.6062	24.1856	-13.4634	-28.7561
-4.62288	19.8256	-8.39328	14.4598	21.3323	-20.0137	-32.7171
-2.43322	19.3528	-7.25919	10.1992	20.2699	-25.9693	-31.7538
-0.396611	15.3933	-8.07521	5.8478	18.1055	-25.0296	-28.7873
2.29945	12.3546	-11.9093	3.43425	15.8691	-21.2386	-27.5567
2.63901	11.5646	-15.718	3.87494	14.6198	-20.8789	-25.3447
0.173327	10.3636	-16.9941	5.50837	10.9201	-23.1132	-21.3822
-1.38085	11.3168	-17.4122	5.17203	3.32402	-27.872	-17.9986
-0.497836	15.7535	-18.2993	2.5018	-4.81389	-34.7823	-15.1126
1.25431	17.8458	-19.3986	-0.409423	-10.09	-35.2764	-11.872
2.71935	16.4717	-21.2134	-4.37723	-12.4217	-27.4896	-10.4996
2.98608	16.1016	-22.7131	-10.7214	-13.8111	-25.3943	-11.3757
2.38007	15.6121	-22.517	-16.1208	-14.5126	-33.0026	-9.86078
2.80087	13.1179	-22.2599	-17.4002	-14.3592	-35.6537	-5.25547
4.26696	11.1585	-21.2001	-16.9741	-15.8517	-28.9575	-3.19209
5.59084	9.45894	-16.302	-18.3033	-19.6332	-22.1604	-4.08162
6.60778	6.92317	-11.0405	-20.4272	-22.336	-16.158	-2.49125
6.34477	5.41212	-9.6577	-20.8939	-22.5594	-10.0232	1.45908
4.17376	3.81159	-8.3724	-20.5943	-22.0658	-8.54279	4.00246
2.89959	0.49145	-4.80701	-22.791	-20.4527	-6.3658	5.86517
5.15159	-2.19102	-2.1577	-28.1188	-15.2987	3.81348	8.23143
8.60413	-3.90719	0.644621	-31.2457	-8.73912	11.4696	10.109
8.95696	-6.71545	6.7123	-27.4753	-6.35142	6.82197	11.8909
5.84383	-10.1216	12.7203	-21.8306	-7.85632	-1.55169	12.5703
2.9631	-11.6239	14.9317	-20.4423	-8.51576	-6.16482	10.71
3.02714	-8.8415	16.4909	-19.7246	-7.48522	-10.6573	10.0186
5.03724	-4.09275	21.3661	-16.1195	-6.67244	-14.9392	11.6839
6.19987	-4.50001	26.6626	-12.5727	-7.74561	-13.9207	10.2994
4.78278	-11.4946	27.3099	-10.267	-11.1329	-9.84832	6.7759
2.69873	-18.5199	25.1433	-8.69889	-13.4007	-9.46409	8.10615
3.34402	-21.3861	24.7877	-8.29119	-11.3392	-11.3201	13.1348
5.46045	-21.9373	25.4072	-5.38393	-7.72348	-9.53439	14.9436
6.4102	-21.6641	25.8695	3.37008	-7.05331	-7.15299	11.7422
7.72394	-19.1657	28.7068	14.2803	-8.88448	-10.3503	7.49866
8.78517	-16.0439	33.1193	22.7798	-9.43005	-15.4762	8.45981
6.22071	-16.9123	35.6629	27.2314	-7.79356	-16.3408	17.6689
2.76953	-20.9036	37.3943	27.2943	-5.64166	-13.279	29.614
2.58728	-23.3038	39.7724	26.0634	-2.93964	-8.31428	36.0457
2.73686	-23.4831	39.0477	26.7899	-0.185886	-4.42736	35.7376
0.513807	-24.0895	33.8307	26.7709	0.248122	-5.32501	33.9618
-0.95077	-26.7598	29.7419	22.3058	-2.42173	-7.90944	36.4911
-0.0475119	-28.9849	28.8604	15.6152	-7.71569	-6.67064	44.7317
0.874475	-28.586	26.5456	11.1819	-13.2043	-3.33916	53.6128
1.06916	-30.7487	23.2077	9.24922	-15.2312	-1.2137	57.5658
1.60965	-37.078	23.786	7.48492	-16.0902	-0.295771	57.7229
2.19889	-39.0538	26.5026	6.49087	-17.882	-0.253735	57.2291
1.88994	-34.5138	27.2729	7.59042	-13.6049	1.3353	55.5615
1.03451	-30.565	28.6393	8.20378	-2.99915	4.8428	52.6736
0.837115	-30.1121	32.2759	6.69282	1.79151	4.24659	49.4311
1.32183	-30.4837	32.1995	6.50151	-1.51026	-0.408429	45.1327
1.56293	-27.6261	25.6018	10.4497	-3.83536	-2.17386	40.988
1.81379	-20.9108	19.8477	17.4761	-3.12665	-2.42018	37.6284
3.03446	-17.1088	19.7795	25.7005	-2.47641	-3.48085	30.9309
5.6287	-20.327	21.1732	34.0347	-1.41573	0.950706	19.9697
8.98522	-24.0021	21.2605	42.6325	1.1855	8.71713	10.7032
10.6086	-21.4841	20.9464	52.262	4.51465	7.26619	6.344
9.07257	-15.1819	19.7085	61.6036	6.96156	-3.01291	3.63376
7.73423	-10.5345	18.3531	67.6003	8.4018	-7.65049	-0.145025
9.1233	-6.60706	18.5003	69.1838	10.3201	-0.0985579	-3.04672
9.85553	-0.406591	18.5983	68.0812	11.7302	9.77153	-1.30104
8.29324	3.58364	17.6387	65.8184	11.2205	10.9301	5.31326
7.67335	3.07263	17.4175	62.2206	12.108	7.19655	12.7635
8.17113	5.10954	18.9443	57.2886	16.3765	6.54652	19.8068
7.63616	8.87565	21.5899	52.635	18.94	5.10129	29.5612
6.93545	5.85418	23.9302	49.4766	15.7065	-0.392423	41.9161
7.50246	0.848809	23.8896	45.7913	10.4037	-2.92478	53.3171
9.54226	2.47723	21.3003	39.4668	8.27264	-0.659165	61.3468
11.8099	3.84802	19.2636	33.7097	8.44519	0.405717	64.1192
11.6706	-1.40802	19.9686	31.3384	7.37202	-0.454228	62.3171
9.99725	-4.81685	22.3587	27.5759	6.50713	0.0913493	59.4601
10.9994	-1.34559	25.0304	19.0095	9.60405	2.63081	56.7063
14.3432	1.08143	26.4411	9.97559	13.8319	6.60034	54.8993
15.5087	-0.499609	25.3952	1.88254	12.0803	11.2229	54.8376
13.5425	1.3541	24.8011	-7.69318	4.00435	14.1745	51.71
11.1439	6.20359	27.5487	-13.5424	-3.17801	14.282	43.8196
9.70901	4.69753	30.8079	-11.0236	-5.96406	14.4219	39.1831
9.00903	-1.1106	31.9653	-9.02151	-8.46811	16.535	39.1718
8.59306	-0.962151	32.7548	-14.8061	-11.9603	16.3648	33.8656
7.98951	3.33734	34.3147	-21.0855	-11.3502	10.3601	22.0761
7.01427	4.20868	35.6929	-21.0883	-6.70933	2.29813	14.0797
5.16242	4.46896	35.886	-17.9645	-4.38479	-2.87236	11.9737
2.13695	9.57542	35.1073	-15.6029	-4.50643	-4.14514	7.20811
-0.424838	15.5619	35.7001	-13.9251	-2.83599	-2.98136	-2.11483
-1.30053	15.7569	38.0643	-12.4152	-1.06319	-1.55783	-7.99623
-2.72149	11.9812	37.6525	-12.1992	-1.27039	0.622539	-7.22626
-6.51488	10.9383	31.7735	-14.7231	-0.422325	3.96959	-6.31223
-9.87508	13.5302	24.0296	-19.7033	1.41624	3.18261	-11.2369
-9.91162	15.4384	18.2492	-23.0786	1.36643	-2.63078	-20.6572
-8.47721	14.6381	14.5887	-21.4759	1.99434	-4.48765	-29.8073
-8.67081	14.0567	12.4637	-20.0438	5.53666	-0.750996	-36.707
-10.9092	17.7277	11.0298	-22.1512	6.86177	-0.708309	-40.8477
-14.0417	23.1229	8.39902	-22.5177	2.92457	-5.64139	-40.5982
-16.8187	23.8268	4.42695	-22.0383	-0.357494	-6.81739	-37.7284
-17.905	20.8076	0.0675254	-20.9816	1.71801	-2.2598	-35.8359
-17.062	18.9806	-5.55929	-10.601	5.26956	0.862544	-34.2143
-16.3117	17.991	-11.2493	2.97506	5.84965	0.480045	-33.3836
-17.3989	16.3249	-13.1235	6.73587	4.49108	2.07844	-36.1637
-19.4083	15.6001	-12.5028	7.7416	2.60124	5.23162	-39.208
-20.8374	16.5919	-13.2778	10.9154	-0.035248	3.3779	-39.4193
-21.481	17.4308	-14.3765	8.04986	-0.700901	-2.88527	-40.5577
-22.1487	17.0345	-15.6658	3.87726	3.19546	-8.3525	-42.1211
-23.3343	16.1588	-19.3659	8.3797	7.0671	-12.9116	-38.9526
-23.4209	14.6941	-22.9454	16.1075	5.8001	-16.2215	-32.9926
-21.1711	12.8971	-24.789	18.7901	2.90564	-14.6621	-29.9988
-18.6541	12.1556	-27.9224	18.3863	2.64966	-10.1773	-30.6372
-17.5933	11.2721	-31.1135	20.0563	3.00729	-9.08241	-31.3521
-17.2315	9.96564	-31.3112	24.211	2.833	-10.8639	-29.5386
-16.6244	11.3224	-31.8559	29.0683	3.12079	-9.8845	-27.5394
-14.7945	13.2719	-36.019	33.2312	2.50664	-6.67516	-28.5072
-12.2156	11.1681	-39.8483	33.2883	1.34165	-6.0401	-30.0818
-11.1093	8.54122	-39.0865	28.6306	1.47054	-6.56495	-29.9384
-9.81503	10.0734	-37.333	25.2875	0.775189	-3.84787	-29.1465
-5.38879	12.5546	-39.0746	27.2587	-1.28683	0.277247	-26.2581
-1.51686	12.494	-41.2272	31.8253	-1.48771	1.56258	-21.2029
-1.91892	11.5088	-41.6196	34.8841	-1.6276	0.86284	-20.0491
-2.84344	10.9016	-42.131	34.5378	-4.37459	2.85466	-24.4759
-0.319651	9.83226	-39.5866	31.6471	-5.36901	9.93709	-27.103
3.76385	8.61801	-33.4561	28.9211	-3.16466	19.3113	-23.4443
5.55083	7.56608	-32.058	27.7697	-2.05889	27.8415	-17.6999
4.58235	5.08885	-34.9794	26.7982	-1.64802	35.2781	-14.316
3.35051	1.83443	-32.9166	24.0798	-0.793179	41.01	-12.0509
3.52281	0.897594	-28.4405	20.7742	-2.06081	45.5098	-8.49556
5.52024	1.2799	-29.4945	20.5166	-3.64375	50.4631	-5.81132
8.11649	-1.08512	-31.4174	23.4916	-3.19015	53.3893	-8.74651
8.70057	-6.55776	-28.2336	25.6341	-3.58312	52.1304	-17.9302
7.72134	-11.5163	-25.7177	24.4258	-4.08008	48.6673	-26.9904
7.99681	-12.7604	-27.3841	20.7335	-1.89906	42.3538	-28.1861
9.76234	-11.3991	-25.9199	17.717	-0.872451	33.2019	-21.8553
10.9725	-11.1179	-18.551	17.5131	-3.27166	26.2439	-15.3418
10.5802	-10.4661	-12.8523	15.7516	-4.05778	21.679	-12.011
10.2566	-5.15341	-12.7905	8.16306	-1.10901	15.6897	-9.74631
11.3401	0.984742	-13.9695	-0.77376	0.540694	10.2173	-7.81885
11.5658	1.49439	-13.0587	-7.52663	-2.00152	8.53257	-7.38248
9.65045	-0.419876	-12.1663	-14.0484	-4.6442	10.0422	-9.13866
7.8634	1.9084	-13.6114	-18.5513	-4.61302	12.4433	-12.5994
6.68136	8.69554	-16.2394	-19.4784	-4.71864	13.0899	-15.3401
4.49357	15.1739	-19.2244	-20.6786	-5.85016	12.0015	-15.521
2.20042	17.3399	-23.023	-23.6253	-6.0561	10.5241	-14.8568
1.74191	17.3773	-25.0913	-28.0252	-5.34853	7.86481	-15.6452
2.31485	19.232	-23.7375	-34.5609	-3.61189	6.4576	-15.8535
1.99764	19.6764	-22.582	-39.9871	-1.35096	9.66063	-12.7029
1.24381	16.177	-23.0068	-42.7521	-1.20182	11.9352	-9.44225
0.907325	14.0232	-22.2053	-46.7742	-1.97885	8.74952	-8.79807
-1.04125	14.4724	-21.5491	-51.1857	-0.919907	7.02508	-7.21905
-5.11782	12.3813	-23.0839	-52.1551	-0.483454	10.0415	-5.99193
-7.85155	7.7274	-22.5857	-52.025	-1.95709	10.8838	-10.8949
-8.79471	4.34027	-18.8107	-53.2365	-1.56022	8.40524	-17.0837
-10.5813	2.54983	-17.1066	-53.1639	1.92234	8.39478	-16.9593
-11.879	1.29323	-16.9525	-49.6703	6.71289	10.4892	-14.9895
-10.5514	-0.356384	-12.2735	-44.237	11.8145	8.99292	-15.8083
-8.49095	-5.78912	-3.79728	-40.9299	13.8472	1.79788	-15.7101
-7.19912	-14.9334	2.14528	-42.7069	10.7988	-5.65309	-14.1368
-6.00527	-19.7384	3.18288	-47.1412	9.13064	-5.14701	-14.3855
-5.8232	-17.9001	2.57096	-49.0252	12.8904	2.14641	-15.82
-7.3204	-17.6376	2.93922	-46.6254	14.918	7.47585	-16.6886
-7.07858	-19.3279	1.96061	-43.2428	11.887	11.1503	-16.6816
-3.51134	-15.7526	-2.27164	-42.7454	11.0624	20.0908	-15.3262
-1.80224	-10.506	-5.20889	-44.8032	14.9711	32.2551	-14.1188
-4.39823	-9.99976	-0.769848	-47.3887	17.9731	41.6289	-15.3676
-5.65314	-9.01758	9.39655	-50.2767	17.4944	48.3094	-16.029
-3.04938	-3.76125	15.7619	-52.7076	15.1774	52.5515	-11.2062
-1.95743	0.519334	13.0671	-53.8727	12.6706	52.1794	-5.59439
-4.70394	4.12077	8.13921	-55.0794	11.9188	47.8379	-7.95365
-6.30754	12.4567	8.39667	-56.87	13.5571	42.2178	-14.0065
-3.61856	20.1446	10.712	-58.7033	15.2663	38.1308	-14.4189
0.503128	18.9357	9.98017	-60.9999	15.0449	37.1415	-12.8767
3.24893	15.1416	7.58052	-63.1968	13.7005	36.0048	-14.1858
4.85774	17.0145	5.44168	-63.9348	12.3636	30.4765	-12.3114
5.11184	19.0219	2.73276	-63.6972	10.8754	22.8578	-6.4641
3.50664	14.5852	0.861886	-63.1079	10.58	18.6548	-3.24731
2.48114	7.99385	2.80203	-61.1626	12.9121	17.5574	-0.215853
3.59657	7.5105	6.92354	-58.0571	15.0461	13.5816	6.81613
4.48856	14.0216	8.76216	-56.4884	15.3647	4.02005	11.758
4.88502	18.0367	8.46137	-56.8056	17.1616	-5.48996	11.6646
7.14906	14.7002	9.06258	-55.1417	19.3776	-7.59831	12.5392
10.2288	13.1828	9.31662	-50.804	17.7291	-3.47197	14.6522
11.325	17.8426	6.54314	-48.0604	15.8585	-0.893052	12.4911
10.0853	20.1366	3.11232	-47.7591	17.6217	-3.64769	8.87253
7.9271	16.7176	1.76295	-46.3882	18.2064	-9.67378	10.8865
6.13255	13.4685	0.12597	-41.7786	15.4934	-15.5949	14.3736
5.28089	13.8814	-2.48987	-34.6767	12.5324	-18.5207	10.6084
6.41086	15.6991	-1.6861	-28.8196	8.44871	-18.7704	4.35282
9.25631	14.7174	2.68824	-25.8805	3.58543	-20.1283	5.47969
10.4781	11.1654	5.3227	-20.2963	2.97537	-23.8245	10.9916
8.91571	9.64344	5.56173	-9.42686	6.2851	-26.1652	13.1348
6.96265	9.55145	6.5411	0.286933	7.59761	-24.7468	12.2339
5.41647	6.15082	6.77474	6.4044	5.18542	-24.134	10.862
4.05614	0.894401	3.53714	13.1718	2.37979	-28.9531	9.86108
3.14857	-1.14673	-0.246614	20.8766	1.31032	-33.6084	11.2718
1.38277	0.255558	-0.801289	27.7564	0.193898	-31.8289	14.1105
-1.74121	1.12931	0.834045	33.6303	-2.55113	-30.1768	13.7953
-3.86818	-1.82958	2.49994	36.4596	-3.9607	-35.8135	10.4091
-4.0421	-7.07463	3.52557	36.1583	-1.31466	-43.0722	8.27851
-3.93391	-9.24818	3.44692	36.489	1.41838	-45.3651	7.78732
-4.12599	-7.52992	3.01391	38.9105	-0.817907	-45.542	6.09553
-3.45618	-6.43407	3.54429	42.631	-5.95403	-47.1209	3.79702
-1.29349	-6.64095	4.76113	46.5922	-9.29839	-47.4898	3.64331
1.10269	-6.79265	5.25471	48.721	-11.1003	-44.2023	5.64416
2.02357	-10.6585	2.86418	49.5452	-13.9995	-40.5331	7.83548
1.67236	-18.87	-2.14442	51.8452	-18.2495	-39.4025	8.18649
0.929498	-24.67	-4.57337	54.3747	-22.769	-39.0932	7.1206
-0.0779685	-27.1277	-2.76063	53.8309	-27.0138	-40.1129	9.00843
-0.697191	-30.4662	-2.4405	51.5508	-31.0111	-42.6439	14.6697
-0.357505	-31.3281	-5.00016	50.7661	-35.1306	-39.8006	19.5454
0.166435	-27.79	-4.61457	49.5553	-38.8957	-32.0412	23.6606
0.129294	-28.1096	-0.31317	44.8049	-41.2182	-31.1057	28.5262
-0.357247	-33.7286	2.39717	39.663	-41.8484	-35.9174	30.5328
-1.37163	-34.7818	2.15433	36.2052	-39.9203	-33.8203	31.1348
-2.66999	-29.1371	2.33669	29.2765	-35.041	-25.6876	35.5858
-2.24734	-24.3364	2.32851	18.2242	-29.8994	-19.9239	39.7395
1.04286	-23.9531	-0.137302	9.86267	-25.3573	-15.6902	39.4224
4.28757	-24.9646	-2.07848	5.63717	-19.235	-10.9224	40.8802
4.02353	-22.4507	-2.02668	2.03317	-12.6364	-7.6451	47.4051
1.18229	-16.9284	-3.25579	-1.73848	-7.75418	-5.11655	53.0848
-0.809916	-16.0054	-4.57816	-6.34924	-4.58096	-1.48361	54.1548
-0.727449	-20.1517	-3.77666	-11.3727	-4.07405	1.70543	53.5539
0.386474	-20.3247	-4.14371	-12.3667	-5.45386	2.07225	53.9771
1.57648	-16.1688	-4.70882	-8.83204	-6.20026	0.563426	52.6883
2.20089	-15.2613	-1.75766	-6.775	-7.93717	0.522193	47.4112
1.90566	-17.1486	-0.0861044	-9.22818	-12.0035	1.8897	41.75
1.39976	-17.0795	-2.00924	-12.7824	-15.9278	1.32299	38.1147
2.01777	-16.1349	-0.513191	-12.9433	-18.2623	-0.766232	35.1696
3.6057	-17.8997	4.46052	-9.49257	-18.099	-1.44619	32.6851
3.92791	-23.2371	5.76059	-6.57909	-15.8726	-2.05365	29.4193
2.36573	-28.8502	3.4854	-5.9166	-14.6959	-4.65201	24.6062
1.155	-29.4969	1.77214	-4.71785	-13.3836	-6.76547	22.0995
0.862797	-25.3769	1.73721	-2.27683	-9.11617	-7.25531	23.2876
-0.155114	-21.6859	3.03969	0.935557	-6.1526	-9.35486	23.8494
-1.50399	-19.1555	3.49635	7.53357	-8.24878	-12.7395	21.1536
-1.39657	-14.8277	2.10362	16.5619	-11.2101	-12.6048	17.9403
-0.678392	-9.86958	1.97872	22.2127	-9.9951	-9.96094	18.9047
-0.961858	-8.07869	4.77963	23.9351	-5.65597	-10.9597	23.0222
-0.789863	-9.49982	9.98783	25.8109	-4.75629	-13.4439	23.5443
0.905568	-9.08171	15.9896	28.7592	-10.1429	-8.98063	20.1317
2.26316	-2.90231	17.5364	31.8038	-14.5267	0.126679	18.821
2.43627	5.01576	14.0747	34.5269	-13.1046	3.28306	19.4555
1.87854	8.26311	11.8001	36.6446	-11.5426	-0.0661095	17.7767
0.785442	7.17409	10.2549	39.0426	-12.3062	-1.23783	13.9089
0.319726	5.16096	6.69332	41.9276	-11.2307	2.71113	9.62436
0.503137	3.59199	5.52149	43.3768	-8.99003	6.80722	6.22735
-0.14953	3.34164	7.07458	43.3266	-9.03864	7.93432	5.8509
-0.229532	2.23563	7.37758	44.7002	-9.93268	9.36744	7.28022
2.09737	-3.73328	9.10305	48.5979	-8.9769	12.621	6.81526
4.30681	-9.9013	13.754	51.858	-6.80813	12.3316	6.49932
4.43542	-7.69723	17.0361	51.7802	-5.27484	6.87123	9.36137
4.60414	-0.995183	18.4975	49.8674	-3.81285	2.47335	10.0931
5.81048	0.0237101	20.4622	46.9291	-1.55264	0.644864	5.01919
6.77237	-4.58129	23.5724	42.2037	-0.963311	-2.98521	-0.966028
7.44084	-7.71282	28.9261	39.5838	-2.13249	-6.16015	-5.09966
8.41678	-5.53202	33.7664	42.4234	-0.73318	-3.34285	-7.00579
9.46802	-0.582415	31.8475	46.7978	2.8693	1.80533	-4.44159
10.1792	1.00989	25.5576	50.2926	4.79878	2.38198	0.956388
10.811	-0.365243	22.9959	54.7538	4.92002	0.134052	6.65598
11.9745	1.98753	23.2102	57.8196	4.33788	0.252271	10.4739
13.4461	6.38949	20.6913	56.0967	4.56464	1.68407	5.24054
15.1484	5.44204	17.0575	51.3924	6.5467	1.03928	-7.84469
17.2719	1.40193	15.3009	45.9713	6.20582	1.03301	-14.683
18.0283	0.688458	13.2492	40.0493	2.43909	5.92748	-12.2002
16.0998	0.901516	9.62526	34.5853	1.98274	11.1406	-10.604
13.6271	-2.87385	6.84923	30.5775	5.84972	9.88231	-11.0727
12.4889	-7.74645	5.48979	27.8043	7.92795	6.99403	-7.6479
12.2031	-8.71367	2.74533	25.8382	8.5971	10.3345	-3.80074
12.8431	-7.9723	-1.52246	23.3593	11.467	15.2993	-8.65412
14.6019	-10.0681	-3.07633	17.502	13.9337	14.4034	-22.3066
15.4841	-12.8657	-0.897604	7.97243	13.2008	10.0141	-34.7827
13.8542	-12.4364	1.28349	-0.254963	10.7572	5.02455	-39.5101
11.1921	-11.6988	2.2262	-4.00254	7.72071	-1.22465	-40.5393
9.82197	-14.171	2.81544	-7.98173	4.52224	-3.77528	-41.8687
10.2303	-15.6867	2.38178	-15.956	2.2091	0.491534	-40.9799
11.9831	-14.1006	1.5317	-22.561	1.29147	3.80877	-39.2143
14.9745	-15.8206	1.48132	-23.8553	2.30638	2.84961	-41.5672
18.1024	-20.7394	0.0749193	-24.7001	4.58373	4.30011	-44.0916
19.4873	-20.8792	-4.31614	-27.2009	5.61216	7.62907	-40.8785
18.6857	-17.7826	-8.39348	-27.8889	5.05411	6.02876	-36.7927
15.2164	-16.4357	-9.48774	-27.6796	3.50647	0.793602	-36.5742
8.28534	-14.5014	-9.37932	-27.7637	-0.795557	-3.50247	-35.9805
0.896371	-13.2917	-8.85382	-24.1333	-6.351	-5.94444	-33.6135
-2.50678	-15.0747	-7.88802	-17.2378	-7.81896	-5.4825	-33.7057
-2.51809	-14.929	-9.581	-13.271	-5.34018	-3.16362	-35.6761
-2.29708	-14.2042	-13.1896	-13.755	-3.87145	-2.79986	-35.6955
-1.81172	-17.7116	-13.4887	-14.7762	-4.91061	-3.25363	-33.3145
0.122529	-18.5529	-13.1093	-13.9346	-6.76753	-0.0436595	-30.3467
1.85225	-12.4097	-17.2371	-13.1993	-8.33322	6.6311	-29.986
1.41573	-7.72098	-20.3934	-14.0762	-9.01957	12.6774	-33.3359
-0.153971	-7.89545	-18.2716	-12.7411	-8.34094	14.9062	-35.1012
-1.80697	-5.26929	-17.0577	-7.85104	-6.36824	13.4857	-31.4245
-5.0506	4.55626	-18.6624	-6.43554	-3.76882	11.3481	-26.2329
-10.0274	13.6409	-17.2905	-11.0261	-1.16041	10.5034	-23.1209
-13.5814	12.46	-12.4487	-14.03	1.23113	11.1458	-20.7958
-14.0109	6.69628	-9.67297	-12.4774	3.10694	12.2801	-18.1368
-12.7592	7.48901	-10.8719	-11.0135	4.77121	10.84	-15.4276
-11.2016	12.6015	-11.1311	-9.72408	6.9281	6.42053	-13.083
-9.71674	16.0009	-7.27702	-5.81298	8.05639	3.1531	-12.6679
-8.25254	18.7079	-4.90774	-1.06699	6.28103	0.555999	-14.6949
-7.56002	21.4543	-8.73748	2.62436	4.4997	-4.99995	-15.9657
-9.19402	24.052	-14.7185	5.09909	6.4001	-9.35892	-14.2716
-11.7054	27.0836	-18.0712	5.36433	8.68797	-8.22223	-12.6273
-12.4221	28.557	-18.1711	5.75394	6.65752	-7.50367	-13.3792
-12.83	27.9547	-16.381	9.6969	2.76195	-11.0817	-14.1887
-14.8404	27.8919	-14.4451	13.5367	-0.0254124	-12.9419	-13.5469
-17.0628	29.0627	-12.2619	13.1094	-3.42888	-10.7779	-12.1894
-18.1363	30.0015	-10.3746	11.9831	-6.15211	-9.15547	-10.013
-17.2379	28.5819	-11.2771	12.6406	-5.16649	-7.51399	-7.33173
-13.7334	24.6523	-13.8375	12.1748	-2.89482	-3.90611	-5.14284
-9.73782	23.305	-14.4597	10.9073	-0.493208	-2.90034	-3.7975
-7.65583	27.2026	-11.2608	9.78699	3.77236	-5.9408	-3.69555
-6.36997	28.8178	-4.63979	5.08945	6.1803	-8.07041	-4.15139
-5.44807	23.4207	-0.401945	-0.644594	5.10118	-7.4311	-2.59081
-7.02936	20.6329	-2.96152	0.364795	7.14025	-5.40923	1.47266
-9.26078	26.3366	-5.6302	3.52915	12.8737	-2.7196	4.50957
-7.63261	29.0252	-3.18355	-1.36894	14.4984	0.229565	5.33048
-3.71353	22.1352	-0.927491	-11.1106	11.189	4.19909	7.8394
-2.27794	16.9932	-0.604291	-15.8456	9.53252	8.47741	12.4766
-2.93817	19.4679	2.43987	-14.6413	11.9231	8.91245	15.7792
-2.92053	20.5872	7.36748	-14.8471	16.4829	4.80441	18.6375
-2.98079	16.5514	9.50299	-21.2254	21.8611	0.817457	20.6072
-4.61944	13.9698	8.26822	-30.1296	26.2859	-0.14481	17.2595
-6.59314	15.3083	5.82153	-36.9179	30.1927	1.38385	12.2898
-7.90592	16.0111	3.41119	-41.3994	35.0728	4.48727	11.3286
-9.4105	15.0382	1.52527	-42.3978	35.0642	8.6917	9.5277
-10.6811	16.1191	0.269251	-38.8291	27.2624	14.3696	5.30924
-9.82767	18.6527	-0.82919	-34.6889	22.4044	20.5622	5.15793
-7.19656	19.2765	-1.04726	-33.7232	25.508	22.5988	6.96053
-4.97009	19.9343	0.74269	-33.529	28.5147	18.7162	5.42975
-3.69209	23.1998	2.54242	-28.1469	28.4113	14.6032	5.30351
-3.2204	26.0391	2.61412	-16.4726	27.4692	14.2874	8.16819
-3.55313	25.2218	3.18719	-5.96618	25.7348	15.866	6.54832
-3.53374	22.5972	4.74375	-2.49669	24.6714	18.3938	0.561272
-4.07871	22.8813	4.749	-4.19499	24.159	21.3459	-2.2785
-7.6864	27.6727	4.41009	-9.25354	21.2199	21.2859	-2.35507
-12.02	32.1251	6.68588	-16.1417	16.5354	17.8472	-4.0233
-13.0348	32.1612	9.43546	-19.2839	12.5445	14.7286	-4.98674
-11.7942	32.05	8.88595	-17.1249	9.86171	12.1459	-3.72056
-11.2381	35.9156	5.92514	-14.4963	8.84662	7.56517	-4.66245
-11.9731	38.4529	3.347	-12.4329	8.64391	1.62485	-6.72803
-13.3836	33.7866	1.57423	-9.28647	7.25162	-2.78988	-2.98601
-14.9156	25.3187	1.16541	-7.97386	5.07425	-4.42592	4.21011
-16.5091	19.7922	3.70392	-10.4796	3.75741	-5.24289	5.45341
-17.6369	17.4991	6.76586	-14.6141	2.30014	-8.36715	0.92095
-17.2483	13.4684	5.33685	-20.388	0.23744	-13.4256	-1.56494
-17.0268	7.25114	0.342365	-27.9968	0.388345	-16.3422	-1.69125
-19.5432	3.29452	-2.54154	-33.1747	2.46626	-14.7106	-4.27001
-22.1934	0.563623	-2.29329	-33.3286	2.21225	-11.2523	-7.1777
-21.127	-4.73535	-2.37539	-31.2334	-0.0522636	-11.6059	-7.31663
-19.1032	-9.01108	-3.95975	-30.7497	-0.549075	-17.0826	-8.66789
-20.8591	-7.74209	-5.71956	-34.0193	-0.385406	-20.8646	-11.8616
-24.4975	-3.78829	-5.61152	-39.7904	-2.19773	-17.9872	-11.1061
-25.0843	-1.54275	-1.9036	-43.7386	-2.82736	-14.303	-6.59012
-23.1182	-1.91838	2.05739	-43.9875	0.969452	-15.5565	-2.99798
-22.6188	-4.04246	0.822337	-43.6982	5.20805	-17.6698	0.107707
-24.1165	-5.98156	-2.67265	-45.5928	5.35632	-17.4684	2.55883
-24.6637	-5.8367	-1.79536	-48.5523	3.50568	-18.0899	0.633816
-22.234	-5.16446	2.13696	-51.1309	2.6238	-19.2865	-1.89446
-18.6064	-7.0354	3.94562	-52.2991	1.50127	-18.9959	2.45529
-17.3935	-8.71097	2.57296	-50.8749	-0.448316	-19.7815	8.78029
-17.863	-5.79187	0.755839	-49.1235	-0.754801	-20.5505	8.22594
-15.943	-2.34021	2.16719	-49.6443	1.27293	-16.7074	6.29755
-12.1622	-2.72515	7.05079	-49.4027	2.36186	-12.9808	11.8555
-10.5279	-3.64385	10.6351	-45.1456	-0.365795	-16.1606	20.6747
-10.7957	-5.03353	8.87278	-38.4203	-4.86484	-21.2607	25.3931
-9.81858	-9.51846	3.94222	-31.8629	-6.19187	-21.1268	24.9771
-7.99093	-12.9913	2.12061	-25.8732	-3.75803	-17.1589	20.0547
-7.14622	-14.0196	5.21878	-17.5118	-2.89095	-12.7639	14.1346
-5.99956	-16.8973	7.36867	-5.07162	-6.58494	-8.34079	12.6013
-3.94858	-20.7539	4.62885	6.35328	-10.9744	-4.62425	12.5804
-3.47738	-22.9418	1.12545	12.2652	-12.0774	-2.4125	6.47701
-4.77773	-22.6885	0.973988	15.1623	-11.0277	0.568912	-4.34671
-4.76439	-17.9613	2.68953	18.1971	-10.6828	5.92319	-12.0207
-2.45176	-11.5853	4.19048	22.9175	-11.6856	10.3718	-14.1935
0.307712	-8.45057	5.06348	29.9475	-12.5411	11.8416	-14.744
1.86891	-6.43422	3.70376	35.6932	-12.8974	13.6984	-17.1651
1.776	-4.56889	-0.339334	38.508	-14.9743	17.0371	-20.7519
1.94446	-7.01699	-3.45304	43.894	-18.1939	18.5402	-21.4961
5.11197	-12.9042	-3.286	52.3604	-18.5238	17.9999	-19.4105
9.65912	-15.9246	-1.97794	56.2856	-16.8326	17.0677	-20.0539
12.2015	-13.875	-1.20954	54.7067	-16.6746	15.8422	-22.9021
14.0569	-12.7953	-0.663387	53.0354	-15.8682	16.7176	-22.0856
18.3534	-17.7089	-1.40375	51.8339	-12.2915	19.4839	-19.5864
24.7759	-22.8498	-4.24132	50.7937	-8.56843	16.8552	-18.8648
30.3481	-23.3928	-5.63313	52.8141	-6.25563	8.21456	-15.6941
33.053	-24.9027	-1.67611	57.4842	-5.87236	3.1717	-9.45234
34.4038	-28.6019	4.20214	61.0083	-6.13358	4.61467	-5.32612
36.7948	-29.2361	5.55605	61.0591	-2.65425	7.05462	-3.03605
39.498	-28.9797	4.11166	57.3604	1.78264	8.52608	0.0953986
40.9935	-30.8416	5.76408	51.592	0.600846	9.98757	3.34765
41.4764	-29.8366	8.23013	45.9758	-0.782973	11.1056	7.39165
40.2466	-23.8616	5.19039	40.6211	4.28697	11.0055	12.8433
36.5173	-18.7477	-1.43106	34.3597	9.13015	8.64354	16.6897
32.7422	-19.9866	-4.06246	27.2712	8.57765	5.20967	16.8875
30.3416	-24.7828	-1.4326	20.7202	8.25316	4.02065	13.1611
26.8092	-22.6581	0.487267	16.0925	10.3885	4.75382	6.78048
22.2291	-11.5638	-0.690549	14.3893	9.68123	4.05374	3.05369
19.6348	-4.64356	-1.47701	14.658	5.29323	1.74894	4.03513
18.3155	-6.83405	-1.37202	13.7942	1.98727	0.395756	4.29367
16.3345	-6.07173	-2.21674	10.9461	-0.341456	0.958559	1.81513
14.8325	1.09162	-2.36564	9.24074	-5.1449	1.50526	0.23953
13.5398	3.99452	-1.84758	10.7972	-9.3807	0.305664	-1.12286
10.7545	0.77913	-4.09154	13.0757	-8.6171	0.413028	-5.37667
8.63685	0.58284	-7.92812	14.7534	-6.60306	4.46692	-10.0853
8.32956	6.61025	-9.06504	18.3721	-7.69136	7.05583	-11.4924
6.31236	12.3122	-7.87414	21.4504	-8.69493	4.37954	-10.7856
3.53316	10.9891	-7.25196	21.8654	-6.37972	2.92598	-10.4888
4.38305	6.2513	-7.5005	24.7626	-3.08048	7.45726	-10.1054
5.21175	7.8445	-7.81219	24.8823	-2.05897	13.6638	-9.25827
0.279465	13.6071	-8.79116	13.2149	-4.42065	17.0894	-9.91157
-6.63974	13.0926	-10.8591	2.37288	-8.16707	17.444	-11.8579
-9.3491	9.23021	-11.8463	4.48043	-8.23051	15.8418	-12.8542
-8.73768	11.173	-8.82885	10.3712	-2.9049	14.089	-13.762
-8.55266	15.3266	-2.61545	13.3108	2.88721	14.5502	-15.1401
-9.59204	15.5061	1.22354	15.2711	5.26295	17.8964	-14.6572
-9.97784	15.0644	-1.6584	15.5778	5.78107	20.4769	-13.317
-7.74225	18.0858	-6.89239	14.999	6.67173	19.4194	-12.7471
-4.16309	22.6547	-6.91102	13.5139	7.45468	18.5068	-9.95002
-2.29395	24.6265	-3.76125	8.54093	6.62128	19.2001	-4.75101
-1.27343	23.7565	-3.12197	2.92221	5.06645	17.9153	0.522022
1.20538	23.9756	-1.3225	0.407925	5.24244	18.4194	7.22908
3.39125	25.4093	4.1499	-0.849435	6.60551	24.4932	12.8784
3.66769	23.7953	5.65241	-2.9835	7.63702	27.4671	12.7948
3.55534	19.4137	1.97673	-5.73593	8.90677	23.4741	11.4335
2.89828	17.6373	1.68354	-9.41725	9.1524	21.8444	12.9572
0.858928	20.1729	4.22075	-14.1267	6.81226	24.8341	13.2467
0.462078	21.9718	2.77149	-18.3579	4.85131	24.9375	11.6925
3.41661	20.0547	0.680992	-21.7952	5.77712	21.5691	11.7469
5.36124	18.2058	3.65675	-24.4101	8.06	20.3362	11.804
2.87832	17.9457	7.38096	-25.1876	9.82439	22.3948	10.2428
-0.928944	16.7124	6.90074	-26.9815	9.18864	25.661	11.31
-1.76386	15.5237	5.6781	-33.0832	5.3539	29.954	17.876
-0.470089	15.817	8.16556	-39.2646	2.33649	34.5708	24.3213
-0.414496	14.1947	13.1713	-40.4707	3.88733	36.1808	24.5991
-0.931007	8.50394	16.8148	-38.9087	6.35492	33.9778	23.4847
0.625931	3.1297	16.808	-38.1607	4.59876	30.593	26.9506
2.70575	2.45059	14.6835	-37.5703	0.739226	27.358	29.8008
2.69227	2.11192	14.185	-36.3268	-0.472288	25.8319	27.7104
2.36166	-4.1348	15.7492	-36.7902	0.915579	26.5182	26.8718
4.23922	-12.4705	16.4723	-40.1266	3.65377	24.1367	30.9253
6.50466	-16.6739	16.0156	-41.8614	7.37877	17.2892	34.6982
6.33489	-19.4882	16.1765	-36.8688	8.19519	12.9335	35.8004
5.09315	-23.7594	16.0846	-28.1389	4.56837	11.3322	37.4002
5.57114	-24.6779	14.1119	-24.382	3.06085	6.91226	39.0445
6.95605	-21.2409	12.0522	-27.6067	5.59965	2.61458	38.5741
6.17954	-20.837	12.7788	-30.0847	5.18713	1.74444	38.6048
2.71265	-24.6114	15.5657	-27.1846	1.35294	-1.39429	39.5834
-0.497998	-25.3714	17.3382	-23.8208	-0.127255	-8.77471	38.1121
-1.60664	-22.7304	17.9362	-22.7574	-0.650807	-13.7131	36.9133
-1.46851	-22.1371	19.8536	-19.3567	-3.97501	-12.8227	39.5069
-0.102313	-23.8963	22.8334	-12.5582	-7.3904	-10.0511	40.927
2.09893	-25.9656	24.2894	-6.56367	-8.29908	-10.4927	38.2864
2.42725	-27.7984	24.417	-0.826087	-9.06231	-14.4673	36.6419
0.861712	-29.3116	24.439	8.34018	-11.9427	-16.8104	39.0152
[truncated: 13,364 more rows]

## Sheet: DMiB
animal_number
22	23	24	25	26	27	28
current_eeg
-11.3465	7.62227	5.89854	-34.7672	4.44333	-8.93747	-10.69
-10.2705	4.40785	8.75157	-33.9773	7.27308	-7.79359	-12.9888
-9.00308	-1.25	7.29895	-33.9531	8.67858	-3.32646	-12.3396
-5.65913	-6.64566	3.61904	-35.5557	5.17884	-1.13912	-10.5638
-0.326419	-9.97234	2.83035	-37.7712	0.612704	-6.29048	-8.79687
3.47182	-10.2374	5.33033	-39.1431	-3.8838	-12.1729	-9.05514
5.24968	-8.4839	7.72437	-39.8185	-11.5545	-10.4695	-11.6939
6.55726	-6.74972	7.88796	-41.4309	-16.9735	-6.22006	-14.2889
7.20165	-4.82535	5.63536	-43.7797	-13.9987	-7.63107	-15.5585
7.118	-1.47795	2.65054	-46.0758	-9.80452	-10.6645	-15.9181
8.60471	2.14442	0.98056	-49.8525	-10.3174	-8.03505	-14.3577
12.5562	3.7506	0.534844	-54.5644	-9.73367	-2.09762	-10.279
15.1954	3.53127	1.42298	-56.0302	-6.37155	2.20086	-7.5391
13.9216	2.68068	4.09605	-53.6541	-4.97334	5.39718	-9.98595
11.0608	1.40199	5.70774	-51.2417	-3.98624	9.08664	-14.1285
8.55693	1.41773	4.36345	-50.385	-1.45737	13.452	-14.6316
7.009	3.89191	3.12291	-49.865	-0.607521	17.6544	-13.0553
7.22402	6.17768	2.99308	-48.6571	0.913429	18.9531	-12.2002
7.76369	7.24159	1.23742	-46.7055	7.17362	17.6977	-10.8736
8.06721	9.09679	-0.909021	-45.225	11.2837	17.3194	-9.28566
10.3409	10.7174	0.214508	-44.6932	6.4168	16.8623	-8.88704
12.9056	9.76442	3.67668	-42.9668	-1.75267	15.0169	-9.112
12.1224	7.28812	5.45845	-38.811	-6.31197	14.1567	-9.56984
10.061	5.10251	2.9689	-34.6783	-7.57764	14.5238	-10.0106
9.62921	3.22409	-1.9017	-32.5322	-7.27028	16.6719	-10.6711
8.8626	1.33558	-3.65286	-29.5879	-6.39105	22.3613	-12.0802
6.5356	0.376502	-1.35926	-22.5914	-5.58899	27.6009	-10.3461
4.77564	1.40901	0.748042	-15.3011	-4.07851	30.4957	-2.88333
3.92569	3.04161	2.97629	-13.8668	-1.60577	36.3397	3.07836
1.91365	3.79856	8.43445	-14.4401	1.53238	42.1866	1.32554
-1.35964	6.33286	14.848	-8.91326	4.97918	38.965	-3.00372
-3.47636	13.3935	18.5653	-0.634217	6.72567	30.5559	-3.70307
-3.46549	21.4616	20.5319	2.99549	6.26469	26.9093	-2.82017
-3.62809	25.3802	22.8265	4.00259	6.38574	27.5094	-4.08796
-4.89262	27.4895	24.5284	6.05813	8.30373	26.6609	-6.11506
-3.94418	33.2448	23.8318	8.06688	10.748	24.0894	-6.05627
-0.387225	40.1059	21.2765	9.62326	13.5555	23.7513	-3.4123
0.903112	42.3635	18.0472	10.7957	16.4647	25.9078	1.70772
-1.02518	42.1286	13.669	10.2486	16.5447	25.9714	7.44808
-3.34867	44.3238	8.8054	8.02307	12.4743	22.7252	10.0264
-5.59933	49.0829	6.42832	6.08305	7.20122	19.2277	10.2087
-5.73065	54.7447	6.86866	5.9912	2.26703	17.8721	11.3637
-2.2048	59.3416	5.60681	6.43579	-1.86596	20.6882	11.6737
0.0685454	60.6945	-0.854955	5.44729	-2.55557	25.6993	9.68348
-0.63745	59.5505	-8.49151	4.62247	-1.42499	25.9876	8.85018
-0.047437	57.5338	-10.2037	5.1268	-0.666938	20.6946	9.46322
-0.03338	53.4425	-7.54101	5.24721	5.44745	16.3681	9.21804
-5.10876	45.8451	-8.69134	5.88506	16.1469	16.1944	9.25774
-11.3194	36.632	-13.6959	8.79577	20.0626	17.8204	8.64099
-12.9246	29.4515	-14.8479	11.7211	16.3914	17.8584	4.98009
-11.5889	24.0475	-11.714	12.4743	12.6608	14.9384	3.21888
-11.2331	15.9141	-10.7345	12.1926	9.19744	11.8395	6.91494
-10.9737	4.74175	-11.7486	12.1325	6.58073	12.2932	9.55395
-8.89541	-5.0988	-10.0345	11.3864	7.60462	15.2644	7.61648
-7.35582	-13.3571	-7.45781	10.291	8.15334	17.5328	4.26519
-8.16512	-21.7625	-7.79366	12.6669	6.07593	19.8054	-0.591976
-8.91692	-28.2667	-7.93646	17.9715	6.71092	24.5654	-5.01971
-9.00122	-31.6727	-4.07926	19.7075	10.0415	30.0071	-4.28314
-9.95573	-33.1213	2.51864	18.45	10.9218	32.2495	-2.70663
-9.44119	-32.6849	10.8698	20.3875	9.85633	32.779	-4.36635
-6.20081	-31.5113	21.5271	23.8264	8.94197	36.0278	-3.66293
-6.26729	-31.4014	31.6919	24.6571	7.1058	41.314	-0.831148
-13.1897	-30.2584	37.3453	24.9226	5.73037	44.9013	-1.3447
-19.8057	-25.5598	39.7168	25.8592	7.03759	45.4845	-1.57583
-19.1631	-19.6397	42.2339	25.8575	7.48269	44.6413	0.0461243
-15.0487	-14.8103	43.4626	26.1364	3.41007	45.5226	-2.7516
-13.4267	-9.3427	42.0353	28.3447	-0.420355	46.8311	-7.93937
-12.4291	-3.2203	41.2775	29.9368	1.78227	41.7665	-10.0743
-8.29896	0.811934	40.8929	27.6896	6.34902	30.9849	-12.5452
-2.31932	3.77279	36.7944	23.0818	8.26016	24.4194	-15.4501
3.01452	8.32682	30.5876	20.5719	9.69915	25.2731	-13.2695
6.95688	13.0794	25.2764	21.7271	11.1487	27.0486	-7.94765
9.27599	16.5357	18.5296	24.4374	10.2173	24.7832	-3.78565
10.731	19.9483	9.85798	26.9436	10.3108	19.1009	-1.31055
12.0498	23.1964	3.38186	28.7635	13.2034	13.9766	-2.66121
12.3289	24.6942	0.130676	28.9825	14.4393	12.0599	-6.21222
11.0263	24.8016	-3.31229	26.8162	14.9225	10.8681	-6.1806
9.20799	24.5618	-8.31135	22.9709	17.507	8.64879	-5.35368
8.18443	22.5503	-11.6439	19.6948	17.5094	8.49413	-8.07634
7.63969	17.4616	-11.8962	19.099	13.0146	11.2429	-8.39771
5.40798	12.4671	-12.6802	20.6049	8.00887	13.4946	-3.7888
1.47131	10.7888	-13.8347	21.9468	2.45685	13.1038	-2.09379
-0.334146	10.1378	-10.9702	22.6259	-2.38319	10.3407	-5.45309
1.83618	8.01768	-7.54024	22.8645	-0.90728	7.67242	-6.79647
4.99972	4.98308	-9.67008	21.3619	4.17114	8.07727	-3.61426
6.50443	-0.0909361	-12.7646	18.7891	5.0582	9.68163	-1.21954
7.01378	-7.09539	-11.4709	18.1768	3.50824	8.41971	-2.57436
7.67813	-10.9822	-10.6175	18.2199	5.12583	7.35478	-4.06003
7.38734	-10.4153	-13.6583	15.6227	6.22491	13.222	-3.21226
4.2265	-10.4128	-15.9588	12.9245	-0.0776447	23.8067	-2.34992
-0.238525	-12.2218	-14.74	13.092	-8.8083	30.173	-2.31168
-1.69458	-11.7531	-13.5739	14.6598	-8.19846	30.1723	-1.68792
0.188562	-6.77955	-15.2406	17.303	0.128446	29.761	-2.80298
0.977296	1.68956	-15.5736	19.3346	4.12175	32.7036	-7.70386
-1.26233	10.8659	-9.61971	16.3902	2.25131	35.2688	-10.1879
-3.20314	17.2981	-2.473	11.463	1.20092	32.6829	-6.24873
-2.08301	19.6147	-1.28707	10.2167	0.609539	28.2618	-4.18738
0.0722478	18.786	-0.773129	9.64529	-3.53586	28.6974	-8.00922
0.309718	17.0007	5.36445	6.93537	-9.23116	31.8852	-9.21547
-1.00281	16.9884	10.5523	5.52987	-11.1443	30.6177	-5.28641
-2.71195	18.3687	8.74188	5.67159	-8.94231	24.6663	-2.60439
-5.97904	17.1099	4.63329	4.27831	-7.52415	18.6752	-3.31897
-11.7938	11.5127	3.00537	2.00392	-7.98155	14.9122	-5.79393
-18.0314	4.10533	2.10854	0.673291	-6.61929	13.2053	-7.80169
-21.0961	-2.02207	-1.33371	-0.74676	-4.64823	11.0165	-6.92607
-19.472	-5.77633	-6.61446	-2.77392	-6.59702	6.57962	-4.08072
-14.7855	-9.01462	-9.93384	-3.68755	-11.1842	3.56763	-1.28505
-9.20722	-13.4563	-11.1737	-4.20857	-14.76	4.33447	0.397923
-3.6735	-16.594	-13.1989	-6.91753	-16.7362	3.2841	-0.765487
0.056509	-15.88	-14.2704	-9.7923	-17.4662	-2.98164	-3.71776
-0.170173	-14.1666	-11.9781	-8.76496	-18.1704	-7.09441	-4.45932
-3.16312	-15.4047	-9.94853	-5.3382	-19.5638	-4.81384	-0.927471
-6.16309	-18.4241	-10.4369	-4.95598	-19.2155	-2.77732	5.13823
-8.74528	-19.3317	-9.83459	-8.88514	-16.7412	-4.48384	8.90857
-10.5678	-18.2923	-7.80519	-11.9554	-15.849	-8.24096	9.4508
-10.2778	-19.5124	-8.51647	-11.6372	-16.6497	-10.5103	10.9489
-8.70852	-23.564	-10.7471	-12.4175	-14.7437	-8.75455	11.1816
-7.26431	-26.1303	-10.2801	-15.0327	-9.51928	-9.66322	6.32927
-5.81694	-26.2291	-8.99891	-14.9631	-4.9139	-13.069	2.40643
-5.78821	-26.2291	-9.68543	-13.6322	-2.61486	-13.4951	2.16979
-7.76681	-25.1469	-10.9792	-14.8765	-2.23083	-15.3986	0.169518
-7.28855	-23.0028	-13.1469	-15.752	-4.37433	-9.1222	-2.23143
-2.02318	-24.3298	-17.1354	-12.8545	-7.42734	-0.478895	-1.7117
3.09614	-28.9172	-20.3377	-9.01779	-8.87955	-30.812	-2.85868
3.70088	-31.2528	-20.6171	-7.52181	-9.56553	-79.2511	-6.37953
0.343282	-31.5464	-18.6731	-6.86498	-8.24481	-82.572	-6.72253
-4.83657	-33.653	-16.5308	-4.55283	-2.48543	-62.651	-4.75233
-8.7321	-34.781	-16.0426	-1.66114	2.12622	-65.8268	-3.97088
-8.53219	-30.5929	-15.5614	-1.27902	0.179199	-72.5875	-3.25545
-4.80411	-25.522	-11.6205	-4.22989	-2.40787	-66.4312	-4.94479
-0.164366	-25.3982	-5.31103	-8.06632	-0.056925	-62.7553	-11.1513
3.30684	-27.17	-1.30405	-10.4238	1.96607	-64.4309	-12.7602
5.06563	-27.0466	-1.07589	-11.1593	-1.01495	-65.3354	-5.21616
6.51859	-27.411	-1.41637	-10.3989	-3.14719	-66.6978	0.619226
9.20044	-28.6613	0.099478	-8.10029	1.20711	-68.7216	0.783075
12.872	-28.2537	2.61045	-5.60761	6.69371	-64.1162	2.75881
15.9221	-27.7966	6.42569	-4.94479	6.77588	-53.8386	4.11722
17.0839	-28.9657	12.9156	-7.09221	3.61899	-51.843	-0.457233
17.6431	-28.4639	19.3786	-9.70582	2.18543	-57.6018	-2.36039
19.5865	-24.576	22.3992	-8.9168	4.97523	-58.4162	3.31273
21.9574	-21.1574	23.6002	-7.23763	10.2844	-55.011	5.46591
24.1183	-20.0031	25.5576	-10.5256	12.5914	-53.9353	-0.672018
27.143	-17.4416	27.6021	-15.5821	10.9447	-55.0865	-5.74296
28.8222	-13.4155	28.6727	-14.9142	8.7218	-54.7335	-7.80255
27.2877	-11.3999	29.0556	-9.44802	5.72388	-51.0886	-12.845
26.2793	-8.71575	28.7349	-4.47178	3.1454	-48.7051	-16.3406
27.5875	-3.01663	27.3038	-1.71569	4.71147	-49.2828	-12.4266
27.0816	1.27178	25.644	-0.729391	7.6882	-46.6948	-7.94447
23.0208	4.03337	24.4192	-0.89379	7.46629	-41.4414	-6.6271
18.7617	9.74515	20.9543	-1.87134	5.33091	-40.2695	-3.1244
15.539	16.8702	12.8133	-3.69107	3.94337	-42.1577	0.984762
11.0801	20.8328	2.65526	-5.19683	3.29287	-43.2535	1.99127
6.86566	20.5604	-5.93906	-4.105	2.30646	-44.1808	4.67283
7.1114	18.721	-12.2684	-0.0345274	1.94225	-43.7116	9.11269
10.0718	19.6265	-15.077	4.06392	2.74275	-40.0463	8.89008
11.2537	23.5593	-13.4339	6.02065	0.35706	-36.8939	7.37873
10.5354	26.1892	-11.1426	7.67571	-5.2214	-37.1275	11.2721
8.65277	25.4545	-12.3141	10.2092	-5.73126	-38.8929	15.7829
7.02513	23.4571	-15.7741	10.9262	-1.89328	-42.002	15.5161
9.79369	23.0136	-19.3265	8.34429	-4.04774	-47.0311	15.0879
15.7578	24.3423	-22.7519	5.34623	-12.0856	-50.7036	18.1552
18.0356	25.6858	-24.5225	4.98786	-18.0816	-50.5013	20.9751
15.4285	27.6548	-23.9147	7.06892	-21.3398	-48.5039	20.7713
11.7626	30.1211	-24.2613	10.5993	-22.0801	-47.268	20.1748
8.39651	28.1913	-27.105	15.2343	-15.3405	-45.226	20.9544
6.08725	21.8556	-28.8236	18.1291	-3.60166	-39.4872	20.4965
5.95855	18.8618	-27.8648	16.3717	3.06259	-33.4127	19.3107
6.65219	20.7663	-27.1161	12.93	4.15116	-32.738	21.2769
6.50508	21.8682	-25.4896	11.5363	6.52677	-34.4587	23.0541
4.99068	21.4295	-18.5723	10.5428	10.3194	-32.0703	20.4681
1.72757	22.0732	-10.0527	9.53205	12.9798	-26.4286	19.0193
-1.65131	22.0409	-8.25539	12.4806	14.682	-21.6278	20.5027
-3.15867	18.7495	-12.1517	19.479	14.2873	-19.4471	18.6246
-3.8926	13.4655	-13.7191	24.627	12.4546	-20.1826	15.0617
-3.82086	7.77902	-9.46594	24.1115	12.6012	-20.596	14.5034
-0.0319934	1.80784	-2.98052	20.1092	13.7607	-16.5436	13.419
6.67322	-1.91505	-0.228767	15.5239	13.1963	-12.0535	11.108
11.8131	-0.486685	-1.22182	9.94485	12.2007	-14.6361	10.5436
13.8439	2.84908	0.883898	4.12624	12.0107	-22.5407	9.04776
14.062	2.31874	7.37888	2.19862	11.5447	-29.0062	6.55467
13.3917	-2.28785	11.9985	4.60561	9.91175	-31.8973	7.60459
12.9736	-6.91768	13.6705	6.59049	6.7314	-31.7803	11.2724
14.1068	-8.35611	16.1715	5.70903	3.70304	-28.8008	14.6196
16.2456	-5.9263	18.3282	2.62328	3.35628	-21.4015	16.7562
17.6117	-1.75758	17.0949	-2.61597	3.55206	-8.46638	15.8516
17.1763	0.736716	13.7113	-8.95628	2.10139	5.52289	12.9811
14.1286	-0.420877	10.0027	-14.4897	2.26725	13.7713	11.565
8.77749	-3.90976	6.57433	-18.7047	4.0112	13.824	10.9288
5.01787	-5.73785	6.05208	-20.4834	2.80655	11.0085	9.91802
5.83941	-4.2427	8.89096	-19.268	-0.76624	11.5517	9.85207
8.09857	-2.6521	9.41107	-18.5283	-3.91164	13.2711	8.91202
7.19888	-3.85703	4.76099	-21.1457	-5.36233	15.2629	4.25837
2.52444	-6.86576	-0.585416	-24.7042	-2.65383	18.4726	-0.28715
-3.55516	-9.30986	-4.35271	-26.0854	1.81034	23.5908	0.217322
-8.8251	-10.0759	-9.12313	-26.1175	1.49603	36.1867	2.19162
-12.8426	-10.6135	-15.1774	-26.2162	-1.76413	39.9843	0.388268
-14.0016	-12.0203	-20.8535	-25.2274	-1.67439	23.8937	-3.26894
-10.4431	-10.7948	-26.4413	-23.8806	0.339958	33.8639	-5.46614
-6.93318	-4.60094	-30.5651	-25.238	-0.891248	81.4277	-4.96816
-8.06788	2.28067	-29.6596	-27.5857	-5.82887	102.661	-1.41839
-8.63312	6.11858	-25.1375	-27.6039	-11.303	89.0668	0.285717
-5.74983	7.64733	-21.8614	-27.889	-15.169	86.6316	-4.04249
-5.78517	8.35852	-20.6709	-30.3943	-16.66	92.3343	-7.76313
-10.131	9.5376	-20.4399	-31.2238	-14.5812	89.4193	-4.68561
-12.4028	9.88542	-20.0704	-28.4147	-10.0637	84.4828	0.147092
-10.1247	6.66345	-16.8594	-25.1851	-7.58705	78.2334	0.728842
-7.18238	2.67202	-11.5111	-23.324	-8.26552	74.0647	-2.76324
-7.09484	1.16579	-8.01397	-20.6897	-7.91634	76.7222	-7.92497
-8.50415	-0.859161	-5.97527	-16.957	-4.98933	79.1185	-12.8055
-8.85517	-3.86325	-2.98467	-15.1037	-3.51006	76.9008	-17.2876
-9.02252	-3.6011	-0.110246	-14.8323	-5.58463	72.4354	-21.2627
-9.46276	-0.72105	1.36626	-12.6575	-8.76504	69.7695	-21.3177
-8.42398	1.03833	2.84036	-8.60545	-12.777	70.6596	-16.3692
-6.25941	2.29334	6.02609	-4.53989	-18.5729	71.2332	-12.668
-4.21417	4.38058	10.1228	0.148206	-22.4569	67.7909	-14.2055
-2.51078	4.76723	12.8833	5.17513	-22.5204	61.2123	-17.5605
-2.72808	2.25843	14.6725	7.62986	-22.3501	57.0704	-21.6847
-5.67622	-0.413767	16.8337	7.02258	-21.5883	57.9299	-26.61
-8.59455	-2.31253	17.2964	6.99279	-17.1887	55.9564	-26.5439
-8.4986	-4.52865	14.8756	9.31848	-13.3132	47.1629	-22.1534
-5.55412	-6.6003	13.41	11.4179	-15.8662	40.5442	-22.5661
-2.18615	-8.15671	15.3611	12.7239	-21.9782	39.2859	-25.9257
0.0232679	-8.19638	16.6706	16.1053	-25.0567	33.8367	-24.8357
1.56318	-5.15676	13.2604	21.1099	-25.7441	21.9747	-23.9969
3.17727	-2.62217	8.83971	23.7826	-27.9928	13.7043	-25.5159
4.82539	-5.03365	8.63523	23.4222	-28.9358	13.8163	-20.053
5.21121	-9.27673	9.26508	23.9631	-25.2069	17.1188	-9.24768
1.78709	-11.5644	5.94725	27.493	-21.0037	17.6107	-5.34758
-5.33406	-13.1949	2.17373	30.5642	-19.5555	13.8227	-7.98646
-12.6228	-13.4213	1.00585	30.4109	-18.9792	10.2434	-10.1683
-18.7519	-10.4895	-0.933183	29.3105	-18.5123	11.217	-13.2443
-24.0043	-9.04353	-4.27537	29.735	-17.5638	12.516	-17.4265
-26.499	-12.4973	-6.13741	30.6531	-14.4064	8.95531	-17.4083
-26.561	-14.3516	-7.92693	28.8643	-10.488	4.19561	-13.3879
-27.7915	-9.43254	-11.8375	22.8277	-8.01108	2.75521	-10.28
-30.2487	-3.8812	-15.9776	16.0851	-4.46328	3.31096	-8.85555
-30.4938	-4.64977	-19.5347	13.237	3.54384	3.32075	-6.277
-27.6191	-9.25774	-24.0445	13.7815	12.2623	0.934939	-1.87569
-24.349	-11.1396	-28.2629	14.4732	14.5308	-3.00857	1.43495
-23.6856	-8.66994	-29.4112	14.2627	12.6892	-3.95296	1.83687
-26.1158	-5.94929	-27.9795	14.096	14.2603	-2.39686	0.748773
-30.2149	-5.51985	-25.8502	13.8031	16.2069	-4.7602	-0.556336
-34.3075	-4.5462	-23.287	11.3329	13.4452	-10.1269	-1.50497
-36.631	-1.73353	-21.4668	6.59589	12.1605	-10.35	-2.1755
-36.685	-0.709684	-20.6305	2.48868	14.9679	-5.28693	-3.32359
-35.6309	-2.1524	-16.2717	-0.137288	15.1171	-3.786	-2.56223
-33.7708	-1.81096	-7.36635	-2.99657	14.4683	-8.48913	1.58834
-31.1398	1.87761	0.335159	-5.5442	18.6642	-11.6901	4.43365
-28.9296	5.79796	5.66026	-5.26793	21.7024	-8.52707	4.46615
-26.3323	6.95754	11.1146	-1.98237	18.3743	-4.8762	5.00706
-20.7138	5.79763	14.4391	1.44844	12.8536	-7.71885	4.91388
-12.7686	5.12735	16.1303	2.01144	7.65297	-13.3292	3.95766
-5.53838	5.97319	21.8683	0.101358	3.82352	-12.5694	5.72277
0.66878	6.44894	29.6913	-0.288209	4.18265	-5.4741	7.34764
6.58515	6.46533	32.1395	1.85038	5.98599	-0.815093	4.30562
10.245	8.64264	30.0685	1.29394	4.90299	-2.88809	1.0928
10.1661	11.993	29.0144	-3.90094	4.50823	-6.95065	2.12677
8.55086	12.7707	29.1031	-6.93667	7.76545	-6.43787	3.44016
7.6893	12.418	29.0434	-3.21095	9.1718	-1.06732	3.10513
7.2694	14.4373	30.4354	2.2873	6.59223	2.91898	5.11367
6.50398	16.9403	32.7783	3.51105	6.76183	1.76045	7.47131
4.89601	17.672	33.4029	1.29932	11.574	0.459029	4.89589
1.94248	17.7015	32.8609	-0.111761	15.4744	4.08793	2.9137
-1.39348	16.3132	33.5157	0.739316	17.5425	7.90954	8.11703
-3.80322	13.6558	35.6777	2.0653	19.2414	6.20943	13.5211
-6.18994	13.6967	38.121	1.95932	18.0275	2.93956	12.4841
-9.51446	16.2487	38.8092	0.538701	15.5884	3.98913	10.7349
-12.3325	16.3688	36.6337	0.0943519	17.6231	8.43108	12.915
-13.2299	12.7218	33.0799	1.82484	21.6096	11.3257	14.5139
-12.573	7.66777	28.2926	3.09446	21.1707	8.81607	12.0608
-10.8249	2.85395	21.1861	2.36599	19.4027	3.18156	9.81957
-7.9552	-1.63394	15.0407	2.33633	23.5227	2.57203	12.5763
-4.16991	-6.03891	12.6555	3.44232	31.6768	8.51294	16.6902
0.386102	-8.61162	10.6384	2.14485	36.9772	10.6515	16.3556
5.00446	-7.24042	7.75406	-1.89589	38.4736	3.5178	14.5679
7.09388	-4.2665	8.09275	-4.52828	38.7307	-3.46997	15.1127
5.39635	-4.39176	10.7289	-3.65698	39.0588	-2.75542	13.7398
4.15798	-8.04226	10.0649	-1.9179	41.1627	-0.878811	10.2599
7.98903	-10.8659	7.39882	-1.56038	43.487	-4.22432	11.1512
14.4824	-10.0945	7.2925	-0.74227	41.1179	-6.66566	13.6866
18.0864	-8.06596	6.47323	2.18901	36.6479	-2.67272	11.1315
17.3279	-7.13848	1.11878	5.33764	37.6446	0.259569	8.85478
14.7238	-6.58302	-3.71239	7.37574	42.6495	-4.25717	13.0867
13.5961	-5.97718	-3.93369	9.25619	44.5431	-9.49926	18.1527
14.7741	-4.9022	-3.21965	9.60931	40.9569	-9.87092	17.5736
15.3985	-2.50266	-3.08379	6.15767	32.5563	-9.93173	12.3187
13.5745	-0.755544	-0.893294	2.75	22.8598	-13.2679	7.11565
11.5379	-1.29507	1.32565	5.02867	18.7249	-17.6574	5.99217
11.7612	-2.10657	0.674406	10.5	18.7113	-19.9319	7.95426
13.6689	-2.42621	0.541908	13.0975	12.9228	-17.8563	9.84236
15.2576	-3.027	3.19565	11.8829	1.97104	-13.4522	11.386
15.8919	-2.7257	5.55652	9.28082	-4.63837	-13.6343	11.2446
16.137	-2.13813	6.31618	8.83356	-7.02958	-18.8108	8.39156
15.6502	-4.02292	6.5449	11.7407	-9.55845	-19.5607	7.46038
14.5843	-6.53252	6.80689	12.4143	-10.002	-13.9986	9.39168
14.1279	-5.67356	8.4967	8.43933	-9.07516	-11.4296	7.34609
12.6067	-3.23227	10.6513	6.02615	-11.1369	-12.241	2.03955
9.1241	-2.6612	10.3212	5.81142	-13.6652	-8.05537	2.34648
8.55236	-2.61072	9.84079	3.21825	-14.2443	-1.13541	6.51663
11.5849	-1.97072	12.1281	1.87823	-16.7509	0.345212	5.46611
11.9577	-2.07234	13.5279	5.53637	-20.1704	-3.70427	2.82428
10.2678	-1.74402	11.4938	8.40477	-19.2101	-9.62611	7.93075
10.8574	-0.204118	8.0551	6.14095	-15.2891	-13.2564	15.2314
10.2065	0.0424795	3.49319	2.06549	-11.8133	-11.7367	13.7555
5.7492	-0.690609	-1.51099	-0.882704	-10.0405	-10.1579	8.45571
0.7378	0.475525	-4.02444	-4.11454	-13.3297	-12.5493	10.0371
-3.50155	2.61916	-5.74402	-8.90598	-19.6489	-14.3477	14.1534
-5.22331	2.92887	-10.3827	-13.9428	-21.0457	-14.6331	12.6003
-2.95264	1.28981	-15.5575	-18.0741	-19.7881	-16.9256	10.3574
-2.33581	-0.429721	-18.3796	-21.4836	-23.7705	-19.3175	11.2264
-7.47125	-0.565692	-21.239	-25.2564	-29.6903	-19.3709	8.31449
-13.3505	0.303738	-25.2209	-31.1739	-30.7615	-18.5602	2.58132
-15.2182	-0.8499	-28.3811	-38.2283	-28.6376	-17.2721	2.79161
-14.6648	-5.38579	-30.4597	-42.2459	-27.2619	-15.0047	5.14332
-14.6375	-10.0819	-31.5526	-42.2101	-26.1592	-13.5864	2.09107
-13.998	-11.2758	-31.5346	-41.7835	-23.0935	-15.4759	-1.01247
-10.3693	-10.222	-31.1497	-43.4377	-18.9554	-19.1087	-1.1696
-6.87548	-10.2313	-29.884	-44.5972	-16.8515	-18.9897	-5.3168
-7.30388	-11.0488	-28.1637	-41.1524	-16.274	-14.9074	-11.1373
-9.4176	-11.0732	-27.9079	-34.5937	-13.5709	-14.0055	-9.3285
-11.939	-10.6336	-26.85	-30.9009	-8.58794	-17.0923	-4.4972
-15.8566	-10.4789	-22.8405	-31.1294	-5.74252	-16.8846	-7.32418
-16.4519	-11.6915	-21.1325	-30.6311	-7.86306	-14.4022	-13.5942
-9.91441	-13.8636	-24.8683	-27.5243	-12.054	-17.9978	-12.0173
-2.41495	-13.1044	-27.0955	-24.2525	-13.4322	-25.5828	-4.85722
-0.522398	-9.29293	-22.8477	-22.1478	-10.7068	-27.1773	-3.61935
-3.34477	-7.3869	-17.4684	-20.4595	-7.33803	-23.3052	-8.43409
-8.19945	-6.39051	-15.3287	-19.4587	-7.88966	-23.8769	-9.3708
-11.7283	-1.9901	-13.6159	-19.6086	-10.9516	-30.0556	-6.50688
-8.70618	2.55011	-12.0151	-19.2823	-10.9156	-32.9832	-6.97144
0.443655	2.98165	-13.2887	-17.6382	-8.75585	-29.2583	-7.69228
8.407	1.42716	-13.8773	-16.208	-8.42326	-22.7611	-4.45147
11.4937	-0.155108	-10.0777	-14.5744	-7.85745	-15.2814	-3.31136
12.3924	-1.91366	-7.08862	-9.73946	-7.13293	-6.95796	-6.70505
13.3054	-2.62732	-8.17449	-1.56919	-9.85359	-0.0491235	-9.20885
13.985	-2.07317	-7.93147	5.74476	-12.2677	3.75662	-9.08485
13.4499	-1.47274	-3.94881	8.80131	-11.2818	5.50625	-6.66127
10.855	-0.560958	-0.532869	8.54853	-12.2723	6.41798	-1.78591
7.24651	0.608929	0.458781	7.46883	-14.5865	6.4945	1.54063
5.0549	1.30335	1.72675	6.25015	-11.783	7.12454	0.599517
6.12168	2.96095	3.60329	5.28	-7.66671	9.17543	-1.8411
10.6852	5.99118	2.62262	5.77599	-8.38728	9.49031	-4.46012
15.4224	7.60736	-0.0776419	7.82513	-9.48995	8.4493	-8.17019
16.8619	7.88733	1.3666	10.4351	-6.67208	11.9297	-10.9554
17.7171	9.86133	6.02603	12.8267	-3.32308	18.1231	-10.4308
21.0916	12.3146	8.20611	13.7785	-2.25324	19.7498	-9.03149
23.0728	12.4188	8.65655	12.6647	-2.90574	17.3129	-10.618
19.6066	12.654	10.7404	11.5324	-4.46055	14.2097	-13.5363
13.133	15.8766	13.9846	12.0182	-5.34511	12.5138	-13.8173
9.35232	19.0241	18.473	12.2131	-4.21608	14.9557	-13.1357
11.2168	19.1543	25.2686	11.24	-2.95139	16.29	-14.5256
14.1349	19.1115	31.0959	11.6813	-3.87308	9.86176	-14.8314
11.5044	21.3783	31.4705	13.1681	-4.85267	4.08593	-11.0434
5.63996	23.2424	28.256	12.0696	-2.65659	8.16947	-7.52264
2.2795	22.2153	26.8584	9.86289	1.6663	15.4128	-9.51941
0.12327	19.7417	28.8159	11.3524	5.10928	16.3834	-15.7482
-2.64767	17.6153	33.0718	15.7866	5.3448	11.2599	-21.6198
-3.01146	15.7472	38.1886	19.1656	1.35922	5.90088	-25.0243
-1.2226	14.4824	40.9323	20.301	-3.67324	4.7345	-26.7855
-0.856086	16.1414	40.2953	19.5124	-5.64983	5.51365	-28.6021
0.263258	21.116	38.9446	17.9051	-5.40153	3.07653	-30.9233
5.90546	24.6139	37.1379	17.4693	-4.34257	-0.517706	-32.1785
12.0154	22.5949	34.2455	17.8405	-1.01572	1.20225	-30.7048
13.6565	16.4695	32.6782	17.4394	3.68569	6.17356	-26.2895
13.5385	8.38476	32.1895	17.8031	6.5016	5.76748	-22.1392
14.262	-0.427143	28.7113	20.9695	6.99991	-0.609951	-23.9405
13.6636	-7.57867	21.1917	24.1629	6.27163	-5.51773	-29.466
12.749	-12.1194	12.0472	22.5736	4.39178	-6.56756	-28.4314
15.3609	-14.7438	3.62289	17.4001	3.2068	-7.57662	-20.8645
20.0732	-15.3657	-2.34247	15.4469	4.68309	-10.4226	-16.7614
22.8178	-14.7517	-5.9206	18.4093	5.65631	-14.2977	-16.7965
23.3409	-14.1426	-9.79515	19.7211	3.71615	-16.9677	-16.3686
22.7725	-13.1315	-15.3764	15.2801	3.39835	-15.4315	-16.6956
21.4658	-10.8807	-20.3461	9.23325	6.70355	-12.0839	-16.2956
21.6337	-6.51011	-23.4358	6.38392	9.06843	-14.0934	-12.923
24.3215	-0.995058	-26.972	5.58271	9.21263	-21.13	-11.7397
25.9004	1.39719	-31.2158	3.55359	9.07017	-23.3224	-14.039
24.8715	0.153635	-32.824	1.37095	8.60366	-16.9078	-16.3495
24.0118	0.158195	-31.493	2.04118	8.49312	-10.7678	-19.5593
21.7805	2.41145	-31.1392	3.7933	9.18028	-10.2346	-20.1222
14.9217	3.3753	-32.6888	3.32397	9.41731	-9.29426	-14.0737
7.55077	1.9406	-31.9546	2.25674	9.60106	-5.26499	-10.1331
3.83034	0.385608	-27.6081	2.79958	10.0123	-3.76213	-12.4088
0.420945	0.35829	-25.2756	3.20107	9.29168	-6.96586	-12.851
-4.695	-0.644948	-28.4716	2.19903	7.76648	-9.30306	-11.7421
-8.78071	-4.33784	-32.0774	1.01054	6.82889	-5.36508	-14.4875
-11.5673	-6.19716	-31.0313	0.106024	6.55995	0.556367	-17.1231
-13.7177	-5.17893	-27.3344	-0.861752	6.43763	-0.517661	-16.0641
-12.6132	-7.4515	-23.6843	-2.34561	6.60774	-6.68599	-15.7018
-7.79101	-12.147	-19.8592	-5.56225	7.67324	-8.84276	-18.8629
-3.67599	-11.7715	-16.6016	-9.04319	8.88868	-5.45369	-20.6743
-3.61836	-7.45203	-14.3442	-8.73736	8.9109	-0.960037	-16.4034
-6.6698	-5.97222	-11.7316	-6.42896	7.92232	0.405764	-10.4898
-9.98113	-7.09928	-9.5812	-7.77255	6.47422	-2.26081	-8.54309
-11.6522	-6.11494	-9.01907	-11.1279	4.98655	-3.74374	-8.19043
-12.5874	-2.83079	-8.1177	-11.0393	3.69924	-1.66005	-7.58678
-15.5685	-1.3272	-6.99416	-7.77464	1.89527	-0.896524	-7.91106
-21.8682	-4.22261	-7.2761	-4.47838	0.483563	-2.13083	-6.06001
-29.7843	-9.58848	-5.98186	-2.29271	2.65256	-2.12163	-1.91071
-35.6297	-12.3401	-2.52674	-0.317688	8.32995	-1.28767	-2.3571
-36.8628	-10.2144	-3.26661	3.33105	11.3972	-0.95037	-6.10697
-35.4244	-7.5876	-8.88257	7.95238	7.8842	-3.0601	-4.64803
-34.3225	-8.93016	-12.0974	10.2568	4.6548	-7.34014	-1.76298
-32.8356	-12.1461	-11.0189	9.56256	8.79691	-7.20614	-4.94551
-30.5121	-13.4574	-10.6138	7.70716	14.2763	-1.68641	-5.64715
-29.7645	-13.1017	-12.8619	6.34565	15.0243	1.21643	2.00224
-31.5344	-12.5531	-14.4113	7.04412	14.7458	-0.468484	6.31357
-34.8445	-11.3263	-13.3758	8.92422	11.3796	-1.88714	4.71029
-37.6736	-8.55635	-12.7485	8.56963	-0.173432	-1.58918	8.59819
-37.1094	-5.21675	-13.6637	5.96022	-10.4286	-1.40105	16.07
-34.3542	-3.87561	-12.6457	4.51299	-11.0839	-1.90105	17.5086
-33.5312	-5.53125	-10.5525	4.69658	-11.2539	-1.35746	16.7684
-33.084	-6.84778	-12.6035	4.05211	-15.751	1.55053	20.5299
-27.4131	-3.7501	-15.9744	1.87989	-16.1711	4.86687	25.1566
-16.3768	2.81465	-13.0231	-0.915814	-11.3158	5.86056	27.0753
-7.68358	8.56002	-6.85274	-4.03	-7.20896	4.91354	29.6121
-8.24064	11.4189	-5.10533	-6.85124	-4.82555	4.38734	34.1647
-13.4776	12.6892	-4.95734	-8.18743	-5.58101	5.19014	37.7872
-12.5949	14.3772	-2.28866	-8.14083	-10.6492	6.48981	40.4371
-4.73163	16.8328	-0.362447	-7.60028	-13.4195	7.22104	43.0425
1.83281	19.1576	0.815412	-6.63432	-10.2792	6.75908	42.6704
3.69394	20.6031	4.08014	-6.20681	-7.4804	6.16342	39.3
3.63981	20.8086	6.61292	-8.96376	-7.66585	7.13404	38.8446
3.75029	20.1641	6.14104	-14.3228	-5.41377	7.86111	43.3657
5.54625	18.9745	4.99792	-16.9376	1.11273	4.62175	47.1131
10.1116	16.8815	5.17617	-14.6672	7.21416	-1.18799	45.3449
15.1591	15.0518	7.06888	-10.9669	9.58004	-3.30025	41.4529
18.879	15.2297	8.23845	-7.60117	8.54765	0.53078	41.6939
22.7303	16.9713	5.60813	-4.58331	5.0425	4.63838	44.7167
25.2783	18.315	2.25832	-3.77022	0.576006	4.09508	43.0729
23.2574	15.8454	3.45159	-5.05178	-2.84888	2.60241	35.1907
19.4019	7.63155	8.80677	-5.40396	-4.66489	4.46514	28.0968
18.2554	-2.03216	13.3106	-3.59734	-4.80674	5.65001	27.9371
19.1015	-7.99757	11.5331	-1.5736	-2.04905	1.50751	32.3408
20.4128	-10.1362	4.74349	-2.4013	4.0887	-5.27126	33.9507
24.1249	-10.1366	1.42866	-6.44682	10.2508	-8.18221	31.1851
31.1507	-9.7884	3.23193	-10.3142	11.4461	-3.64308	28.7221
37.2922	-9.59919	2.73325	-12.4548	8.59322	3.19939	26.7827
37.9449	-6.69157	-1.39054	-14.7751	6.91835	4.16887	22.8098
34.8238	-0.740521	-3.28205	-18.0991	5.23394	2.52087	19.6408
32.9828	2.77253	-1.50108	-22.4525	-0.3598	8.01402	18.3499
34.0796	0.909194	0.371652	-27.341	-5.60548	18.0347	15.5053
35.9201	-1.95671	0.629525	-29.5883	-5.82704	21.163	13.2224
35.1372	-0.678418	1.76913	-28.0538	-4.55421	17.4686	13.9581
30.9263	3.30782	6.78224	-25.875	-4.80232	17.2393	12.4114
26.3323	4.54137	13.9561	-23.994	-5.81195	22.1766	7.04794
23.096	2.23609	19.1866	-20.3585	-8.79433	25.1621	2.91129
20.2324	-0.509575	22.3658	-14.4364	-13.372	23.5363	-0.439579
17.8149	-3.51807	25.2148	-7.74313	-15.9863	19.7423	-5.40913
14.9374	-6.51163	27.4075	-2.76165	-17.4184	17.0173	-7.72559
9.23184	-6.05561	29.4706	-1.24094	-21.1116	17.6088	-5.1683
2.13267	-1.91083	32.338	-2.15676	-25.3932	17.5208	-4.22108
-3.6332	1.61534	34.036	-2.81541	-26.0658	10.9527	-8.62923
-8.51361	1.74901	33.5432	-2.42498	-23.3262	2.92247	-12.2375
-12.4208	-0.251794	33.8441	-2.42456	-20.9401	2.44943	-11.4626
-14.6428	-1.74474	36.2	-1.77673	-19.8758	6.79422	-11.8628
-17.1145	-2.90486	37.4646	2.12206	-17.6541	8.58776	-14.3876
-20.4059	-5.80633	36.1961	6.51791	-14.8893	8.95916	-12.6712
-21.8845	-8.90467	34.3259	7.2618	-14.72	11.1121	-8.51965
-21.33	-9.17703	32.1689	6.92911	-15.8452	13.2085	-8.52859
-21.3937	-8.16407	28.9808	8.87547	-15.0801	13.8387	-9.25969
-21.6322	-8.1885	25.5879	10.8279	-13.623	13.7373	-7.05378
-18.0139	-8.07322	21.546	10.4917	-14.1401	12.8653	-7.09502
-9.87674	-7.95621	15.9178	8.72262	-15.671	13.2925	-9.42597
-2.41755	-8.94034	11.1254	6.84367	-15.1207	16.986	-8.86982
0.413692	-7.72653	8.45678	6.78212	-12.5213	18.9792	-7.24094
0.28138	-3.02049	4.74167	9.47959	-11.2119	17.0377	-5.81588
0.100187	-0.0258218	-0.13909	11.2828	-10.7903	19.3387	-1.41654
0.428869	0.0331321	-1.71257	8.58541	-7.95028	27.7297	2.47239
0.659489	1.44286	-0.97661	5.21908	-5.81179	33.0878	0.897391
0.785652	4.92172	-3.71284	6.77362	-8.25697	33.6304	-1.77863
1.36623	9.22672	-8.65434	10.4989	-9.85357	35.2298	-0.565299
2.95739	13.6042	-10.8332	11.9318	-6.75715	38.614	2.16897
6.01605	15.6049	-12.7265	13.6923	-4.28546	40.6278	3.47366
9.30737	15.4702	-17.2062	16.0997	-5.20495	38.7555	4.26343
9.82186	15.9792	-20.0673	13.9384	-7.56556	33.7372	4.8394
6.75303	15.9171	-20.3634	9.16035	-11.4128	31.5232	3.44948
1.69533	13.1577	-22.6005	8.47877	-15.4813	34.3867	0.409287
-4.22037	9.32079	-26.5293	10.4984	-17.3493	36.3036	-2.01642
-8.24251	6.94624	-29.7152	10.7685	-18.1299	33.6977	-1.95359
-6.41564	6.90097	-33.173	10.7274	-18.633	29.9062	2.67721
-0.0244994	6.76214	-35.6332	12.367	-18.0089	29.1024	9.45555
5.33886	3.1051	-34.1957	13.8895	-17.9421	30.9554	9.70519
8.15564	-2.3305	-32.0002	14.202	-20.4815	30.9317	2.84261
11.393	-5.51683	-33.052	14.4707	-23.3941	28.1799	-0.00470522
14.8836	-6.35613	-33.9464	14.7233	-23.672	27.2181	4.41684
15.55	-6.08725	-31.1833	13.9983	-24.2025	30.933	7.71798
14.8503	-5.65227	-27.3949	13.2542	-27.8133	35.5143	8.03222
16.1597	-6.47072	-24.3602	13.9093	-28.5672	32.1439	11.7195
17.6178	-7.07129	-22.1282	14.6259	-22.4171	21.7167	18.6481
16.225	-5.43378	-22.0163	13.468	-15.3234	15.2951	21.3861
12.9807	-4.00148	-22.1358	11.9311	-10.7586	15.8407	18.7296
10.7891	-4.80076	-20.9884	12.4427	-6.32976	18.5087	17.9464
12.0387	-6.51657	-21.6728	13.6268	-2.83113	17.602	20.024
15.1502	-8.57797	-23.4477	13.2345	-2.33027	15.4047	17.8579
14.5956	-10.2363	-23.6597	12.7033	-3.53226	18.9572	12.525
9.37782	-10.1589	-24.5741	13.6752	-3.14785	18.9142	10.2961
4.44703	-10.0469	-25.4686	14.2938	1.74494	15.7912	8.18172
1.72975	-11.1936	-23.3219	12.8709	9.21658	21.1173	3.65042
-1.23279	-10.4411	-20.8073	10.7234	13.6426	5.95267	2.18005
-5.47057	-6.58492	-19.2336	9.01084	14.2833	-38.7933	3.08649
-9.55267	-4.63355	-16.9155	6.97866	14.8152	-58.4914	0.353651
-12.5692	-7.64225	-15.4921	4.72073	15.578	-45.3535	-4.75295
-15.7867	-11.4451	-14.6233	3.79886	15.7067	-41.6946	-9.60243
-19.5356	-12.7322	-12.2829	4.73651	18.7983	-43.823	-15.173
-21.2902	-13.521	-11.1314	6.85094	26.0415	-37.8035	-18.6982
-21.5199	-14.4264	-11.7341	8.97237	30.2565	-34.299	-17.63
-23.6415	-14.1569	-9.94336	9.36041	27.7166	-32.0197	-17.7053
-25.9604	-14.2687	-5.16688	7.58092	26.2897	-30.238	-23.6934
-26.2523	-14.9872	-0.247909	4.7319	31.814	-34.5963	-29.8336
-28.863	-13.601	3.37587	1.2723	37.6738	-38.2313	-29.2866
-34.9579	-11.5378	6.01856	-1.68528	36.6592	-37.2387	-24.3523
-38.9448	-12.0582	9.85701	-1.64898	32.6826	-36.4438	-20.6828
-40.1513	-12.7249	17.5184	1.232	32.8	-35.8849	-19.2768
-41.8789	-10.4653	26.8704	3.31983	37.037	-32.8231	-18.2259
-42.2289	-7.38196	31.4653	2.80212	42.2537	-28.9931	-17.8544
-39.069	-5.80027	30.8077	2.27189	46.7304	-26.8915	-20.3519
-35.9724	-5.53943	31.7158	4.30785	48.2397	-24.8496	-24.2175
-35.658	-6.10854	36.1513	7.20936	45.6556	-22.6312	-25.0647
-34.6599	-6.54955	40.303	6.8416	41.3563	-22.3522	-22.6122
-29.3714	-5.97262	42.2494	2.91553	37.7663	-22.4932	-18.7229
-22.9043	-4.29275	40.6632	0.767601	34.4505	-20.7119	-13.4919
-19.3909	-1.54479	36.7099	2.12849	30.1397	-17.7419	-9.96435
-16.1796	0.804017	36.0804	1.23544	26.3111	-17.4331	-11.2551
-10.3403	1.40424	38.4916	-2.90703	25.3879	-22.7606	-13.5992
-5.49679	2.03375	37.9553	-3.55594	25.4712	-27.941	-14.2454
-5.01463	3.55945	35.6873	0.400866	24.6751	-25.8782	-15.6298
-6.97427	4.02298	36.35	2.91919	25.804	-21.1892	-16.712
-8.2514	3.38811	38.4689	1.129	26.9743	-21.1009	-15.9525
-7.65257	3.17334	38.9512	-3.2525	21.317	-24.0144	-16.8938
-5.95322	3.4151	36.9675	-7.65515	12.3203	-25.277	-18.4092
-3.09859	3.6672	32.0882	-10.1616	10.299	-23.9137	-14.3381
4.06904	3.4188	25.6359	-11.7652	14.8653	-22.4037	-6.47617
16.3632	2.45419	20.4648	-14.6962	18.3834	-22.3754	-0.58492
28.6359	1.78597	17.942	-17.7478	18.3616	-21.1866	5.54526
36.6751	1.95007	17.8878	-19.3768	16.5475	-17.0738	14.1067
40.1194	2.22607	18.6016	-21.9913	15.9623	-13.8045	16.8445
36.6955	1.71131	17.3213	-26.9137	18.7895	-14.3973	7.79775
24.0326	-0.211987	14.6638	-30.902	21.4827	-16.4383	-3.67972
7.38744	-1.9866	13.6074	-31.0118	19.4459	-17.6858	-6.56709
-4.1433	0.120013	12.1277	-28.4934	15.6593	-18.5432	-3.60919
-8.06085	6.03436	6.99379	-26.6387	14.4497	-17.9012	-2.58921
-8.88071	9.62165	2.24122	-25.072	12.8439	-15.8024	-4.61133
-10.8908	7.27079	1.68746	-20.2833	8.23259	-16.4932	-6.83427
-13.7608	3.22969	1.84398	-14.3236	5.14279	-20.7491	-7.60727
-13.8402	1.89989	1.27894	-13.2815	5.78057	-23.8661	-7.91341
-9.68158	2.85345	2.7529	-16.482	5.54189	-23.8565	-8.88361
-3.97712	5.4755	3.62034	-18.953	2.75354	-22.5694	-7.97668
1.60892	8.92112	0.592795	-19.8128	0.569341	-22.6783	-4.70432
7.41004	9.84083	-1.22707	-19.845	-0.0596153	-26.1864	-4.18057
11.2136	7.79851	1.55612	-18.8012	-0.427506	-29.7173	-6.4237
10.4136	6.77244	4.03358	-17.2399	-1.93392	-29.0212	-6.34982
6.76498	7.9119	4.39487	-15.4811	-5.42934	-28.458	-5.48762
3.46824	8.39948	5.73708	-12.9772	-7.97673	-31.2193	-7.18135
1.613	7.52331	7.52683	-9.59529	-5.11297	-32.2477	-8.84073
1.87239	6.55223	8.2687	-6.19132	1.77822	-32.0683	-8.28834
4.93309	4.99737	9.08973	-4.44105	7.57613	-35.5177	-6.45292
9.40743	3.37447	9.86856	-4.13783	11.4353	-38.8714	-5.33774
12.4599	4.12028	8.93833	-3.14073	14.7686	-38.0524	-7.01424
12.7201	6.00853	5.01523	-1.81322	16.0654	-36.4318	-8.21982
10.6318	6.10086	-1.60568	-1.38815	15.1336	-37.6406	-4.32311
6.01803	5.58674	-8.04848	-0.629325	14.6718	-41.1848	-0.400839
-1.27543	5.65951	-12.2685	0.176418	14.4139	-43.1639	-2.79315
-8.40486	5.269	-14.6823	-0.844139	12.4127	-41.7083	-6.69999
-12.4857	5.58318	-14.8696	-2.47132	9.27732	-39.0451	-6.0681
-14.3459	7.41695	-12.8743	-3.35536	6.00916	-36.3939	-3.24409
-14.7877	9.0752	-11.5029	-5.01848	3.28954	-35.6515	-1.76093
-14.1502	10.7249	-12.3076	-7.22665	1.6941	-37.7194	-0.637059
-15.9153	12.5029	-13.384	-7.02884	-0.397841	-38.2475	2.23161
-21.1088	12.311	-13.261	-4.23559	-4.08974	-35.5564	5.30014
-24.6253	10.6402	-13.2863	-2.00175	-7.15242	-33.9885	4.66583
-23.7232	9.56005	-14.4157	-1.1682	-8.7216	-36.1842	2.41073
-21.4664	8.65953	-15.2012	0.276731	-12.3578	-35.2152	4.71069
-19.7069	7.61165	-15.6253	2.20874	-19.7882	-27.7273	9.10622
-15.9291	7.22274	-16.9363	3.8804	-26.0003	-26.2289	10.4885
-8.11197	7.36726	-17.7818	7.20611	-26.2512	-28.7452	13.4685
1.15422	6.75549	-18.5067	11.1261	-22.222	-27.1474	18.7124
7.75918	3.92736	-21.8733	10.3512	-17.1812	-36.4327	16.8264
10.6799	0.0704314	-25.0774	5.32095	-13.2837	-37.8309	9.64662
11.4416	-2.69277	-23.9544	3.47268	-12.573	2.18936	9.15195
11.7473	-6.21095	-22.2069	7.71228	-14.1292	37.5436	14.1491
11.733	-10.9361	-24.1216	12.6063	-15.8097	27.7023	13.4975
10.8359	-12.1153	-25.1004	13.4163	-17.8701	16.7771	6.00667
11.1764	-8.91009	-19.3965	11.6296	-19.4474	23.8517	1.94893
14.4946	-5.83362	-11.1791	9.64018	-19.7173	22.5799	5.66744
17.6828	-4.44952	-7.69898	7.37043	-21.5035	16.9532	7.50885
17.8875	-3.2385	-7.05531	6.42866	-24.2578	17.9268	4.03725
15.0579	-1.44196	-4.28042	8.39728	-22.7422	21.1284	6.96652
8.48851	0.449504	-1.38886	9.89477	-16.2748	25.0895	16.6385
-0.59062	2.34549	-1.00373	9.38502	-8.34029	25.9115	18.1847
-8.54192	5.75886	-0.641987	11.0398	-2.40226	23.8501	11.081
-14.3401	9.63953	0.222873	14.5137	-2.24588	26.2681	6.56792
-17.8806	10.3674	-1.64906	14.9212	-7.05252	32.7035	3.23149
-18.488	9.19501	-5.3996	13.13	-10.8395	36.4297	-4.09235
-18.2868	9.55324	-6.89907	12.1638	-11.2932	34.8212	-9.4341
-19.1553	10.7317	-6.92679	11.7559	-10.5048	33.3965	-8.63321
-18.6725	11.6097	-7.84461	12.8943	-10.2564	37.1873	-6.16612
-13.605	11.4815	-7.6604	15.8531	-11.8149	41.0587	-4.45782
-3.83636	8.67618	-6.71219	16.7327	-14.4168	38.7055	-2.94362
6.86785	4.45025	-7.69638	14.2144	-15.6533	33.8979	-2.28128
13.5441	0.830626	-6.98917	12.4864	-16.1652	34.3137	-2.9944
15.2306	-2.55294	-2.71312	14.7203	-18.2979	38.932	-6.10111
14.2417	-4.53609	-1.3551	18.5926	-21.1678	40.622	-10.4392
11.0662	-4.19225	-3.98118	19.5037	-22.6042	38.318	-10.9138
5.81013	-4.44014	-4.62798	16.8507	-24.5944	35.3305	-7.76106
1.63455	-6.49977	-2.66217	13.8585	-30.7698	32.8283	-6.38372
1.28717	-7.84019	-0.310868	12.3695	-38.4209	32.1924	-5.74649
3.89693	-8.62383	2.02774	12.345	-41.4839	32.7609	-2.47188
7.68303	-11.425	2.86657	13.3368	-39.475	30.1496	0.283028
11.3096	-13.7844	2.23398	13.2725	-34.9397	25.577	0.275373
12.8446	-11.4809	2.47038	10.1322	-28.9134	23.8792	0.306881
12.4935	-8.06451	3.64617	5.09006	-22.2578	22.2617	-0.391622
13.5096	-8.23454	3.48283	0.218666	-14.1222	18.1283	-5.38452
16.4632	-8.1545	-0.250211	-4.04141	-3.79422	16.9026	-10.7822
18.2468	-4.39348	-6.64623	-7.14871	4.12675	20.2354	-8.79599
17.7759	-0.769598	-11.0887	-8.48682	5.76191	23.5367	-1.36079
16.0809	-0.853182	-11.2759	-8.72933	4.64003	25.1617	2.29996
13.0984	-3.54793	-8.76534	-8.7359	5.29718	24.8337	0.144306
9.78501	-4.65498	-4.85705	-8.72716	7.8433	23.1918	-2.58367
8.92909	-1.86007	-1.34268	-8.10794	10.6396	25.0408	-3.57393
10.7741	0.706295	-0.348755	-6.24253	11.2065	29.6778	-4.09775
12.8459	-0.26119	-1.30622	-4.41572	7.27824	28.2246	-5.10766
13.7528	-0.987003	-2.95826	-3.05632	1.854	20.7794	-7.54841
13.3641	0.882775	-4.91901	0.511849	1.3952	17.8605	-9.96828
12.6928	1.91075	-6.15378	5.23827	6.39246	21.6422	-7.66007
13.4443	0.388278	-6.53019	6.15173	9.53653	24.5702	-1.81178
14.4163	-0.984766	-7.41377	4.64002	5.06855	23.4889	-0.193948
13.3919	-0.740867	-9.12326	5.20215	-2.43002	22.859	-3.00854
11.7512	-0.941752	-11.017	5.5539	-3.35469	25.9429	-3.75607
11.1651	-2.73527	-12.693	2.83534	1.64745	27.7184	-3.04901
10.5384	-4.30833	-13.624	-0.0291403	2.91946	23.3602	-4.40098
9.11578	-4.56116	-14.0183	-0.905971	-1.09298	19.8237	-5.57755
8.86174	-4.72925	-14.7877	-0.914239	-3.61849	24.9873	-5.24268
11.3256	-5.03194	-14.4136	-0.490121	-2.68113	33.6976	-5.16795
12.0137	-2.79585	-9.79158	0.176659	-0.91757	36.8068	-4.35285
6.78191	2.74076	-1.50348	0.945764	1.50145	33.9162	-1.04095
2.48028	7.32707	6.65599	2.74829	5.8475	31.4577	3.25387
4.99399	8.62447	12.0074	4.33911	9.94689	32.7173	5.2108
6.95803	9.06494	14.4974	3.2003	9.79128	32.5339	2.88185
3.35844	8.86128	17.4431	0.734674	5.86047	26.6256	-0.995325
1.06947	7.19597	23.5465	-1.1892	0.744512	21.3557	-0.203895
4.15596	7.06995	29.8815	-4.6027	-5.88143	23.0828	6.56016
7.23509	9.13242	34.2904	-10.0581	-12.9195	26.2404	11.2816
5.54685	10.2002	39.5193	-14.0541	-17.1127	23.5815	7.68354
0.998675	10.6348	44.933	-15.2987	-17.5468	17.8809	3.03048
-2.24425	12.051	45.7345	-17.3253	-14.944	14.8877	5.88387
-3.04681	12.7107	41.2217	-21.7608	-11.457	14.0564	10.1264
-2.69647	11.3152	34.8638	-24.1155	-9.15218	12.2439	8.08143
-1.39752	8.20415	29.1752	-22.3496	-7.47729	8.88819	4.17264
2.62151	5.11897	24.1124	-22.1839	-7.26639	4.45497	2.41504
8.9809	5.62493	18.9764	-26.0151	-9.21812	1.70521	-0.321907
12.1107	8.46526	14.877	-28.8074	-9.28938	4.982	-4.51778
8.55625	7.48382	12.1655	-29.4908	-5.16444	10.514	-6.96238
3.92277	2.73677	8.59489	-31.123	1.132	9.53929	-7.1485
4.75587	-0.860605	5.14771	-32.04	8.09837	4.1252	-6.90046
9.35117	-3.22211	5.98371	-30.2293	13.7445	3.95559	-6.06667
12.5701	-6.80753	10.1501	-28.2496	15.8246	9.92401	-3.22142
13.4082	-11.844	12.2815	-27.1289	14.7412	12.9763	-0.473217
13.0205	-17.1251	11.2406	-26.1444	12.4134	7.94673	-0.0654462
9.65798	-20.5272	11.5546	-27.0828	12.0639	2.17883	1.00512
1.98273	-21.0926	15.0255	-29.8317	16.5175	3.64323	2.7366
-5.59679	-20.4963	17.095	-31.1431	22.7079	6.28856	0.325822
-8.52091	-20.4604	15.8217	-30.7955	23.9902	1.65338	-2.7946
-8.55173	-20.8838	14.418	-29.7573	20.8814	-4.66654	-0.502049
-8.73956	-19.9323	12.1811	-26.2118	20.7272	-4.58586	2.14017
-8.06589	-17.2858	6.38261	-20.9063	23.317	-1.79687	1.3343
-4.73468	-17.1602	-0.47215	-16.7825	21.2437	-2.05411	2.14488
-0.680001	-22.2515	-5.95441	-11.7419	16.0542	-3.82832	3.44054
0.00778661	-28.7102	-11.2776	-5.56663	14.9922	-3.62842	1.74131
-2.94852	-32.4969	-16.5159	-5.42265	16.526	-0.602807	2.98782
-4.86564	-33.6608	-20.6026	-10.4464	15.8197	2.39686	7.96478
-2.7738	-32.9379	-23.5395	-10.0964	14.5868	0.845203	7.86516
0.354888	-29.8756	-25.3545	-4.61287	15.7732	-4.26002	4.74779
0.550345	-24.0097	-26.4168	-2.30886	16.3465	-6.83162	7.70796
-0.708733	-17.4003	-28.3466	-2.04448	11.7514	-5.52782	11.8149
0.0474939	-15.0679	-31.5685	-0.294294	5.65015	-5.02919	9.13564
0.766987	-18.6617	-33.1509	-0.3116	4.63998	-7.19725	5.26858
-1.58717	-22.2734	-31.4513	-2.27892	4.47107	-8.12265	3.39758
-3.74598	-20.5594	-30.4848	-1.79241	-1.30211	-5.51707	-2.53648
-2.21585	-16.9669	-32.4625	0.77961	-7.53806	-3.61447	-8.87991
1.88389	-17.1276	-32.4048	1.72487	-9.67589	-5.7624	-6.55691
7.16273	-19.438	-28.1365	0.434918	-11.5686	-7.81303	-0.900034
11.3657	-19.0456	-24.7022	-0.192501	-12.3491	-6.36911	-0.401422
11.0402	-15.1972	-23.859	2.14848	-7.92782	-4.70867	-0.207686
7.307	-10.7183	-21.2238	4.74611	-3.60477	-4.50841	4.81204
3.86334	-9.38394	-15.7628	3.50753	-6.52696	-4.3499	10.1954
0.939079	-12.3082	-12.5283	0.0557756	-13.25	-6.08144	13.49
-2.01432	-15.3754	-13.749	-1.28943	-15.2432	-9.7762	16.8898
-3.40894	-15.6254	-15.1494	1.362	-10.8286	-10.5234	18.5214
-3.25892	-15.6876	-14.4455	7.88434	-5.96564	-8.52207	16.1164
-3.71466	-16.628	-13.5921	14.1064	-3.74835	-8.93385	12.9356
-4.46799	-15.5341	-12.2257	14.7159	-0.777977	-9.59089	10.9816
-4.58658	-12.2716	-10.2835	13.2019	3.19384	-5.43138	8.77073
-6.71613	-9.56481	-10.7099	16.0026	3.75088	-2.70057	7.89825
-11.0829	-7.5085	-12.7062	19.4932	1.39304	-9.81024	10.8091
-12.5073	-4.17826	-13.2982	19.1549	0.582457	-19.3044	14.9357
-9.17525	-0.205445	-13.5574	19.5407	2.07042	-18.1477	15.5295
-4.03556	1.96054	-14.8177	22.2808	3.3959	-9.82728	11.3509
0.940951	3.24005	-16.4665	22.7187	1.86293	-8.4205	7.09388
3.55402	5.99167	-18.5081	22.2921	-2.655	-15.4686	6.96906
2.16245	7.89268	-20.1072	25.4984	-5.1918	-20.2792	6.47294
-0.287572	6.77884	-20.1217	29.6736	-3.05515	-19.0199	2.68513
-0.598556	6.13819	-19.6615	31.0739	-2.58065	-15.5859	3.19309
0.390595	7.27257	-19.2536	31.5076	-8.42067	-11.2941	9.451
1.42748	7.06735	-16.4808	33.0494	-15.0312	-8.5941	11.5087
2.22617	6.64127	-9.69206	34.8844	-16.7929	-11.49	7.16147
1.20438	8.94125	-1.93265	35.5449	-15.2133	-15.9923	2.68934
-2.05696	11.9815	2.15348	34.1438	-12.8182	-17.4844	-0.71296
-4.45292	13.4679	2.24003	31.6306	-9.09491	-21.0405	-3.18065
-4.41428	14.3691	1.55472	29.8378	-4.4285	-26.1698	-2.03711
-5.17914	16.3824	3.28738	27.9672	-3.08216	-21.2698	0.143825
-8.30095	20.3093	8.43915	24.1104	-7.15863	-8.18584	-2.13482
-9.04125	24.6131	13.4714	19.5693	-12.014	-2.73878	-6.38025
-4.17645	27.1747	14.3803	17.6673	-14.0319	-5.38528	-6.46273
1.48513	28.2906	12.7111	18.9537	-13.4647	-4.5073	-4.2095
2.84924	28.7257	11.6522	19.5759	-9.37274	-2.01491	-5.11999
1.28739	29.476	11.7162	16.3944	-4.49646	-5.14443	-7.80282
-1.05325	32.2631	12.5683	12.654	-3.98268	-8.89613	-7.79485
-4.50101	35.3946	13.1415	13.1541	-3.10034	-8.00954	-6.43183
-7.42055	35.8203	11.8216	15.7208	3.61739	-6.21415	-7.38582
-7.71474	34.963	9.48204	15.0218	8.05595	-5.7487	-9.05543
-7.87529	34.6185	9.49438	11.8421	4.56003	-6.2933	-8.02014
-10.7569	34.0636	12.7402	10.8073	2.4064	-9.48779	-5.9773
-14.2348	35.0018	15.1342	12.2238	6.84486	-13.0216	-5.82038
-15.6956	38.9051	13.6779	12.8746	10.1483	-11.739	-5.99559
-15.8549	42.3646	11.4841	11.9497	9.21516	-8.19429	-5.27504
-15.8619	43.6014	12.7573	11.3351	9.80145	-10.1839	-5.27357
-16.3288	45.4118	16.8889	12.4785	12.5019	-16.5177	-5.07323
-16.9031	48.7303	19.7754	14.8051	13.0133	-16.4416	-2.93956
-14.9526	51.9167	18.5655	15.5321	10.9121	-7.50182	-1.66107
-11.1667	54.0414	14.741	13.1563	8.09439	-1.15046	-3.75272
-11.0299	54.7821	12.5533	10.3722	7.47329	-3.85565	-6.02678
-13.7087	54.9347	13.5843	9.21178	11.5554	-7.76053	-5.00436
-12.6158	55.7163	13.5844	8.35042	16.0985	-6.71227	-2.4654
-9.21678	57.0837	8.19196	7.44844	15.1677	-6.3469	-1.32609
-9.54586	58.7722	0.861818	7.06117	11.1069	-11.8374	-1.28477
-11.8273	58.8571	-2.55848	6.96833	9.36703	-17.8753	-0.297523
-11.8242	54.4989	-3.69539	8.02061	9.83831	-17.6791	2.97093
-11.3002	48.2557	-6.73444	10.3051	9.02643	-14.3096	6.18302
-12.3581	43.9175	-10.3928	11.6676	5.47481	-15.2528	5.05269
-12.6953	38.3878	-11.792	10.7534	0.802174	-19.7327	1.20855
-11.2054	29.5787	-12.1701	7.98989	-2.25466	-20.6537	-0.0682264
-11.0249	21.934	-13.8627	5.04825	-2.48002	-17.1023	0.758593
-13.6216	16.7619	-13.9815	3.40044	-1.91647	-15.5071	0.225388
-15.3925	11.0992	-7.49012	1.47146	-3.03063	-18.7196	-1.91957
-13.3452	5.4743	3.12039	-2.67231	-4.72616	-21.4943	-4.32833
-9.57449	1.91549	8.80354	-6.83588	-5.2449	-19.3012	-5.68329
-7.64926	0.097424	5.4395	-8.56507	-4.94598	-15.5861	-5.69268
-7.99441	-1.02855	-0.177579	-9.52952	-4.60056	-14.7384	-5.294
-8.43043	-2.92063	1.6124	-11.372	-6.23776	-14.4535	-4.39292
-7.5242	-5.99688	10.4514	-12.8005	-9.2619	-12.2243	-3.44452
-5.97389	-8.19581	18.5488	-13.8791	-7.18872	-11.3557	-3.69839
-4.76935	-9.20132	22.8289	-16.4432	-0.475164	-14.1409	-3.37056
-4.05896	-11.2173	24.3261	-18.4329	1.00992	-17.9579	-1.1585
-4.78488	-14.4173	24.4484	-15.9873	-3.86638	-20.8517	0.587579
-7.68318	-17.6783	25.9915	-11.1705	-8.09155	-22.1705	0.838354
-9.85963	-20.4203	28.3084	-8.53319	-10.7923	-20.641	-0.193342
-7.75556	-21.64	28.0534	-7.78868	-12.2054	-18.5067	-1.84576
-2.92646	-21.8004	26.3711	-7.77563	-9.7904	-20.1147	-0.165938
0.959585	-22.2734	23.9571	-9.73838	-7.25762	-23.9562	4.6739
4.88766	-22.3321	17.4441	-12.8128	-8.0981	-23.5316	6.0567
11.9555	-22.282	8.76837	-14.3723	-7.05881	-16.2886	5.0929
19.8778	-24.2601	4.48428	-13.4416	-3.12148	-8.3892	8.86385
23.2308	-27.3217	3.75253	-10.9413	-2.22523	-7.89528	14.3536
22.3835	-28.8822	1.28375	-10.162	-3.85068	-13.128	15.257
22.2717	-28.5586	-1.12702	-12.2967	-4.15864	-14.5601	15.0588
23.2958	-27.0908	0.102923	-12.3352	-2.60899	-8.52019	16.741
22.0755	-25.6335	1.53424	-8.18901	1.66419	-1.61659	16.4805
18.0276	-25.093	0.588606	-4.64284	5.745	-1.033	15.2951
12.1751	-24.9563	-0.186802	-3.39906	3.72004	-4.48077	16.8305
6.6663	-24.5162	-0.63027	-2.98642	-1.08798	-3.89029	16.6487
6.11156	-23.5205	-0.863933	-4.08691	-0.95194	1.10226	12.1989
9.66534	-22.625	1.45179	-5.75105	2.44257	3.42226	10.1512
10.5428	-23.6864	3.9614	-6.05482	3.05722	3.09671	12.2417
9.08243	-26.7371	3.29184	-5.53587	1.03732	5.9899	13.743
9.97467	-29.98	1.89624	-4.10051	-0.117215	9.94049	15.9218
11.2433	-33.3544	1.4996	-1.923	0.146067	8.91888	19.671
11.7821	-37.3658	1.79236	-1.72283	0.0747824	4.70784	18.8967
14.4284	-41.3779	4.26786	-4.97905	-1.41138	2.45613	14.0882
16.5289	-45.2132	7.86798	-9.83961	-2.97439	2.64903	13.5785
16.2285	-49.1125	9.79185	-12.1599	-1.4437	2.67629	16.7446
18.5387	-52.7761	10.6198	-10.051	3.17627	0.823344	14.9088
23.0173	-55.8874	10.5809	-8.50954	7.19882	-2.21059	8.43796
23.5098	-58.7203	7.96465	-10.987	9.85548	-3.63607	6.8542
21.3327	-61.1891	4.54031	-11.9699	12.3275	-2.30242	10.9465
22.063	-61.4511	3.72817	-8.46881	12.3893	-1.57016	10.368
24.7937	-58.0397	3.67405	-6.2143	8.40293	-3.52522	3.52899
24.7181	-52.7232	0.857624	-8.52424	3.77845	-5.36467	0.731056
21.2281	-47.8409	-2.09675	-12.72	1.61588	-6.75018	2.9695
17.5783	-43.1911	-1.30943	-16.5167	-0.897505	-10.5422	1.25472
14.7576	-37.9041	1.30643	-19.0459	-7.26852	-15.6137	-2.90746
12.315	-31.8055	2.94199	-20.0676	-14.3806	-18.1403	-1.83098
12.4481	-24.1271	3.40619	-20.1747	-17.2147	-15.6031	0.854669
14.8905	-15.1036	2.61789	-19.4726	-16.3084	-9.27699	-0.0703446
14.8663	-8.77565	1.85112	-18.7173	-14.8796	-6.59974	-0.177982
12.1491	-7.83979	2.00372	-19.1404	-13.1785	-11.7023	0.951461
11.3541	-7.4562	-0.0876296	-19.2694	-10.1364	-16.2371	-2.161
12.3869	-3.44541	-5.01825	-17.4717	-8.66095	-12.5283	-6.42686
11.3807	-0.293691	-7.28061	-14.9802	-11.1004	-6.12658	-6.95204
8.56294	-1.19705	-4.93672	-12.5545	-11.4821	-4.66283	-7.33986
6.88022	-2.03691	-2.15614	-10.042	-6.12125	-5.85247	-9.11884
6.0675	-1.46382	-0.610742	-8.38968	-1.99205	-3.24837	-10.1575
4.25167	-2.45883	0.744681	-7.1984	-1.75948	3.59376	-13.0346
2.47851	-3.96794	0.459861	-5.1971	-0.860694	9.40809	-17.132
2.50766	-4.11889	-2.32678	-4.02208	-1.07541	11.3801	-16.3974
2.20663	-5.7457	-5.22614	-5.36269	-4.49594	11.8386	-12.506
-1.77966	-9.35039	-6.69879	-7.44738	-6.45219	13.8378	-11.3431
-6.96225	-10.1444	-7.55275	-8.02452	-6.60209	18.14	-12.047
-7.20633	-7.13499	-9.3504	-6.58081	-8.13754	21.5907	-12.3849
-3.46527	-4.55583	-12.0212	-4.62038	-8.70155	20.8449	-11.854
-2.64812	-3.26408	-12.1753	-4.37675	-7.24295	20.3412	-8.56747
-5.93229	-0.734658	-9.27336	-3.99623	-7.64767	25.2105	-4.19039
-9.6152	2.23575	-8.10053	-0.676567	-8.44231	29.5595	-3.37242
-11.4	3.55529	-8.93279	1.49069	-4.44072	27.4173	-4.95431
-8.50631	5.3386	-7.44911	-0.824727	1.01609	24.0657	-5.25406
-1.45273	9.35396	-4.19134	-2.44397	1.56975	24.2465	-5.68723
3.31833	11.6423	-1.82902	-0.751531	-0.0806336	24.3693	-7.67452
4.08795	10.5501	0.261807	0.742359	0.0339293	21.7927	-8.87981
3.32041	11.636	2.24019	2.80972	-0.266892	18.5002	-9.45347
-1.60497	15.7659	1.94892	6.90192	-0.748145	15.8188	-11.5978
-9.94453	16.9066	-0.653898	8.29637	0.543479	13.355	-13.4714
-13.2189	15.5366	-1.96952	5.73697	1.55851	10.4288	-13.7683
-9.89308	16.2164	-1.63985	4.31152	3.30705	6.90502	-15.3358
-7.22656	17.3599	-4.90565	3.73985	7.2347	5.48477	-16.5051
-7.78388	17.3493	-11.4192	-0.0510293	8.0197	8.96449	-13.0889
-8.79721	18.6982	-13.2365	-3.30071	5.98853	12.8413	-10.002
-10.6256	21.3253	-9.31579	-1.28848	8.21156	10.3987	-12.4215
-14.9854	22.0805	-6.06022	0.821138	11.6466	5.23321	-14.9101
-19.3471	19.328	-3.52801	-0.480192	9.39979	5.40085	-13.6916
-20.8541	14.5536	2.20205	0.24458	4.64221	10.555	-11.5986
-20.3643	11.163	8.00221	3.55535	2.07907	15.9318	-9.06504
-18.8253	10.7565	8.49293	4.14062	0.755674	19.0903	-6.61019
-17.3813	12.2634	5.42173	3.39454	-0.629811	19.3703	-5.77511
-18.4343	14.5803	4.27982	5.8192	-1.20121	18.1827	-5.05125
-20.0322	15.9559	6.29263	10.2039	0.0859936	17.054	-5.91575
-18.5722	14.6037	8.70753	12.2825	2.17012	15.1862	-9.63389
-16.7277	12.9536	10.8802	10.2424	3.66324	12.0747	-9.65112
-17.6042	14.7537	13.8175	7.30058	5.36299	9.3863	-5.47737
-19.3084	18.3441	15.082	7.76069	7.23324	9.17248	-6.32567
-20.5938	19.4218	12.3253	9.94152	8.424	10.97	-10.5033
-21.2009	17.9487	7.846	9.33077	10.1442	11.5316	-8.24338
-20.1425	17.2601	3.79177	6.49807	11.8377	9.26874	-2.68319
-18.892	18.3369	0.833077	5.14258	9.50836	7.19304	-2.20827
-18.3787	19.2982	-0.0230447	5.73096	2.46352	8.40491	-3.90995
-17.1559	19.5763	-1.44048	6.26821	-3.26419	10.3101	-3.15356
-16.7463	20.0484	-6.03978	6.76124	-2.5472	8.87625	-2.91082
-17.9096	20.5886	-10.595	7.51331	0.200443	7.11321	-3.04634
-16.451	21.1074	-13.9232	6.27497	-1.44687	10.9678	-0.117637
-12.3906	21.6262	-17.939	2.59979	-3.62805	19.3908	0.543163
-10.2073	20.6351	-20.2132	-1.70423	-1.02847	25.5842	-5.30551
-8.47869	17.8098	-20.4057	-6.98358	2.72604	24.7718	-9.83798
-4.83157	15.2797	-23.5805	-12.0159	5.49554	19.1167	-10.0838
-2.96552	13.8792	-29.849	-13.7013	9.417	16.6482	-11.8297
-3.44981	13.4427	-34.1803	-13.46	11.0177	21.5749	-13.2652
-1.38209	14.7562	-34.51	-12.9682	7.94739	28.1927	-11.8931
2.65561	16.6662	-32.5201	-11.3209	6.89279	30.415	-11.7976
2.98209	15.8569	-30.8652	-10.5677	11.1937	29.8607	-10.5064
-0.412578	12.2545	-30.4264	-10.6792	14.3113	29.6736	-5.9174
-2.51676	10.1621	-29.488	-7.32036	11.6399	29.3829	-6.70888
-3.47106	11.2885	-26.6027	-2.99135	7.60818	27.8953	-13.615
-7.67858	12.2097	-22.4252	-4.02525	8.13005	26.5249	-16.9228
-13.9061	12.1063	-18.9987	-7.85503	11.3583	27.1186	-17.3351
-17.9048	13.9488	-17.4918	-7.83662	11.4665	27.1573	-20.3835
-21.1562	16.4532	-16.4657	-4.36859	9.56544	22.8344	-21.7814
-25.8688	16.0914	-14.9221	-3.37708	10.9224	17.6961	-18.4483
-28.6479	14.1419	-14.1653	-7.47761	14.4709	18.3094	-16.5837
-26.3774	13.2465	-13.5158	-12.1678	17.104	23.8144	-19.5503
-20.8257	13.901	-11.2137	-12.3282	20.9829	28.8556	-22.5548
-15.3529	16.2313	-9.04255	-9.12158	25.4562	29.3092	-22.2026
-11.0996	18.655	-7.65694	-6.35561	25.1254	23.4563	-20.8642
-6.76654	18.3177	-4.76215	-4.58116	22.0025	18.6273	-21.2922
-2.4171	15.4814	-1.80906	-2.51433	20.7361	23.0263	-23.3876
-0.349621	13.0965	-0.816124	-0.165908	16.893	29.1891	-24.1061
-0.0641981	12.1792	0.575658	2.24006	9.68507	30.1193	-20.5542
0.742693	11.1206	3.00322	5.89169	8.55789	31.5711	-16.9609
-0.433515	9.39361	5.44965	10.6677	13.9836	36.4621	-18.9328
-7.89911	7.54019	9.46882	13.005	15.1511	41.1431	-20.5723
-19.0508	4.54111	13.902	10.8771	10.332	41.0254	-15.2984
-26.4142	0.900514	15.0828	7.6394	7.97267	40.5671	-9.91308
-27.7976	-0.788021	13.9946	6.74952	8.41646	44.9472	-9.27132
-27.9336	-2.00666	13.3957	7.18428	3.78758	42.5027	-8.10445
-29.8028	-5.28554	13.0249	7.42007	-4.15584	39.0108	-7.02869
-30.9322	-7.79422	12.3445	8.46033	-5.77789	46.5884	-9.49339
-29.0129	-7.68229	11.868	10.1194	-0.765249	29.9095	-9.51052
-24.8734	-7.57404	11.0264	10.4129	4.40464	-18.4252	-4.83726
-19.4879	-8.02269	8.36225	9.99521	6.39105	-39.2694	-2.59879
-12.7097	-7.45181	5.00386	11.1952	3.52752	-24.2684	-3.22921
-5.68307	-6.19224	4.13262	13.3657	-2.22594	-16.2535	-1.6904
-1.71816	-6.07775	4.78963	14.3628	-6.39202	-17.7591	1.82373
-1.91028	-9.03964	4.1661	14.8915	-9.61213	-17.863	6.04241
-2.79283	-14.0733	4.13621	16.3456	-12.7004	-20.3987	9.02621
-2.94979	-17.0289	5.39552	16.9483	-13.7185	-23.2034	6.93581
-4.6456	-17.7783	5.0143	16.043	-14.3175	-25.7132	3.69141
-4.90384	-19.9372	4.46555	16.2437	-14.6414	-25.2562	6.51414
1.62395	-22.2608	6.14923	16.4083	-11.6819	-18.6857	11.4299
11.385	-21.8317	7.20494	13.7772	-7.78901	-17.0486	11.2013
19.3259	-20.1602	6.52844	12.1188	-5.83668	-24.7355	8.17951
28.0345	-17.1888	6.56736	14.1944	-3.9403	-30.5261	8.70257
36.6636	-11.7096	7.10734	15.7413	-1.66986	-29.9619	14.8302
39.484	-7.33408	7.4847	15.3741	0.200053	-29.6658	21.0043
39.7441	-4.39637	8.53182	14.8628	1.56177	-33.9736	19.1373
42.9419	2.02749	7.9471	11.6285	1.18428	-38.8846	13.2689
44.9118	9.81723	4.46172	5.77665	0.897913	-38.5836	15.0745
43.7116	13.0233	4.12363	3.40438	4.02305	-34.441	23.073
44.2922	11.8412	10.4581	5.71313	6.46483	-33.4444	27.4189
45.6269	8.14783	17.0132	9.08011	0.923251	-36.605	28.0024
43.6568	3.89391	18.8125	12.4725	-11.0883	-36.8987	29.599
40.695	3.44916	18.2641	14.1041	-19.425	-33.1959	31.0823
38.998	7.22743	17.6659	11.7311	-18.0471	-32.1198	30.1066
37.1946	10.4098	18.2486	8.13978	-13.2937	-34.5144	28.3238
35.5028	10.2859	20.8757	5.42902	-13.4666	-35.3617	27.8032
34.4162	7.86856	22.5356	1.39956	-15.6601	-32.9269	28.1933
32.7579	5.07782	21.1901	-3.12911	-13.0286	-29.926	28.3036
31.268	3.63246	19.7578	-4.31517	-6.71066	-29.7959	28.5306
30.9176	4.25163	19.8941	-2.02958	-1.83498	-31.7091	30.4533
28.3177	5.81726	20.3476	0.533033	-0.660028	-31.014	33.2088
22.1885	5.87557	20.0599	1.11513	-2.10839	-27.3176	34.7914
19.4	3.56594	17.9391	0.397601	-2.03219	-25.571	36.7079
23.1076	0.730204	14.0722	0.211808	2.48042	-27.0731	39.3389
25.7466	-1.95059	10.507	-0.152298	8.2728	-27.1636	38.9199
22.7678	-5.6127	9.15297	-1.74919	11.2425	-23.3894	36.3127
17.4324	-9.31002	10.3925	-2.34285	12.6953	-17.7811	35.8507
11.4785	-10.9691	12.2898	-0.859976	14.9896	-12.9968	35.891
6.24582	-10.5759	12.9643	-0.071733	16.338	-13.5404	34.6833
4.71164	-9.2272	13.4319	-1.72413	15.4517	-20.9347	35.4708
5.1834	-8.28341	14.6517	-4.96692	13.7542	-27.2064	37.6945
4.64121	-8.55339	15.7537	-7.81449	10.1601	-27.0856	37.167
4.90476	-8.44464	16.5016	-7.50757	4.66634	-25.5085	34.8351
6.47283	-7.27087	16.9845	-4.47039	2.72223	-25.9501	35.313
5.62858	-7.03424	16.412	-2.8222	4.63328	-28.0339	39.3763
1.99617	-6.85338	15.234	-3.40208	3.4713	-31.5043	41.4566
-0.0428064	-5.00424	15.7354	-3.91225	-1.38473	-33.3466	37.1322
1.09727	-4.70907	18.0362	-4.23729	-4.87842	-32.0897	31.2524
2.90178	-6.759	19.2495	-4.91909	-6.3422	-31.221	28.6136
5.42893	-6.64456	19.3172	-6.03641	-7.30238	-31.4891	24.4186
10.6896	-5.11978	21.399	-7.9593	-7.26495	-30.239	16.7433
16.1786	-6.06551	24.9415	-9.39553	-6.20304	-28.3676	12.4019
17.9695	-6.5873	26.9392	-9.98398	-6.26776	-28.6096	13.1617
17.4242	-3.60863	27.5715	-11.6624	-8.46329	-29.7856	14.7631
18.2128	-0.987017	27.1004	-12.9343	-9.36875	-29.3269	15.7897
20.1305	-1.77798	24.6548	-11.4713	-6.47841	-27.6647	14.9399
19.7863	-3.87082	22.5953	-10.7117	-3.47309	-26.6152	11.788
15.9642	-5.0756	22.7918	-13.2388	-3.79712	-27.3706	10.3159
11.4004	-5.27076	21.5397	-14.7892	-5.60527	-28.7613	10.2649
8.81711	-5.11118	15.4598	-12.103	-6.25729	-28.4647	6.60439
7.94256	-5.0898	7.24413	-8.58396	-5.45407	-27.2232	1.03387
6.56233	-5.17644	0.994958	-7.65487	-4.71139	-26.5718	-0.299688
3.25773	-6.69064	-3.56462	-7.40072	-5.96091	-27.9984	2.56697
-0.648259	-11.6098	-8.70928	-5.08246	-8.85887	-31.4158	4.65472
-3.61806	-18.0399	-14.0586	-1.28091	-10.9716	-31.9272	4.50305
-6.67989	-22.5171	-18.1616	1.75208	-10.5119	-28.3705	4.22303
-10.2923	-26.1548	-21.8185	2.86068	-7.25152	-23.4915	3.23166
-13.0371	-31.117	-25.5695	3.02313	-3.30085	-20.5154	1.69148
-15.2588	-35.5286	-27.2952	2.37649	-1.67753	-20.3205	3.69418
-18.3032	-38.7036	-26.8271	-0.995785	-1.25803	-12.1125	7.42382
-21.1212	-43.201	-27.3639	-5.02209	0.844384	-4.13506	6.57749
-22.4861	-47.4736	-28.9039	-3.87783	2.12373	-16.681	3.22363
-23.7471	-47.9638	-28.4461	2.09823	-0.694633	-12.1073	2.56558
[truncated: 14,403 more rows]

## Sheet: KM
animal_number
[truncated: 15,363 more rows]
